# Supplementary material for: Changes in Vibrio natriegens Growth Under Simulated Microgravity
Source: Front Microbiol. 2020 Aug 28;11:2040. doi: 10.3389/fmicb.2020.02040 (PMC7483581; doi:10.3389/fmicb.2020.02040)
Supplement: Supplementary file 1 [file Table_1.XLSX]

## Sheet: up_regulated genes
Supplementary Table 1 up-reglated DEGs of slower growth mutant compared with WT
GeneID	GeneProducts	Length	R_s_rep1_expression	R_s_rep2_expression	R_wt_rep1_expression	R_wt_rep2_expression	logFC	Pvalue	FDR
BA890_RS16920	cytochrome o ubiquinol oxidase subunit I	2037	1954.46	1482.06	24.6608	16.3582	-6.29293	1.13059e-27	1.67328e-24
BA890_RS16915	cytochrome o ubiquinol oxidase subunit III	603	1672.09	1385.36	28.6505	18.8572	-5.91404	2.62471e-25	2.91342e-22
BA890_RS16925	ubiquinol oxidase subunit II	882	1826.45	1314.71	29.6526	27.5219	-5.68333	4.21111e-24	3.27463e-21
BA890_RS16910	cytochrome o ubiquinol oxidase subunit IV	312	1510.28	1342.52	25.727	25.0362	-5.71947	4.42517e-24	3.27463e-21
BA890_RS16905	protoheme IX farnesyltransferase	870	1839.42	1694.65	38.4324	28.6403	-5.62779	8.80142e-24	5.58262e-21
BA890_RS10155	TonB-dependent siderophore receptor	2127	189.289	135.189	8.42226	7.64705	-4.239	7.57737e-16	1.83922e-13
BA890_RS10150	ABC transporter substrate-binding protein	885	177.363	136.709	10.151	7.87665	-4.02718	1.40419e-14	2.96886e-12
BA890_RS15910	FdhF/YdeP family oxidoreductase	2325	1060.05	599.141	52.3804	49.7575	-3.92108	3.04381e-14	6.14296e-12
BA890_RS09190	c-type cytochrome	1401	126.859	103.727	7.85414	6.42242	-3.91924	4.73886e-14	9.14805e-12
BA890_RS09195	peptidase	1263	1051.05	741.641	60.8599	55.8581	-3.84438	7.83984e-14	1.45037e-11
BA890_RS15075	FAD-dependent oxidoreductase	1251	106.48	103.42	6.84124	7.82481	-3.74809	3.90113e-13	6.66193e-11
BA890_RS10270	hypothetical protein	360	33.8599	43.4115	2.80555	1.51062	-4.07217	4.34252e-13	7.14103e-11
BA890_RS09180	DUF1513 domain-containing protein	1083	142.695	129.244	8.68783	10.5451	-3.72931	4.51479e-13	7.15917e-11
BA890_RS03795	flagellar basal body P-ring protein FlgI	1092	106.612	125.49	9.29773	7.19847	-3.72741	4.95274e-13	7.58281e-11
BA890_RS16310	methyl-accepting chemotaxis protein	1431	118.822	145.896	10.9213	9.05164	-3.64226	1.15436e-12	1.60168e-10
BA890_RS09185	imelysin family protein	1038	158.783	135.858	11.369	10.7641	-3.64133	1.24931e-12	1.68089e-10
BA890_RS19195	FMN-dependent L-lactate dehydrogenase LldD	1143	120.97	121.359	9.02239	9.64549	-3.60808	1.87736e-12	2.45161e-10
BA890_RS15985	hypothetical protein	537	540.36	663.307	52.2668	42.7178	-3.57769	2.03517e-12	2.58176e-10
BA890_RS15080	Na+/H+ antiporter NhaC	1446	135.128	127.808	9.48457	12.0348	-3.51989	4.82047e-12	5.35643e-10
BA890_RS18080	OmpA family protein	624	77.0621	94.5495	6.21877	7.36824	-3.57108	4.82561e-12	5.35643e-10
BA890_RS03785	flagellar basal-body rod protein FlgG	789	69.3258	78.1667	8.08482	4.32352	-3.48328	1.29721e-11	1.40478e-09
BA890_RS15085	4-hydroxy-tetrahydrodipicolinate synthase	876	616.093	541.796	54.7355	51.7525	-3.35041	2.7834e-11	2.87402e-09
BA890_RS03800	flagellar assembly peptidoglycan hydrolase FlgJ	945	93.791	106.385	11.3066	8.47518	-3.2512	1.26338e-10	1.24653e-08
BA890_RS06645	ABC transporter ATP-binding protein	768	68.1278	62.5498	7.82138	5.14985	-3.24035	1.95008e-10	1.88225e-08
BA890_RS10055	OmpA family protein	882	96.8596	106.017	11.9936	8.68818	-3.20563	2.13376e-10	2.01573e-08
BA890_RS04905	hypothetical protein	1452	217.132	242.75	26.1029	23.3573	-3.1293	3.475e-10	3.0858e-08
BA890_RS10165	iron chelate uptake ABC transporter family permease subunit	969	129.9	118.309	14.0437	12.3469	-3.14142	3.8145e-10	3.32086e-08
BA890_RS03725	membrane protein	639	137.573	165.702	18.3847	14.6227	-3.11318	5.65143e-10	4.80448e-08
BA890_RS03790	flagellar basal body L-ring protein FlgH	777	50.72	51.3635	5.74678	5.02657	-3.15325	5.73508e-10	4.80448e-08
BA890_RS15090	aldehyde dehydrogenase	1497	938.234	822.945	99.9947	96.4663	-3.07198	6.26274e-10	5.07658e-08
BA890_RS03805	flagellar hook-associated protein FlgK	1941	108.836	119.018	14.7341	10.9779	-3.05935	7.78419e-10	6.17175e-08
BA890_RS15900	formate dehydrogenase accessory sulfurtransferase FdhD	831	126.547	39.9479	9.08351	9.1619	-3.07853	9.25017e-10	7.20539e-08
BA890_RS19190	L-lactate permease	1692	133.065	123.763	15.2687	14.2004	-3.03218	1.04919e-09	8.03171e-08
BA890_RS18970	iron-siderophore ABC transporter substrate-binding protein	930	43.3754	30.8458	5.37293	2.71115	-3.10177	1.11307e-09	8.3763e-08
BA890_RS03730	flagellar assembly lipoprotein FlgP	432	122.909	131.594	16.6118	11.9019	-3.06879	1.13212e-09	8.37768e-08
BA890_RS16800	arginine ABC transporter permease ArtM	669	235.092	255.946	33.2136	24.8301	-2.99224	1.79039e-09	1.30317e-07
BA890_RS02960	D-amino acid dehydrogenase	1257	128.038	88.0316	12.0948	13.6084	-2.9741	2.22607e-09	1.59415e-07
BA890_RS23150	TRAP transporter large permease subunit	1278	27.4419	22.9799	3.24437	2.66922	-2.99725	3.4595e-09	2.3658e-07
BA890_RS03280	flagellar motor protein PomA	762	42.9744	53.1317	6.55751	4.866	-2.98592	3.5178e-09	2.36652e-07
BA890_RS03810	flagellar hook-associated protein FlgL	1194	118.182	116.878	17.4521	12.0905	-2.90182	4.84613e-09	3.19895e-07
BA890_RS22410	TonB-dependent receptor	2094	68.9909	42.2002	7.31109	6.70513	-2.88817	5.74548e-09	3.69709e-07
BA890_RS16805	arginine ABC transporter permease ArtQ	690	307.209	339.058	46.6093	37.4013	-2.8555	7.04145e-09	4.46629e-07
BA890_RS06650	iron ABC transporter permease	1053	102.173	93.2826	13.9836	11.7375	-2.83387	1.0491e-08	6.5606e-07
BA890_RS06715	GMC family oxidoreductase	1770	27.4011	26.7254	3.24352	3.77074	-2.85655	1.09738e-08	6.76719e-07
BA890_RS20685	energy transducer TonB	621	416.033	334.338	52.7297	48.8813	-2.79036	1.39566e-08	8.48867e-07
BA890_RS10705	flagellar export chaperone FliS	411	150.805	180.298	23.1514	22.2534	-2.77953	2.09005e-08	1.22103e-06
BA890_RS10710	flagellar protein FliT	306	80.683	93.0614	15.2872	8.07819	-2.80699	2.75273e-08	1.52776e-06
BA890_RS20680	biopolymer transporter ExbD	405	347.909	271.282	41.6074	47.4854	-2.70216	3.92838e-08	2.10145e-06
BA890_RS03285	flagellar motor protein MotB	948	47.183	51.1711	8.18674	5.73654	-2.73167	4.00785e-08	2.11844e-06
BA890_RS10725	flagellin	1131	281.042	309.236	49.1157	37.374	-2.68277	4.18346e-08	2.18524e-06
BA890_RS20675	MotA/TolQ/ExbB proton channel family protein	555	417.207	331.291	54.8817	54.6051	-2.67887	4.47823e-08	2.31202e-06
BA890_RS03720	flagella basal-body protein	1134	72.8302	80.4226	11.8597	10.4632	-2.69113	4.77e-08	2.43434e-06
BA890_RS21055	co-chaperone GroES	291	668.796	550.927	76.7225	106.522	-2.64124	6.65105e-08	3.24513e-06
BA890_RS10160	iron chelate uptake ABC transporter family permease subunit	1002	193.355	151.311	27.5868	24.4726	-2.6322	7.32522e-08	3.53522e-06
BA890_RS10715	flagellar filament capping protein FliD	2007	74.555	77.1104	11.442	11.6761	-2.62462	7.99501e-08	3.81697e-06
BA890_RS20670	flagellar motor protein MotA	1368	599.457	462.254	85.2544	78.3138	-2.60356	9.1664e-08	4.32966e-06
BA890_RS10730	flagellin	1134	252.651	267.674	45.7044	35.1389	-2.59745	1.00511e-07	4.69758e-06
BA890_RS03780	flagellar basal body rod protein FlgF	750	102.131	124.676	19.7747	15.0952	-2.6152	1.03269e-07	4.77618e-06
BA890_RS18400	TRAP transporter substrate-binding protein DctP	1017	28.2377	30.3213	4.59968	4.18064	-2.64785	1.20004e-07	5.49295e-06
BA890_RS16545	copper chaperone PCu(A)C	474	637.134	551.984	89.6055	97.104	-2.57853	1.21824e-07	5.51937e-06
BA890_RS16440	helix-turn-helix transcriptional regulator	624	93.2029	92.1963	13.1191	15.608	-2.5995	1.31598e-07	5.78508e-06
BA890_RS18965	ABC transporter ATP-binding protein	786	50.0078	37.7646	8.04805	5.34641	-2.61618	1.39931e-07	6.03198e-06
BA890_RS10720	flagellar protein FlaG	435	443.839	565.304	81.7529	79.2153	-2.5633	1.44023e-07	6.14867e-06
BA890_RS15660	TRAP transporter large permease	1299	1.19286	1.49377	0.163688	0	-3.9141	1.61572e-07	6.83219e-06
BA890_RS03815	flagellin	1155	447.907	475.851	85.0984	64.2059	-2.54057	1.74177e-07	7.22751e-06
BA890_RS21060	chaperonin GroEL	1599	1449.87	1316.2	191.787	263.116	-2.51307	2.24551e-07	9.23152e-06
BA890_RS20660	TonB-dependent siderophore receptor	2082	802.049	601.614	122.324	114.051	-2.47469	3.29554e-07	1.3424e-05
BA890_RS23020	uroporphyrinogen-III C-methyltransferase	810	1.08403	2.13659	0.131254	0	-4.42472	3.41883e-07	1.37996e-05
BA890_RS14950	AEC family transporter	948	184.428	164.577	29.6068	29.5693	-2.46809	3.77574e-07	1.5103e-05
BA890_RS03750	chemotaxis protein CheV	927	55.9967	76.1477	11.6981	10.6664	-2.47861	4.18314e-07	1.65832e-05
BA890_RS07315	porin family protein	480	3435.2	4082.72	703.232	608.403	-2.43269	4.96808e-07	1.95206e-05
BA890_RS22405	siderophore ABC transporter substrate-binding protein	984	154.27	98.3848	22.7433	20.6999	-2.44121	5.22102e-07	2.03345e-05
BA890_RS16810	transporter substrate-binding domain-containing protein	732	514.954	548.149	104.355	81.452	-2.42778	5.35093e-07	2.06592e-05
BA890_RS20665	DUF3450 domain-containing protein	768	641.396	489.609	103.685	94.4353	-2.41806	5.8599e-07	2.22376e-05
BA890_RS06655	ABC transporter substrate-binding protein	1083	447.591	401.389	76.178	75.3219	-2.3946	7.34154e-07	2.76241e-05
BA890_RS05825	bifunctional UDP-sugar hydrolase/5'-nucleotidase	1704	17.4291	13.8187	2.74523	2.61119	-2.44881	7.67431e-07	2.86335e-05
BA890_RS20650	response regulator transcription factor	666	198.692	145.834	31.7669	30.5094	-2.37184	1.03356e-06	3.79257e-05
BA890_RS23155	TRAP transporter small permease subunit	549	16.5583	19.2961	2.80797	3.06177	-2.51898	1.05574e-06	3.84219e-05
BA890_RS16815	arginine ABC transporter ATP-binding protein ArtP	744	882.851	967.032	192.84	147.784	-2.35313	1.08424e-06	3.91385e-05
BA890_RS23145	gluconokinase	483	47.3732	45.4944	10.1253	6.55086	-2.38606	1.56456e-06	5.60213e-05
BA890_RS18220	methyl-accepting chemotaxis protein	1872	20.3623	25.2972	4.79896	3.67092	-2.34443	1.67858e-06	5.86843e-05
BA890_RS18975	Fe(3+)-hydroxamate ABC transporter permease FhuB	1968	56.0599	43.7295	9.0487	9.74703	-2.31367	1.81443e-06	6.28563e-05
BA890_RS18405	TRAP transporter small permease	627	14.5808	16.3938	3.1369	2.12893	-2.46652	1.82623e-06	6.28563e-05
BA890_RS15740	D-lactate dehydrogenase	1707	490.696	427.781	82.0877	93.4322	-2.29542	1.87095e-06	6.39003e-05
BA890_RS21610	glutathione-dependent disulfide-bond oxidoreductase	858	136.17	140.155	27.8799	25.8141	-2.27421	2.47534e-06	8.3897e-05
BA890_RS22240	Lrp/AsnC family transcriptional regulator	453	8.09536	9.84038	1.76019	0.873087	-2.67654	2.5481e-06	8.57089e-05
BA890_RS13465	sel1 repeat family protein	636	42.8798	54.4225	9.69543	9.09483	-2.28644	3.19731e-06	0.000105941
BA890_RS19570	iron chelate uptake ABC transporter family permease subunit	957	143.456	112.504	26.3844	24.8484	-2.2261	3.85083e-06	0.00012665
BA890_RS23305	LysR family transcriptional regulator	294	77.476	74.5625	13.9223	15.4706	-2.27876	4.09066e-06	0.000133548
BA890_RS10735	flagellin	1134	14.4385	17.8974	2.85945	3.40053	-2.28105	4.53608e-06	0.000145943
BA890_RS15325	hypothetical protein	357	41.3784	30.1146	5.36044	8.03203	-2.31634	4.73187e-06	0.000150068
BA890_RS18960	TonB-dependent siderophore receptor	2097	373.599	295.054	73.3105	63.9613	-2.18979	5.00048e-06	0.000157462
BA890_RS18395	NAD-dependent succinate-semialdehyde dehydrogenase	1428	30.2742	25.3771	6.29107	4.91616	-2.21821	5.38266e-06	0.000167574
BA890_RS10170	Fe(3+) dicitrate ABC transporter ATP-binding protein FecE	765	141.786	125.933	28.4898	27.5305	-2.16446	7.0348e-06	0.00021541
BA890_RS06710	gluconate 2-dehydrogenase subunit 3 family protein	726	20.4895	13.5082	3.661	2.99628	-2.25282	8.29914e-06	0.000252385
BA890_RS03105	molecular chaperone DnaK	1911	1492.52	1336.14	304.12	303.202	-2.12782	8.68009e-06	0.000262174
BA890_RS22005	methyl-accepting chemotaxis protein	1569	48.0295	58.6939	12.5017	10.3667	-2.13641	9.30806e-06	0.000279242
BA890_RS07625	cytochrome-c oxidase, cbb3-type subunit I	1428	133.503	135.993	32.8327	25.8964	-2.10859	1.08125e-05	0.000320051
BA890_RS02040	cytochrome bc complex cytochrome b subunit	1266	161.928	157.33	36.0683	33.6619	-2.10454	1.11775e-05	0.000327535
BA890_RS23160	TRAP transporter substrate-binding protein	1017	61.4526	51.9278	11.5515	12.8822	-2.12081	1.12129e-05	0.000327535
BA890_RS03775	flagellar hook protein FlgE	1332	166.158	166.701	39.5889	33.256	-2.10225	1.13626e-05	0.000329739
BA890_RS19175	hypothetical protein	498	268.21	176.391	46.7532	50.0342	-2.1016	1.19286e-05	0.000343917
BA890_RS04975	porin	999	1861.85	1653.62	376.148	400.804	-2.08597	1.26423e-05	0.000362141
BA890_RS19000	helix-turn-helix transcriptional regulator	645	78.2367	65.2088	15.3292	15.7897	-2.11081	1.29835e-05	0.00036953
BA890_RS03940	molecular chaperone HtpG	1905	641.824	592.79	127.551	146.733	-2.07933	1.34451e-05	0.000380231
BA890_RS04670	glutamine synthetase	1389	1.30149	1.13269	0.153082	0.142372	-2.91433	1.50393e-05	0.000422623
BA890_RS03165	hypothetical protein	1461	17.429	13.8198	3.20183	3.65459	-2.09266	1.93598e-05	0.000537235
BA890_RS20655	sensor histidine kinase	1374	89.8812	70.6498	18.5317	18.0267	-2.03998	2.0479e-05	0.000564763
BA890_RS09410	hypothetical protein	243	28.2697	38.1996	4.15636	9.76564	-2.16294	2.61504e-05	0.000703684
BA890_RS06720	c-type cytochrome	1320	34.9816	29.0823	7.40986	7.30342	-2.02852	2.67811e-05	0.000716314
BA890_RS04910	c-type cytochrome	771	89.166	110.124	23.3039	23.6612	-1.99947	3.05454e-05	0.000812105
BA890_RS15905	LysR family transcriptional regulator	882	516.272	149.303	81.7255	73.9897	-1.98379	3.16533e-05	0.000836552
BA890_RS20235	DUF413 domain-containing protein	354	800.877	852.132	192.809	200.547	-1.98283	3.1897e-05	0.000838005
BA890_RS22185	muconate cycloisomerase	1119	0.600052	0.421797	0	0	-6.43856	3.28845e-05	0.000858865
BA890_RS04050	succinate dehydrogenase, hydrophobic membrane anchor protein	345	105.996	110.055	28.1967	22.4981	-2.00196	3.53841e-05	0.000918745
BA890_RS00235	ABC transporter permease	978	80.4863	75.0724	17.6105	19.3609	-1.98172	3.566e-05	0.000920527
BA890_RS04055	succinate dehydrogenase flavoprotein subuni	1767	70.8845	56.3315	16.2451	14.2972	-1.96397	3.9246e-05	0.00100724
BA890_RS04045	succinate dehydrogenase cytochrome b556 subunit	393	92.5243	77.264	22.4534	17.9891	-1.97598	4.49765e-05	0.00113884
BA890_RS10085	hypothetical protein	504	26.5427	28.8231	7.8049	5.1008	-2.01197	4.8966e-05	0.00121672
BA890_RS15500	TRAP transporter substrate-binding protein	1074	0.721378	0.29298	0	0	-6.36591	4.93267e-05	0.00121672
BA890_RS17445	ATP-binding cassette domain-containing protein	807	0.640033	0.649857	0	0	-6.3075	4.93267e-05	0.00121672
BA890_RS00225	ABC transporter ATP-binding protein	1716	184.329	176.554	46.4975	42.7545	-1.92501	5.20283e-05	0.00127628
BA890_RS02035	ubiquinol-cytochrome c reductase iron-sulfur subunit	591	145.426	122.191	37.1474	29.111	-1.92055	5.90925e-05	0.00143372
BA890_RS20690	hypothetical protein	1173	646.051	511.648	139.669	149.959	-1.90484	6.0748e-05	0.00145795
BA890_RS07620	cytochrome-c oxidase, cbb3-type subunit II	621	107.709	109.616	30.2169	24.0426	-1.91225	6.47256e-05	0.00154506
BA890_RS01955	methyl-accepting chemotaxis protein	1257	34.8036	45.3091	7.65437	12.3891	-1.91403	6.65111e-05	0.0015792
BA890_RS13020	sodium:proton antiporter	1359	254.909	258.59	64.775	65.2996	-1.89171	6.85151e-05	0.00161812
BA890_RS19555	TonB-dependent receptor	2031	393.725	333.097	96.8146	87.5337	-1.88615	7.09229e-05	0.00166612
BA890_RS19020	DUF58 domain-containing protein	927	23.8473	17.2549	5.39032	4.63986	-1.93789	7.55761e-05	0.00174761
BA890_RS14940	LysR family transcriptional regulator	882	54.4616	49.2326	13.1388	12.8921	-1.90193	7.56488e-05	0.00174761
BA890_RS13720	chaperonin GroEL	1647	890.448	804.229	195.363	237.617	-1.87726	7.59661e-05	0.00174761
BA890_RS22195	catechol 1,2-dioxygenase	942	1.15145	0.501052	0	0.104965	-3.67848	7.92878e-05	0.00181463
BA890_RS03770	flagellar hook assembly protein FlgD	708	222.287	211.403	58.5636	54.1171	-1.85366	9.63736e-05	0.00215025
BA890_RS18485	DUF3316 domain-containing protein	342	208.566	219.434	52.3806	59.1239	-1.85169	0.000105365	0.00231595
BA890_RS11540	NupC/NupG family nucleoside CNT transporter	1284	1049.3	1149.06	326.771	253.931	-1.83254	0.000109706	0.00239947
BA890_RS20410	siderophore-interacting protein	774	109.975	93.8426	26.7849	27.0187	-1.82851	0.000125779	0.00267205
BA890_RS19500	sel1 repeat family protein	1194	14.3618	17.6568	5.11988	3.18825	-1.86006	0.000133698	0.0028001
BA890_RS10645	flagellar basal body-associated protein FliL	504	118.674	112.587	30.5868	30.7029	-1.8248	0.000134346	0.00280045
BA890_RS17480	DUF4056 domain-containing protein	1170	1.58925	0.761999	0.22717	0.126766	-2.60696	0.000136842	0.00283915
BA890_RS08845	phage terminase large subunit family protein	1896	1.55279	1.1064	0.112147	0.417203	-2.2055	0.000147447	0.0030169
BA890_RS17675	sarcosine oxidase subunit beta family protein	1254	0.617831	0.543672	0.084781	0	-3.58004	0.000148847	0.00303156
BA890_RS16450	glycine cleavage system protein GcvH	381	569.106	599.865	139.382	177.641	-1.79421	0.000153522	0.00311055
BA890_RS04105	ferrous iron transport protein A	228	502.461	873.138	175.094	200.139	-1.79532	0.000154126	0.00311055
BA890_RS07085	alpha/beta fold hydrolase	864	2.21189	0.242794	0.184575	0.114441	-2.87876	0.0001553	0.00312006
BA890_RS05925	TetR/AcrR family transcriptional regulator	627	21.5005	19.7395	4.66296	5.9137	-1.86939	0.000158558	0.00317115
BA890_RS06970	type VI secretion system tip protein VgrG	1794	1.5547	1.16931	0.266677	0.275577	-2.21965	0.00018473	0.00364533
BA890_RS09175	L,D-transpeptidase family protein	1542	73.088	68.0201	18.0984	20.7437	-1.77002	0.000192129	0.00374147
BA890_RS00025	Hsp20 family protein	438	137.735	148.47	40.7785	37.9255	-1.77409	0.00019905	0.00385831
BA890_RS08225	LLM class flavin-dependent oxidoreductase	1002	19.2788	19.9934	3.92582	6.61154	-1.80727	0.000199867	0.00385831
BA890_RS18985	HlyD family type I secretion periplasmic adaptor subunit	1341	8.93583	5.94437	1.98202	1.84335	-1.86029	0.000203461	0.00389383
BA890_RS21595	YdcH family protein	240	22.382	24.2551	4.20832	7.20979	-1.93383	0.000209213	0.00398672
BA890_RS23545	Lrp/AsnC family transcriptional regulator	264	81.1933	58.6016	18.726	18.7267	-1.80305	0.000216903	0.0041156
BA890_RS16865	alkene reductase	1044	102.559	90.47	26.0188	27.7026	-1.75304	0.000220719	0.00417017
BA890_RS11930	pyruvate dehydrogenase complex dihydrolipoyllysine-residue acetyltransferase	1890	882.434	696.333	239.125	207.747	-1.72644	0.00025597	0.00479539
BA890_RS23270	efflux RND transporter periplasmic adaptor subunit	1224	11.4779	9.34042	2.82292	2.78698	-1.79649	0.000261661	0.00488142
BA890_RS16445	serine hydroxymethyltransferase	1296	32.2817	28.3259	8.28538	8.65937	-1.74596	0.000266321	0.00494754
BA890_RS19575	iron chelate uptake ABC transporter family permease subunit	951	173.527	145.529	47.7357	43.2522	-1.7168	0.000286637	0.00527201
BA890_RS11260	amino-acid N-acetyltransferase	1338	26.636	36.6869	9.29664	8.794	-1.72365	0.00031312	0.00568818
BA890_RS16435	glycine cleavage system aminomethyltransferase GcvT	1119	60.4668	52.5372	14.4889	17.8049	-1.71445	0.000315047	0.00568818
BA890_RS19105	hypothetical protein	1470	251.753	223.045	62.0897	75.2677	-1.69756	0.000324783	0.00583821
BA890_RS23615	two-component system response regulator	267	1.74103	4.5176	0	0.740652	-2.8813	0.000352128	0.0062789
BA890_RS02045	cytochrome c1	738	277.85	277.78	83.6982	78.5122	-1.68655	0.000357979	0.00635771
BA890_RS05665	arsenic efflux protein	1215	26.6968	19.1214	4.90013	8.17872	-1.71162	0.000364208	0.00644256
BA890_RS05405	alanine dehydrogenase	1125	204.353	178.494	52.7797	59.2823	-1.68025	0.000375078	0.00658908
BA890_RS02585	ATP-dependent chaperone ClpB	2574	200.161	188.544	54.1697	60.156	-1.67487	0.000384645	0.00669996
BA890_RS00255	phosphogluconate dehydratase	1797	43.7177	34.2035	11.2409	11.4449	-1.68554	0.000384795	0.00669996
BA890_RS15855	siderophore ferric iron reductase	750	174.579	113.208	37.6357	46.4722	-1.6766	0.000396529	0.0068773
BA890_RS19990	alkyl hydroperoxide reductase subunit F	1569	76.2744	64.5098	19.7859	22.876	-1.62953	0.000564531	0.00949438
BA890_RS14205	class I SAM-dependent methyltransferase	795	259.942	204.826	70.0077	71.0796	-1.62556	0.000569791	0.00954668
BA890_RS09335	calcium-binding protein	711	1.4529	1.32768	0.149529	0.278135	-2.55009	0.000587516	0.00978382

## Sheet: GO classification
GO classification of up-reglated DEGs of slower growth mutant compared with WT
GO ID (Lev1)	GO Term (Lev1)	GO ID (Lev2)	GO Term (Lev2)	GO ID (Lev3)	GO Term (Lev3)	GO ID (Lev4)	GO Term (Lev4)	Gene Number	Gene List
GO:0003674	Molecular Function	GO:0005488	binding	GO:0048037	cofactor binding	GO:0030170	pyridoxal phosphate binding	1	BA890_RS16445
GO:0003674	Molecular Function	GO:0005488	binding	GO:0048037	cofactor binding	GO:0010181	FMN binding	2	BA890_RS16865,BA890_RS19195
GO:0003674	Molecular Function	GO:0005488	binding	GO:0048037	cofactor binding	GO:0050662	coenzyme binding	4	BA890_RS19990,BA890_RS06715,BA890_RS15740,BA890_RS04055
GO:0003674	Molecular Function	GO:0005488	binding	GO:0097159	organic cyclic compound binding	GO:0003676	nucleic acid binding	8	BA890_RS23615,BA890_RS22240,BA890_RS16440,BA890_RS19000,BA890_RS20650,BA890_RS05925,BA890_RS15905,BA890_RS14940
GO:0003674	Molecular Function	GO:0005488	binding	GO:0097159	organic cyclic compound binding	GO:0070279	vitamin B6 binding	1	BA890_RS16445
GO:0003674	Molecular Function	GO:0005488	binding	GO:0097159	organic cyclic compound binding	GO:0046906	tetrapyrrole binding	7	BA890_RS09190,BA890_RS16920,BA890_RS06720,BA890_RS07620,BA890_RS04050,BA890_RS07625,BA890_RS02045
GO:0003674	Molecular Function	GO:0005488	binding	GO:0097159	organic cyclic compound binding	GO:1901265	nucleoside phosphate binding	23	BA890_RS20655,BA890_RS06715,BA890_RS04910,BA890_RS21060,BA890_RS18965,BA890_RS00225,BA890_RS19990,BA890_RS02585,BA890_RS17445,BA890_RS05825,BA890_RS03940,BA890_RS15740,BA890_RS23615,BA890_RS16815,BA890_RS23145,BA890_RS10170,BA890_RS19195,BA890_RS13720,BA890_RS16865,BA890_RS21055,BA890_RS03105,BA890_RS06645,BA890_RS04055
GO:0003674	Molecular Function	GO:0005488	binding	GO:0097159	organic cyclic compound binding	GO:0001882	nucleoside binding	1	BA890_RS23615
GO:0003674	Molecular Function	GO:0005488	binding	GO:0043167	ion binding	GO:0043168	anion binding	23	BA890_RS13720,BA890_RS16865,BA890_RS21055,BA890_RS03105,BA890_RS06645,BA890_RS04055,BA890_RS16445,BA890_RS20655,BA890_RS06715,BA890_RS18965,BA890_RS04910,BA890_RS21060,BA890_RS19990,BA890_RS17445,BA890_RS02585,BA890_RS03940,BA890_RS00225,BA890_RS19195,BA890_RS23615,BA890_RS15740,BA890_RS23145,BA890_RS16815,BA890_RS10170
GO:0003674	Molecular Function	GO:0005488	binding	GO:0043167	ion binding	GO:0043169	cation binding	16	BA890_RS16920,BA890_RS20660,BA890_RS22185,BA890_RS06720,BA890_RS05825,BA890_RS10155,BA890_RS15910,BA890_RS04105,BA890_RS02035,BA890_RS09335,BA890_RS22195,BA890_RS18960,BA890_RS15500,BA890_RS07620,BA890_RS04050,BA890_RS07625
GO:0003674	Molecular Function	GO:0005488	binding	GO:1901363	heterocyclic compound binding	GO:0001882	nucleoside binding	1	BA890_RS23615
GO:0003674	Molecular Function	GO:0005488	binding	GO:1901363	heterocyclic compound binding	GO:0046906	tetrapyrrole binding	7	BA890_RS09190,BA890_RS16920,BA890_RS06720,BA890_RS07620,BA890_RS04050,BA890_RS07625,BA890_RS02045
GO:0003674	Molecular Function	GO:0005488	binding	GO:1901363	heterocyclic compound binding	GO:0070279	vitamin B6 binding	1	BA890_RS16445
GO:0003674	Molecular Function	GO:0005488	binding	GO:1901363	heterocyclic compound binding	GO:1901265	nucleoside phosphate binding	23	BA890_RS20655,BA890_RS06715,BA890_RS04910,BA890_RS21060,BA890_RS18965,BA890_RS00225,BA890_RS19990,BA890_RS02585,BA890_RS17445,BA890_RS05825,BA890_RS03940,BA890_RS15740,BA890_RS23615,BA890_RS16815,BA890_RS23145,BA890_RS10170,BA890_RS19195,BA890_RS13720,BA890_RS16865,BA890_RS21055,BA890_RS03105,BA890_RS06645,BA890_RS04055
GO:0003674	Molecular Function	GO:0005488	binding	GO:1901363	heterocyclic compound binding	GO:0003676	nucleic acid binding	8	BA890_RS23615,BA890_RS22240,BA890_RS16440,BA890_RS19000,BA890_RS20650,BA890_RS05925,BA890_RS15905,BA890_RS14940
GO:0003674	Molecular Function	GO:0005488	binding	GO:0097367	carbohydrate derivative binding	GO:0001882	nucleoside binding	1	BA890_RS23615
GO:0003674	Molecular Function	GO:0005488	binding	GO:0097367	carbohydrate derivative binding	GO:0032553	ribonucleotide binding	18	BA890_RS13720,BA890_RS06645,BA890_RS03105,BA890_RS21055,BA890_RS16865,BA890_RS04910,BA890_RS21060,BA890_RS18965,BA890_RS20655,BA890_RS16815,BA890_RS23145,BA890_RS10170,BA890_RS23615,BA890_RS19195,BA890_RS00225,BA890_RS17445,BA890_RS03940,BA890_RS02585
GO:0003674	Molecular Function	GO:0005488	binding	GO:0036094	small molecule binding	GO:0000166	nucleotide binding	23	BA890_RS16865,BA890_RS21055,BA890_RS03105,BA890_RS04055,BA890_RS06645,BA890_RS13720,BA890_RS00225,BA890_RS19990,BA890_RS05825,BA890_RS17445,BA890_RS02585,BA890_RS03940,BA890_RS23615,BA890_RS15740,BA890_RS23145,BA890_RS10170,BA890_RS16815,BA890_RS19195,BA890_RS20655,BA890_RS06715,BA890_RS21060,BA890_RS04910,BA890_RS18965
GO:0003674	Molecular Function	GO:0005488	binding	GO:0036094	small molecule binding	GO:0001882	nucleoside binding	1	BA890_RS23615
GO:0003674	Molecular Function	GO:0005488	binding	GO:0036094	small molecule binding	GO:0019842	vitamin binding	1	BA890_RS16445
GO:0003674	Molecular Function	GO:0005488	binding	GO:0051540	metal cluster binding	GO:0051536	iron-sulfur cluster binding	3	BA890_RS15855,BA890_RS15910,BA890_RS02035
GO:0003674	Molecular Function	GO:0005488	binding	GO:0005515	protein binding	GO:0042802	identical protein binding	1	BA890_RS07085
GO:0003674	Molecular Function	GO:0005488	binding	GO:0005515	protein binding	GO:0051082	unfolded protein binding	4	BA890_RS03105,BA890_RS21060,BA890_RS13720,BA890_RS03940
GO:0003674	Molecular Function	GO:0005488	binding	GO:0005515	protein binding	GO:0046983	protein dimerization activity	1	BA890_RS07085
GO:0003674	Molecular Function	GO:0005215	transporter activity	GO:1901505	carbohydrate derivative transporter activity	GO:0005337	nucleoside transmembrane transporter activity	1	BA890_RS11540
GO:0003674	Molecular Function	GO:0005215	transporter activity	GO:0022892	substrate-specific transporter activity	GO:0022891	substrate-specific transmembrane transporter activity	13	BA890_RS20685,BA890_RS04910,BA890_RS19190,BA890_RS07625,BA890_RS07620,BA890_RS13465,BA890_RS16915,BA890_RS02040,BA890_RS02035,BA890_RS16920,BA890_RS16815,BA890_RS13020,BA890_RS11540
GO:0003674	Molecular Function	GO:0005215	transporter activity	GO:0022892	substrate-specific transporter activity	GO:0015197	peptide transporter activity	3	BA890_RS20675,BA890_RS20670,BA890_RS03280
GO:0003674	Molecular Function	GO:0005215	transporter activity	GO:0022892	substrate-specific transporter activity	GO:0097163	sulfur carrier activity	1	BA890_RS15900
GO:0003674	Molecular Function	GO:0005215	transporter activity	GO:0022857	transmembrane transporter activity	GO:0015603	iron chelate transmembrane transporter activity	1	BA890_RS20685
GO:0003674	Molecular Function	GO:0005215	transporter activity	GO:0022857	transmembrane transporter activity	GO:1901618	organic hydroxy compound transmembrane transporter activity	1	BA890_RS19190
GO:0003674	Molecular Function	GO:0005215	transporter activity	GO:0022857	transmembrane transporter activity	GO:0022804	active transmembrane transporter activity	4	BA890_RS16815,BA890_RS04910,BA890_RS15080,BA890_RS13020
GO:0003674	Molecular Function	GO:0005215	transporter activity	GO:0022857	transmembrane transporter activity	GO:0022803	passive transmembrane transporter activity	1	BA890_RS13465
GO:0003674	Molecular Function	GO:0005215	transporter activity	GO:0022857	transmembrane transporter activity	GO:0022891	substrate-specific transmembrane transporter activity	13	BA890_RS20685,BA890_RS04910,BA890_RS19190,BA890_RS07625,BA890_RS07620,BA890_RS13465,BA890_RS16915,BA890_RS02040,BA890_RS02035,BA890_RS16920,BA890_RS16815,BA890_RS13020,BA890_RS11540
GO:0003674	Molecular Function	GO:0005215	transporter activity	GO:0042927	siderophore transporter activity	GO:0015343	siderophore transmembrane transporter activity	1	BA890_RS20685
GO:0003674	Molecular Function	GO:0003824	catalytic activity	GO:0016491	oxidoreductase activity	GO:0016667	oxidoreductase activity, acting on a sulfur group of donors	1	BA890_RS19990
GO:0003674	Molecular Function	GO:0003824	catalytic activity	GO:0016491	oxidoreductase activity	GO:0015002	heme-copper terminal oxidase activity	5	BA890_RS16920,BA890_RS16915,BA890_RS07620,BA890_RS16910,BA890_RS07625
GO:0003674	Molecular Function	GO:0003824	catalytic activity	GO:0016491	oxidoreductase activity	GO:0016627	oxidoreductase activity, acting on the CH-CH group of donors	3	BA890_RS04050,BA890_RS04055,BA890_RS04045
GO:0003674	Molecular Function	GO:0003824	catalytic activity	GO:0016491	oxidoreductase activity	GO:0016903	oxidoreductase activity, acting on the aldehyde or oxo group of donors	3	BA890_RS18395,BA890_RS15090,BA890_RS15910
GO:0003674	Molecular Function	GO:0003824	catalytic activity	GO:0016491	oxidoreductase activity	GO:0051213	dioxygenase activity	1	BA890_RS22195
GO:0003674	Molecular Function	GO:0003824	catalytic activity	GO:0016491	oxidoreductase activity	GO:0016614	oxidoreductase activity, acting on CH-OH group of donors	4	BA890_RS19195,BA890_RS15740,BA890_RS06715,BA890_RS06720
GO:0003674	Molecular Function	GO:0003824	catalytic activity	GO:0016491	oxidoreductase activity	GO:0016701	oxidoreductase activity, acting on single donors with incorporation of molecular oxygen	1	BA890_RS22195
GO:0003674	Molecular Function	GO:0003824	catalytic activity	GO:0016491	oxidoreductase activity	GO:0016645	oxidoreductase activity, acting on the CH-NH group of donors	1	BA890_RS17675
GO:0003674	Molecular Function	GO:0003824	catalytic activity	GO:0016491	oxidoreductase activity	GO:0016651	oxidoreductase activity, acting on NAD(P)H	1	BA890_RS19990
GO:0003674	Molecular Function	GO:0003824	catalytic activity	GO:0016491	oxidoreductase activity	GO:0016638	oxidoreductase activity, acting on the CH-NH2 group of donors	2	BA890_RS02960,BA890_RS05405
GO:0003674	Molecular Function	GO:0003824	catalytic activity	GO:0016491	oxidoreductase activity	GO:0016675	oxidoreductase activity, acting on a heme group of donors	4	BA890_RS16920,BA890_RS16915,BA890_RS07620,BA890_RS07625
GO:0003674	Molecular Function	GO:0003824	catalytic activity	GO:0016491	oxidoreductase activity	GO:0016705	oxidoreductase activity, acting on paired donors, with incorporation or reduction of molecular oxygen	1	BA890_RS08225
GO:0003674	Molecular Function	GO:0003824	catalytic activity	GO:0016491	oxidoreductase activity	GO:0016679	oxidoreductase activity, acting on diphenols and related substances as donors	5	BA890_RS16910,BA890_RS16920,BA890_RS02040,BA890_RS16915,BA890_RS02035
GO:0003674	Molecular Function	GO:0003824	catalytic activity	GO:0016829	lyase activity	GO:0016835	carbon-oxygen lyase activity	2	BA890_RS00255,BA890_RS15085
GO:0003674	Molecular Function	GO:0003824	catalytic activity	GO:0016853	isomerase activity	GO:0016872	intramolecular lyase activity	1	BA890_RS22185
GO:0003674	Molecular Function	GO:0003824	catalytic activity	GO:0016740	transferase activity	GO:0016765	transferase activity, transferring alkyl or aryl (other than methyl) groups	2	BA890_RS21610,BA890_RS16905
GO:0003674	Molecular Function	GO:0003824	catalytic activity	GO:0016740	transferase activity	GO:0016772	transferase activity, transferring phosphorus-containing groups	2	BA890_RS23145,BA890_RS20655
GO:0003674	Molecular Function	GO:0003824	catalytic activity	GO:0016740	transferase activity	GO:0016746	transferase activity, transferring acyl groups	2	BA890_RS11930,BA890_RS11260
GO:0003674	Molecular Function	GO:0003824	catalytic activity	GO:0016740	transferase activity	GO:0016741	transferase activity, transferring one-carbon groups	4	BA890_RS14205,BA890_RS16445,BA890_RS23020,BA890_RS16435
GO:0003674	Molecular Function	GO:0003824	catalytic activity	GO:0016740	transferase activity	GO:0016769	transferase activity, transferring nitrogenous groups	1	BA890_RS16435
GO:0003674	Molecular Function	GO:0003824	catalytic activity	GO:0016740	transferase activity	GO:0016782	transferase activity, transferring sulfur-containing groups	1	BA890_RS15900
GO:0003674	Molecular Function	GO:0003824	catalytic activity	GO:0016787	hydrolase activity	GO:0016817	hydrolase activity, acting on acid anhydrides	10	BA890_RS00225,BA890_RS17445,BA890_RS05825,BA890_RS10170,BA890_RS16815,BA890_RS06645,BA890_RS23615,BA890_RS03790,BA890_RS04910,BA890_RS18965
GO:0003674	Molecular Function	GO:0003824	catalytic activity	GO:0016787	hydrolase activity	GO:0016810	hydrolase activity, acting on carbon-nitrogen (but not peptide) bonds	1	BA890_RS03800
GO:0003674	Molecular Function	GO:0003824	catalytic activity	GO:0016787	hydrolase activity	GO:0008233	peptidase activity	1	BA890_RS02585
GO:0003674	Molecular Function	GO:0003824	catalytic activity	GO:0016787	hydrolase activity	GO:0016798	hydrolase activity, acting on glycosyl bonds	1	BA890_RS03800
GO:0003674	Molecular Function	GO:0003824	catalytic activity	GO:0016787	hydrolase activity	GO:0016822	hydrolase activity, acting on acid carbon-carbon bonds	1	BA890_RS07085
GO:0003674	Molecular Function	GO:0003824	catalytic activity	GO:0016787	hydrolase activity	GO:0016788	hydrolase activity, acting on ester bonds	1	BA890_RS05825
GO:0003674	Molecular Function	GO:0060089	molecular transducer activity	GO:0004872	receptor activity	GO:0038023	signaling receptor activity	1	BA890_RS20655
GO:0003674	Molecular Function	GO:0004871	signal transducer activity	GO:0038023	signaling receptor activity	GO:0000155	phosphorelay sensor kinase activity	1	BA890_RS20655
GO:0005575	Cellular Component	GO:0044422	organelle part	GO:0044461	bacterial-type flagellum part	GO:0009424	bacterial-type flagellum hook	3	BA890_RS10715,BA890_RS03810,BA890_RS03805
GO:0005575	Cellular Component	GO:0044422	organelle part	GO:0044461	bacterial-type flagellum part	GO:0009427	bacterial-type flagellum basal body, distal rod, L ring	1	BA890_RS03790
GO:0005575	Cellular Component	GO:0044422	organelle part	GO:0044461	bacterial-type flagellum part	GO:0009420	bacterial-type flagellum filament	4	BA890_RS10725,BA890_RS03815,BA890_RS10735,BA890_RS10730
GO:0005575	Cellular Component	GO:0044422	organelle part	GO:0044461	bacterial-type flagellum part	GO:0030694	bacterial-type flagellum basal body, rod	3	BA890_RS03795,BA890_RS03790,BA890_RS03785
GO:0005575	Cellular Component	GO:0044422	organelle part	GO:0044461	bacterial-type flagellum part	GO:0009428	bacterial-type flagellum basal body, distal rod, P ring	1	BA890_RS03795
GO:0005575	Cellular Component	GO:0044422	organelle part	GO:0044461	bacterial-type flagellum part	GO:0009426	bacterial-type flagellum basal body, distal rod	3	BA890_RS03785,BA890_RS03795,BA890_RS03790
GO:0005575	Cellular Component	GO:0044422	organelle part	GO:0044461	bacterial-type flagellum part	GO:0009425	bacterial-type flagellum basal body	6	BA890_RS03785,BA890_RS03780,BA890_RS10645,BA890_RS03790,BA890_RS03795,BA890_RS03775
GO:0005575	Cellular Component	GO:0032991	macromolecular complex	GO:1902494	catalytic complex	GO:1990204	oxidoreductase complex	4	BA890_RS04045,BA890_RS02040,BA890_RS11930,BA890_RS16450
GO:0005575	Cellular Component	GO:0032991	macromolecular complex	GO:1990351	transporter complex	GO:1902495	transmembrane transporter complex	1	BA890_RS02040
GO:0005575	Cellular Component	GO:0032991	macromolecular complex	GO:0043234	protein complex	GO:0098796	membrane protein complex	3	BA890_RS07625,BA890_RS02040,BA890_RS04045
GO:0005575	Cellular Component	GO:0032991	macromolecular complex	GO:0043234	protein complex	GO:0070069	cytochrome complex	2	BA890_RS07625,BA890_RS02040
GO:0005575	Cellular Component	GO:0005623	cell	GO:0044464	cell part	GO:0005622	intracellular	17	BA890_RS07625,BA890_RS13720,BA890_RS04045,BA890_RS10705,BA890_RS21055,BA890_RS02040,BA890_RS15085,BA890_RS16445,BA890_RS16450,BA890_RS15900,BA890_RS11260,BA890_RS11930,BA890_RS07085,BA890_RS21060,BA890_RS03940,BA890_RS02585,BA890_RS22240
GO:0005575	Cellular Component	GO:0005623	cell	GO:0044464	cell part	GO:1990204	oxidoreductase complex	4	BA890_RS04045,BA890_RS02040,BA890_RS11930,BA890_RS16450
GO:0005575	Cellular Component	GO:0005623	cell	GO:0044464	cell part	GO:0071944	cell periphery	28	BA890_RS22410,BA890_RS18975,BA890_RS19190,BA890_RS13465,BA890_RS10165,BA890_RS18080,BA890_RS19195,BA890_RS03790,BA890_RS20660,BA890_RS15740,BA890_RS19570,BA890_RS18960,BA890_RS19575,BA890_RS03280,BA890_RS20685,BA890_RS07625,BA890_RS16805,BA890_RS04050,BA890_RS10055,BA890_RS00235,BA890_RS20680,BA890_RS16915,BA890_RS06650,BA890_RS16800,BA890_RS04055,BA890_RS10155,BA890_RS19555,BA890_RS16905
GO:0005575	Cellular Component	GO:0005623	cell	GO:0044464	cell part	GO:0044462	external encapsulating structure part	8	BA890_RS18960,BA890_RS22410,BA890_RS10055,BA890_RS10155,BA890_RS20660,BA890_RS03790,BA890_RS18080,BA890_RS19555
GO:0005575	Cellular Component	GO:0005623	cell	GO:0044464	cell part	GO:0042995	cell projection	14	BA890_RS03780,BA890_RS03795,BA890_RS10735,BA890_RS03805,BA890_RS10725,BA890_RS10705,BA890_RS10715,BA890_RS03810,BA890_RS03815,BA890_RS03775,BA890_RS03785,BA890_RS10730,BA890_RS10645,BA890_RS03790
GO:0005575	Cellular Component	GO:0005623	cell	GO:0044464	cell part	GO:0031975	envelope	14	BA890_RS18080,BA890_RS03790,BA890_RS20660,BA890_RS10155,BA890_RS19555,BA890_RS23160,BA890_RS03795,BA890_RS15500,BA890_RS22410,BA890_RS18960,BA890_RS20685,BA890_RS10055,BA890_RS16810,BA890_RS18400
GO:0005575	Cellular Component	GO:0005623	cell	GO:0044464	cell part	GO:0042597	periplasmic space	6	BA890_RS03795,BA890_RS15500,BA890_RS20685,BA890_RS16810,BA890_RS23160,BA890_RS18400
GO:0005575	Cellular Component	GO:0005623	cell	GO:0044464	cell part	GO:0005886	plasma membrane	21	BA890_RS16800,BA890_RS04055,BA890_RS16915,BA890_RS06650,BA890_RS20680,BA890_RS16905,BA890_RS20685,BA890_RS03280,BA890_RS19575,BA890_RS19570,BA890_RS00235,BA890_RS10055,BA890_RS16805,BA890_RS04050,BA890_RS07625,BA890_RS15740,BA890_RS19195,BA890_RS18975,BA890_RS10165,BA890_RS13465,BA890_RS19190
GO:0005575	Cellular Component	GO:0005623	cell	GO:0044464	cell part	GO:0044424	intracellular part	16	BA890_RS16450,BA890_RS16445,BA890_RS02040,BA890_RS15085,BA890_RS21055,BA890_RS10705,BA890_RS13720,BA890_RS04045,BA890_RS07625,BA890_RS03940,BA890_RS02585,BA890_RS07085,BA890_RS21060,BA890_RS11930,BA890_RS11260,BA890_RS15900
GO:0005575	Cellular Component	GO:0005623	cell	GO:0044464	cell part	GO:0044459	plasma membrane part	3	BA890_RS07625,BA890_RS19190,BA890_RS15740
GO:0005575	Cellular Component	GO:0005623	cell	GO:0044464	cell part	GO:0044463	cell projection part	13	BA890_RS03780,BA890_RS03795,BA890_RS10735,BA890_RS03805,BA890_RS10725,BA890_RS10715,BA890_RS03815,BA890_RS03775,BA890_RS03810,BA890_RS10730,BA890_RS03785,BA890_RS10645,BA890_RS03790
GO:0005575	Cellular Component	GO:0005623	cell	GO:0044464	cell part	GO:0030312	external encapsulating structure	8	BA890_RS19555,BA890_RS10155,BA890_RS18080,BA890_RS03790,BA890_RS20660,BA890_RS10055,BA890_RS18960,BA890_RS22410
GO:0005575	Cellular Component	GO:0044464	cell part	GO:0030312	external encapsulating structure	GO:0044462	external encapsulating structure part	8	BA890_RS18960,BA890_RS22410,BA890_RS10055,BA890_RS10155,BA890_RS20660,BA890_RS03790,BA890_RS18080,BA890_RS19555
GO:0005575	Cellular Component	GO:0044464	cell part	GO:0044463	cell projection part	GO:0044461	bacterial-type flagellum part	13	BA890_RS03780,BA890_RS10735,BA890_RS03795,BA890_RS03805,BA890_RS10725,BA890_RS03775,BA890_RS10715,BA890_RS03810,BA890_RS03815,BA890_RS10730,BA890_RS03785,BA890_RS10645,BA890_RS03790
GO:0005575	Cellular Component	GO:0044464	cell part	GO:0044459	plasma membrane part	GO:0070470	plasma membrane respiratory chain	1	BA890_RS07625
GO:0005575	Cellular Component	GO:0044464	cell part	GO:0044459	plasma membrane part	GO:0031226	intrinsic component of plasma membrane	2	BA890_RS19190,BA890_RS15740
GO:0005575	Cellular Component	GO:0044464	cell part	GO:0044459	plasma membrane part	GO:0098797	plasma membrane protein complex	1	BA890_RS07625
GO:0005575	Cellular Component	GO:0044464	cell part	GO:0044424	intracellular part	GO:0044444	cytoplasmic part	3	BA890_RS11930,BA890_RS10705,BA890_RS16450
GO:0005575	Cellular Component	GO:0044464	cell part	GO:0044424	intracellular part	GO:0045273	respiratory chain complex II	1	BA890_RS04045
GO:0005575	Cellular Component	GO:0044464	cell part	GO:0044424	intracellular part	GO:0045277	respiratory chain complex IV	1	BA890_RS07625
GO:0005575	Cellular Component	GO:0044464	cell part	GO:0044424	intracellular part	GO:0005737	cytoplasm	13	BA890_RS10705,BA890_RS07085,BA890_RS21060,BA890_RS11930,BA890_RS13720,BA890_RS11260,BA890_RS15900,BA890_RS16450,BA890_RS16445,BA890_RS15085,BA890_RS21055,BA890_RS03940,BA890_RS02585
GO:0005575	Cellular Component	GO:0044464	cell part	GO:0044424	intracellular part	GO:0045281	succinate dehydrogenase complex	1	BA890_RS04045
GO:0005575	Cellular Component	GO:0044464	cell part	GO:0044424	intracellular part	GO:0045275	respiratory chain complex III	1	BA890_RS02040
GO:0005575	Cellular Component	GO:0044464	cell part	GO:0005886	plasma membrane	GO:0044459	plasma membrane part	3	BA890_RS07625,BA890_RS19190,BA890_RS15740
GO:0005575	Cellular Component	GO:0044464	cell part	GO:0044462	external encapsulating structure part	GO:0009279	cell outer membrane	8	BA890_RS20660,BA890_RS18080,BA890_RS03790,BA890_RS10155,BA890_RS19555,BA890_RS22410,BA890_RS18960,BA890_RS10055
GO:0005575	Cellular Component	GO:0044464	cell part	GO:0042995	cell projection	GO:0044463	cell projection part	13	BA890_RS03780,BA890_RS03795,BA890_RS10735,BA890_RS03805,BA890_RS10725,BA890_RS10715,BA890_RS03815,BA890_RS03775,BA890_RS03810,BA890_RS10730,BA890_RS03785,BA890_RS10645,BA890_RS03790
GO:0005575	Cellular Component	GO:0044464	cell part	GO:0042995	cell projection	GO:0009288	bacterial-type flagellum	14	BA890_RS03790,BA890_RS10730,BA890_RS03785,BA890_RS10645,BA890_RS03805,BA890_RS03795,BA890_RS10735,BA890_RS10715,BA890_RS03810,BA890_RS10705,BA890_RS03775,BA890_RS03815,BA890_RS10725,BA890_RS03780
GO:0005575	Cellular Component	GO:0044464	cell part	GO:0071944	cell periphery	GO:0005886	plasma membrane	21	BA890_RS16800,BA890_RS04055,BA890_RS16915,BA890_RS06650,BA890_RS20680,BA890_RS16905,BA890_RS20685,BA890_RS03280,BA890_RS19575,BA890_RS19570,BA890_RS00235,BA890_RS10055,BA890_RS16805,BA890_RS04050,BA890_RS07625,BA890_RS15740,BA890_RS19195,BA890_RS18975,BA890_RS10165,BA890_RS13465,BA890_RS19190
GO:0005575	Cellular Component	GO:0044464	cell part	GO:0071944	cell periphery	GO:0030312	external encapsulating structure	8	BA890_RS19555,BA890_RS10155,BA890_RS18080,BA890_RS03790,BA890_RS20660,BA890_RS10055,BA890_RS18960,BA890_RS22410
GO:0005575	Cellular Component	GO:0044464	cell part	GO:1990204	oxidoreductase complex	GO:0005960	glycine cleavage complex	1	BA890_RS16450
GO:0005575	Cellular Component	GO:0044464	cell part	GO:1990204	oxidoreductase complex	GO:0045281	succinate dehydrogenase complex	1	BA890_RS04045
GO:0005575	Cellular Component	GO:0044464	cell part	GO:1990204	oxidoreductase complex	GO:0045275	respiratory chain complex III	1	BA890_RS02040
GO:0005575	Cellular Component	GO:0044464	cell part	GO:1990204	oxidoreductase complex	GO:0045254	pyruvate dehydrogenase complex	1	BA890_RS11930
GO:0005575	Cellular Component	GO:0044464	cell part	GO:0042597	periplasmic space	GO:0030288	outer membrane-bounded periplasmic space	6	BA890_RS20685,BA890_RS15500,BA890_RS03795,BA890_RS18400,BA890_RS23160,BA890_RS16810
GO:0005575	Cellular Component	GO:0044464	cell part	GO:0005622	intracellular	GO:0044424	intracellular part	16	BA890_RS16450,BA890_RS16445,BA890_RS02040,BA890_RS15085,BA890_RS21055,BA890_RS10705,BA890_RS13720,BA890_RS04045,BA890_RS07625,BA890_RS03940,BA890_RS02585,BA890_RS07085,BA890_RS21060,BA890_RS11930,BA890_RS11260,BA890_RS15900
GO:0005575	Cellular Component	GO:0044464	cell part	GO:0031975	envelope	GO:0030313	cell envelope	14	BA890_RS10055,BA890_RS16810,BA890_RS18400,BA890_RS15500,BA890_RS22410,BA890_RS03795,BA890_RS20685,BA890_RS18960,BA890_RS23160,BA890_RS19555,BA890_RS20660,BA890_RS18080,BA890_RS03790,BA890_RS10155
GO:0005575	Cellular Component	GO:0043226	organelle	GO:0043228	non-membrane-bounded organelle	GO:0009288	bacterial-type flagellum	14	BA890_RS03790,BA890_RS10730,BA890_RS03785,BA890_RS10645,BA890_RS03805,BA890_RS03795,BA890_RS10735,BA890_RS10715,BA890_RS03810,BA890_RS10705,BA890_RS03775,BA890_RS03815,BA890_RS10725,BA890_RS03780
GO:0005575	Cellular Component	GO:0043226	organelle	GO:0044422	organelle part	GO:0044461	bacterial-type flagellum part	13	BA890_RS03780,BA890_RS10735,BA890_RS03795,BA890_RS03805,BA890_RS10725,BA890_RS03775,BA890_RS10715,BA890_RS03810,BA890_RS03815,BA890_RS10730,BA890_RS03785,BA890_RS10645,BA890_RS03790
GO:0005575	Cellular Component	GO:0016020	membrane	GO:0019867	outer membrane	GO:0009279	cell outer membrane	8	BA890_RS20660,BA890_RS18080,BA890_RS03790,BA890_RS10155,BA890_RS19555,BA890_RS22410,BA890_RS18960,BA890_RS10055
GO:0005575	Cellular Component	GO:0016020	membrane	GO:0044425	membrane part	GO:0098796	membrane protein complex	3	BA890_RS07625,BA890_RS02040,BA890_RS04045
GO:0005575	Cellular Component	GO:0016020	membrane	GO:0044425	membrane part	GO:0031224	intrinsic component of membrane	47	BA890_RS03285,BA890_RS16310,BA890_RS15080,BA890_RS20655,BA890_RS19190,BA890_RS20675,BA890_RS07315,BA890_RS19500,BA890_RS15325,BA890_RS06720,BA890_RS19570,BA890_RS19575,BA890_RS03280,BA890_RS16805,BA890_RS04050,BA890_RS02045,BA890_RS01955,BA890_RS10055,BA890_RS00235,BA890_RS07620,BA890_RS18220,BA890_RS13020,BA890_RS11540,BA890_RS16910,BA890_RS18405,BA890_RS18975,BA890_RS10165,BA890_RS20670,BA890_R…
GO:0005575	Cellular Component	GO:0016020	membrane	GO:0044425	membrane part	GO:0044459	plasma membrane part	3	BA890_RS07625,BA890_RS19190,BA890_RS15740
GO:0005575	Cellular Component	GO:0016020	membrane	GO:0044425	membrane part	GO:0070469	respiratory chain	4	BA890_RS16920,BA890_RS02040,BA890_RS04045,BA890_RS07625
GO:0005575	Cellular Component	GO:0016020	membrane	GO:0044425	membrane part	GO:0045281	succinate dehydrogenase complex	1	BA890_RS04045
GO:0005575	Cellular Component	GO:0016020	membrane	GO:0044425	membrane part	GO:1902495	transmembrane transporter complex	1	BA890_RS02040
GO:0005575	Cellular Component	GO:0016020	membrane	GO:0005886	plasma membrane	GO:0044459	plasma membrane part	3	BA890_RS07625,BA890_RS19190,BA890_RS15740
GO:0005575	Cellular Component	GO:0044425	membrane part	GO:0098796	membrane protein complex	GO:0098797	plasma membrane protein complex	1	BA890_RS07625
GO:0005575	Cellular Component	GO:0044425	membrane part	GO:0098796	membrane protein complex	GO:0098803	respiratory chain complex	3	BA890_RS04045,BA890_RS02040,BA890_RS07625
GO:0005575	Cellular Component	GO:0044425	membrane part	GO:0070469	respiratory chain	GO:0098803	respiratory chain complex	3	BA890_RS04045,BA890_RS02040,BA890_RS07625
GO:0005575	Cellular Component	GO:0044425	membrane part	GO:0070469	respiratory chain	GO:0070470	plasma membrane respiratory chain	1	BA890_RS07625
GO:0005575	Cellular Component	GO:0044425	membrane part	GO:0031224	intrinsic component of membrane	GO:0016021	integral component of membrane	47	BA890_RS18220,BA890_RS16910,BA890_RS11540,BA890_RS13020,BA890_RS03280,BA890_RS19575,BA890_RS19570,BA890_RS07620,BA890_RS00235,BA890_RS02045,BA890_RS01955,BA890_RS10055,BA890_RS16805,BA890_RS04050,BA890_RS07315,BA890_RS06720,BA890_RS15325,BA890_RS19500,BA890_RS15080,BA890_RS16310,BA890_RS03285,BA890_RS20675,BA890_RS20655,BA890_RS19190,BA890_RS18985,BA890_RS16800,BA890_RS16915,BA890_RS02040,BA890_R…
GO:0005575	Cellular Component	GO:0044425	membrane part	GO:0031224	intrinsic component of membrane	GO:0031226	intrinsic component of plasma membrane	2	BA890_RS19190,BA890_RS15740
GO:0005575	Cellular Component	GO:0044425	membrane part	GO:0044459	plasma membrane part	GO:0070470	plasma membrane respiratory chain	1	BA890_RS07625
GO:0005575	Cellular Component	GO:0044425	membrane part	GO:0044459	plasma membrane part	GO:0031226	intrinsic component of plasma membrane	2	BA890_RS19190,BA890_RS15740
GO:0005575	Cellular Component	GO:0044425	membrane part	GO:0044459	plasma membrane part	GO:0098797	plasma membrane protein complex	1	BA890_RS07625
GO:0005575	Cellular Component	GO:0044425	membrane part	GO:1902495	transmembrane transporter complex	GO:0045275	respiratory chain complex III	1	BA890_RS02040
GO:0008150	Biological Process	GO:0065007	biological regulation	GO:0050789	regulation of biological process	GO:0050794	regulation of cellular process	13	BA890_RS18220,BA890_RS03750,BA890_RS19990,BA890_RS22005,BA890_RS19000,BA890_RS22240,BA890_RS20650,BA890_RS05925,BA890_RS16310,BA890_RS14940,BA890_RS01955,BA890_RS20655,BA890_RS15905
GO:0008150	Biological Process	GO:0065007	biological regulation	GO:0050789	regulation of biological process	GO:0019222	regulation of metabolic process	6	BA890_RS14940,BA890_RS19000,BA890_RS22240,BA890_RS15905,BA890_RS05925,BA890_RS20650
GO:0008150	Biological Process	GO:0065007	biological regulation	GO:0065008	regulation of biological quality	GO:0042592	homeostatic process	1	BA890_RS19990
GO:0008150	Biological Process	GO:0051179	localization	GO:0051234	establishment of localization	GO:0045184	establishment of protein localization	5	BA890_RS20670,BA890_RS20675,BA890_RS20680,BA890_RS20685,BA890_RS18985
GO:0008150	Biological Process	GO:0051179	localization	GO:0051234	establishment of localization	GO:0006810	transport	34	BA890_RS15740,BA890_RS20660,BA890_RS23160,BA890_RS14950,BA890_RS18975,BA890_RS13465,BA890_RS10165,BA890_RS20670,BA890_RS16800,BA890_RS18985,BA890_RS20680,BA890_RS06650,BA890_RS18960,BA890_RS20685,BA890_RS15500,BA890_RS16810,BA890_RS16815,BA890_RS23270,BA890_RS00225,BA890_RS04910,BA890_RS22410,BA890_RS20675,BA890_RS19190,BA890_RS10155,BA890_RS11540,BA890_RS19555,BA890_RS16910,BA890_RS13020,BA890_R…
GO:0008150	Biological Process	GO:0051179	localization	GO:0033036	macromolecule localization	GO:0008104	protein localization	5	BA890_RS20685,BA890_RS18985,BA890_RS20680,BA890_RS20670,BA890_RS20675
GO:0008150	Biological Process	GO:0051179	localization	GO:1902578	single-organism localization	GO:0044765	single-organism transport	12	BA890_RS11540,BA890_RS16910,BA890_RS18985,BA890_RS16815,BA890_RS10155,BA890_RS20660,BA890_RS19190,BA890_RS04910,BA890_RS19575,BA890_RS18960,BA890_RS03280,BA890_RS20685
GO:0008150	Biological Process	GO:0051179	localization	GO:0051674	localization of cell	GO:0048870	cell motility	13	BA890_RS03790,BA890_RS10645,BA890_RS10730,BA890_RS03785,BA890_RS03280,BA890_RS03810,BA890_RS03775,BA890_RS03815,BA890_RS10725,BA890_RS03795,BA890_RS10735,BA890_RS03780,BA890_RS10055
GO:0008150	Biological Process	GO:0023052	signaling	GO:0044700	single organism signaling	GO:0007165	signal transduction	7	BA890_RS01955,BA890_RS22005,BA890_RS20655,BA890_RS20650,BA890_RS18220,BA890_RS16310,BA890_RS03750
GO:0008150	Biological Process	GO:0050789	regulation of biological process	GO:0019222	regulation of metabolic process	GO:0009889	regulation of biosynthetic process	6	BA890_RS05925,BA890_RS20650,BA890_RS15905,BA890_RS22240,BA890_RS19000,BA890_RS14940
GO:0008150	Biological Process	GO:0050789	regulation of biological process	GO:0019222	regulation of metabolic process	GO:0051171	regulation of nitrogen compound metabolic process	6	BA890_RS20650,BA890_RS05925,BA890_RS22240,BA890_RS15905,BA890_RS14940,BA890_RS19000
GO:0008150	Biological Process	GO:0050789	regulation of biological process	GO:0019222	regulation of metabolic process	GO:0060255	regulation of macromolecule metabolic process	6	BA890_RS20650,BA890_RS05925,BA890_RS22240,BA890_RS15905,BA890_RS14940,BA890_RS19000
GO:0008150	Biological Process	GO:0050789	regulation of biological process	GO:0019222	regulation of metabolic process	GO:0080090	regulation of primary metabolic process	6	BA890_RS20650,BA890_RS05925,BA890_RS14940,BA890_RS19000,BA890_RS22240,BA890_RS15905
GO:0008150	Biological Process	GO:0050789	regulation of biological process	GO:0019222	regulation of metabolic process	GO:0031323	regulation of cellular metabolic process	6	BA890_RS20650,BA890_RS05925,BA890_RS15905,BA890_RS22240,BA890_RS19000,BA890_RS14940
GO:0008150	Biological Process	GO:0050789	regulation of biological process	GO:0050794	regulation of cellular process	GO:0007165	signal transduction	7	BA890_RS01955,BA890_RS22005,BA890_RS20655,BA890_RS20650,BA890_RS18220,BA890_RS16310,BA890_RS03750
GO:0008150	Biological Process	GO:0050789	regulation of biological process	GO:0050794	regulation of cellular process	GO:0045454	cell redox homeostasis	1	BA890_RS19990
GO:0008150	Biological Process	GO:0050789	regulation of biological process	GO:0050794	regulation of cellular process	GO:0031323	regulation of cellular metabolic process	6	BA890_RS20650,BA890_RS05925,BA890_RS15905,BA890_RS22240,BA890_RS19000,BA890_RS14940
GO:0008150	Biological Process	GO:0040011	locomotion	GO:0048870	cell motility	GO:0001539	cilium or flagellum-dependent cell motility	13	BA890_RS10645,BA890_RS03785,BA890_RS10730,BA890_RS03790,BA890_RS03780,BA890_RS10055,BA890_RS10725,BA890_RS03280,BA890_RS03775,BA890_RS03810,BA890_RS03815,BA890_RS10735,BA890_RS03795
GO:0008150	Biological Process	GO:0040011	locomotion	GO:0042330	taxis	GO:0006935	chemotaxis	5	BA890_RS01955,BA890_RS10645,BA890_RS03280,BA890_RS16310,BA890_RS03750
GO:0008150	Biological Process	GO:0008152	metabolic process	GO:0009056	catabolic process	GO:0044248	cellular catabolic process	9	BA890_RS00255,BA890_RS07085,BA890_RS05405,BA890_RS18395,BA890_RS16435,BA890_RS16450,BA890_RS22185,BA890_RS05825,BA890_RS22195
GO:0008150	Biological Process	GO:0008152	metabolic process	GO:0009056	catabolic process	GO:1901575	organic substance catabolic process	10	BA890_RS16450,BA890_RS22185,BA890_RS22195,BA890_RS05825,BA890_RS00255,BA890_RS07085,BA890_RS11930,BA890_RS05405,BA890_RS18395,BA890_RS16435
GO:0008150	Biological Process	GO:0008152	metabolic process	GO:0009056	catabolic process	GO:0044712	single-organism catabolic process	9	BA890_RS11930,BA890_RS05405,BA890_RS00255,BA890_RS07085,BA890_RS16435,BA890_RS18395,BA890_RS22185,BA890_RS16450,BA890_RS05825
GO:0008150	Biological Process	GO:0008152	metabolic process	GO:0044710	single-organism metabolic process	GO:0006081	cellular aldehyde metabolic process	1	BA890_RS00255
GO:0008150	Biological Process	GO:0008152	metabolic process	GO:0044710	single-organism metabolic process	GO:0044712	single-organism catabolic process	9	BA890_RS11930,BA890_RS05405,BA890_RS00255,BA890_RS07085,BA890_RS16435,BA890_RS18395,BA890_RS22185,BA890_RS16450,BA890_RS05825
GO:0008150	Biological Process	GO:0008152	metabolic process	GO:0044710	single-organism metabolic process	GO:0044711	single-organism biosynthetic process	5	BA890_RS14205,BA890_RS15085,BA890_RS16445,BA890_RS16905,BA890_RS11260
GO:0008150	Biological Process	GO:0008152	metabolic process	GO:0044710	single-organism metabolic process	GO:0055114	oxidation-reduction process	25	BA890_RS07620,BA890_RS20410,BA890_RS04050,BA890_RS07625,BA890_RS04045,BA890_RS16865,BA890_RS22195,BA890_RS15075,BA890_RS15090,BA890_RS15910,BA890_RS04055,BA890_RS16915,BA890_RS02040,BA890_RS08225,BA890_RS02035,BA890_RS18395,BA890_RS06715,BA890_RS17675,BA890_RS05405,BA890_RS19990,BA890_RS23020,BA890_RS02960,BA890_RS16920,BA890_RS15740,BA890_RS19195
GO:0008150	Biological Process	GO:0008152	metabolic process	GO:0044710	single-organism metabolic process	GO:0019748	secondary metabolic process	1	BA890_RS14205
GO:0008150	Biological Process	GO:0008152	metabolic process	GO:0044710	single-organism metabolic process	GO:0044723	single-organism carbohydrate metabolic process	2	BA890_RS00255,BA890_RS11930
GO:0008150	Biological Process	GO:0008152	metabolic process	GO:0044710	single-organism metabolic process	GO:0042440	pigment metabolic process	1	BA890_RS16905
GO:0008150	Biological Process	GO:0008152	metabolic process	GO:0044710	single-organism metabolic process	GO:0044281	small molecule metabolic process	19	BA890_RS11930,BA890_RS05405,BA890_RS17675,BA890_RS07085,BA890_RS11260,BA890_RS18395,BA890_RS22185,BA890_RS19195,BA890_RS15740,BA890_RS05825,BA890_RS04045,BA890_RS00255,BA890_RS04050,BA890_RS16435,BA890_RS02040,BA890_RS15085,BA890_RS04055,BA890_RS16450,BA890_RS16445
GO:0008150	Biological Process	GO:0008152	metabolic process	GO:0006807	nitrogen compound metabolic process	GO:1901564	organonitrogen compound metabolic process	16	BA890_RS16435,BA890_RS15085,BA890_RS02040,BA890_RS16450,BA890_RS16445,BA890_RS16905,BA890_RS05405,BA890_RS11930,BA890_RS17675,BA890_RS15900,BA890_RS18395,BA890_RS11260,BA890_RS22185,BA890_RS23615,BA890_RS02585,BA890_RS23020
GO:0008150	Biological Process	GO:0008152	metabolic process	GO:0006807	nitrogen compound metabolic process	GO:0051171	regulation of nitrogen compound metabolic process	6	BA890_RS20650,BA890_RS05925,BA890_RS22240,BA890_RS15905,BA890_RS14940,BA890_RS19000
GO:0008150	Biological Process	GO:0008152	metabolic process	GO:0006807	nitrogen compound metabolic process	GO:0034641	cellular nitrogen compound metabolic process	14	BA890_RS11930,BA890_RS05925,BA890_RS20650,BA890_RS17675,BA890_RS14940,BA890_RS15905,BA890_RS02040,BA890_RS23615,BA890_RS16445,BA890_RS19000,BA890_RS23020,BA890_RS05825,BA890_RS16905,BA890_RS22240
GO:0008150	Biological Process	GO:0008152	metabolic process	GO:0044238	primary metabolic process	GO:0006099	tricarboxylic acid cycle	3	BA890_RS04045,BA890_RS04055,BA890_RS04050
GO:0008150	Biological Process	GO:0008152	metabolic process	GO:0044238	primary metabolic process	GO:0006139	nucleobase-containing compound metabolic process	9	BA890_RS22240,BA890_RS05825,BA890_RS19000,BA890_RS02040,BA890_RS15905,BA890_RS14940,BA890_RS05925,BA890_RS20650,BA890_RS11930
GO:0008150	Biological Process	GO:0008152	metabolic process	GO:0044238	primary metabolic process	GO:0006520	cellular amino acid metabolic process	8	BA890_RS05405,BA890_RS18395,BA890_RS11260,BA890_RS16435,BA890_RS16445,BA890_RS16450,BA890_RS15085,BA890_RS22185
GO:0008150	Biological Process	GO:0008152	metabolic process	GO:0044238	primary metabolic process	GO:0080090	regulation of primary metabolic process	6	BA890_RS20650,BA890_RS05925,BA890_RS14940,BA890_RS19000,BA890_RS22240,BA890_RS15905
GO:0008150	Biological Process	GO:0008152	metabolic process	GO:0044238	primary metabolic process	GO:0005975	carbohydrate metabolic process	3	BA890_RS23145,BA890_RS00255,BA890_RS11930
GO:0008150	Biological Process	GO:0008152	metabolic process	GO:0044238	primary metabolic process	GO:0019538	protein metabolic process	3	BA890_RS15900,BA890_RS02585,BA890_RS23615
GO:0008150	Biological Process	GO:0008152	metabolic process	GO:0009058	biosynthetic process	GO:0044711	single-organism biosynthetic process	5	BA890_RS14205,BA890_RS15085,BA890_RS16445,BA890_RS16905,BA890_RS11260
GO:0008150	Biological Process	GO:0008152	metabolic process	GO:0009058	biosynthetic process	GO:0044249	cellular biosynthetic process	14	BA890_RS23615,BA890_RS16445,BA890_RS15085,BA890_RS16905,BA890_RS22240,BA890_RS19000,BA890_RS23020,BA890_RS05925,BA890_RS20650,BA890_RS14205,BA890_RS11260,BA890_RS15905,BA890_RS15900,BA890_RS14940
GO:0008150	Biological Process	GO:0008152	metabolic process	GO:0009058	biosynthetic process	GO:0009889	regulation of biosynthetic process	6	BA890_RS05925,BA890_RS20650,BA890_RS15905,BA890_RS22240,BA890_RS19000,BA890_RS14940
GO:0008150	Biological Process	GO:0008152	metabolic process	GO:0009058	biosynthetic process	GO:1901576	organic substance biosynthetic process	14	BA890_RS14205,BA890_RS20650,BA890_RS05925,BA890_RS15900,BA890_RS14940,BA890_RS11260,BA890_RS15905,BA890_RS15085,BA890_RS23615,BA890_RS16445,BA890_RS23020,BA890_RS19000,BA890_RS16905,BA890_RS22240
GO:0008150	Biological Process	GO:0008152	metabolic process	GO:0019222	regulation of metabolic process	GO:0080090	regulation of primary metabolic process	6	BA890_RS20650,BA890_RS05925,BA890_RS14940,BA890_RS19000,BA890_RS22240,BA890_RS15905
GO:0008150	Biological Process	GO:0008152	metabolic process	GO:0019222	regulation of metabolic process	GO:0031323	regulation of cellular metabolic process	6	BA890_RS20650,BA890_RS05925,BA890_RS15905,BA890_RS22240,BA890_RS19000,BA890_RS14940
GO:0008150	Biological Process	GO:0008152	metabolic process	GO:0019222	regulation of metabolic process	GO:0009889	regulation of biosynthetic process	6	BA890_RS05925,BA890_RS20650,BA890_RS15905,BA890_RS22240,BA890_RS19000,BA890_RS14940
GO:0008150	Biological Process	GO:0008152	metabolic process	GO:0019222	regulation of metabolic process	GO:0051171	regulation of nitrogen compound metabolic process	6	BA890_RS20650,BA890_RS05925,BA890_RS22240,BA890_RS15905,BA890_RS14940,BA890_RS19000
GO:0008150	Biological Process	GO:0008152	metabolic process	GO:0019222	regulation of metabolic process	GO:0060255	regulation of macromolecule metabolic process	6	BA890_RS20650,BA890_RS05925,BA890_RS22240,BA890_RS15905,BA890_RS14940,BA890_RS19000
GO:0008150	Biological Process	GO:0008152	metabolic process	GO:0044237	cellular metabolic process	GO:0044248	cellular catabolic process	9	BA890_RS00255,BA890_RS07085,BA890_RS05405,BA890_RS18395,BA890_RS16435,BA890_RS16450,BA890_RS22185,BA890_RS05825,BA890_RS22195
GO:0008150	Biological Process	GO:0008152	metabolic process	GO:0044237	cellular metabolic process	GO:0046483	heterocycle metabolic process	14	BA890_RS15905,BA890_RS15900,BA890_RS14940,BA890_RS17675,BA890_RS11930,BA890_RS05925,BA890_RS20650,BA890_RS16905,BA890_RS22240,BA890_RS19000,BA890_RS23020,BA890_RS05825,BA890_RS16445,BA890_RS02040
GO:0008150	Biological Process	GO:0008152	metabolic process	GO:0044237	cellular metabolic process	GO:0044249	cellular biosynthetic process	14	BA890_RS23615,BA890_RS16445,BA890_RS15085,BA890_RS16905,BA890_RS22240,BA890_RS19000,BA890_RS23020,BA890_RS05925,BA890_RS20650,BA890_RS14205,BA890_RS11260,BA890_RS15905,BA890_RS15900,BA890_RS14940
GO:0008150	Biological Process	GO:0008152	metabolic process	GO:0044237	cellular metabolic process	GO:0006575	cellular modified amino acid metabolic process	2	BA890_RS16445,BA890_RS17675
GO:0008150	Biological Process	GO:0008152	metabolic process	GO:0044237	cellular metabolic process	GO:0031323	regulation of cellular metabolic process	6	BA890_RS20650,BA890_RS05925,BA890_RS15905,BA890_RS22240,BA890_RS19000,BA890_RS14940
GO:0008150	Biological Process	GO:0008152	metabolic process	GO:0044237	cellular metabolic process	GO:0006081	cellular aldehyde metabolic process	1	BA890_RS00255
GO:0008150	Biological Process	GO:0008152	metabolic process	GO:0044237	cellular metabolic process	GO:0017144	drug metabolic process	1	BA890_RS14205
GO:0008150	Biological Process	GO:0008152	metabolic process	GO:0044237	cellular metabolic process	GO:0006805	xenobiotic metabolic process	1	BA890_RS07085
GO:0008150	Biological Process	GO:0008152	metabolic process	GO:0044237	cellular metabolic process	GO:0006793	phosphorus metabolic process	7	BA890_RS11930,BA890_RS02040,BA890_RS23145,BA890_RS00255,BA890_RS05825,BA890_RS20655,BA890_RS15900
GO:0008150	Biological Process	GO:0008152	metabolic process	GO:0044237	cellular metabolic process	GO:0034641	cellular nitrogen compound metabolic process	14	BA890_RS11930,BA890_RS05925,BA890_RS20650,BA890_RS17675,BA890_RS14940,BA890_RS15905,BA890_RS02040,BA890_RS23615,BA890_RS16445,BA890_RS19000,BA890_RS23020,BA890_RS05825,BA890_RS16905,BA890_RS22240
GO:0008150	Biological Process	GO:0008152	metabolic process	GO:0044237	cellular metabolic process	GO:0044262	cellular carbohydrate metabolic process	1	BA890_RS00255
GO:0008150	Biological Process	GO:0008152	metabolic process	GO:0044237	cellular metabolic process	GO:0051186	cofactor metabolic process	6	BA890_RS17675,BA890_RS16445,BA890_RS11930,BA890_RS16905,BA890_RS23020,BA890_RS15900
GO:0008150	Biological Process	GO:0008152	metabolic process	GO:0044237	cellular metabolic process	GO:0044260	cellular macromolecule metabolic process	8	BA890_RS15900,BA890_RS14940,BA890_RS15905,BA890_RS20650,BA890_RS05925,BA890_RS19000,BA890_RS22240,BA890_RS23615
GO:0008150	Biological Process	GO:0008152	metabolic process	GO:0044237	cellular metabolic process	GO:0006091	generation of precursor metabolites and energy	9	BA890_RS16915,BA890_RS02040,BA890_RS04055,BA890_RS16920,BA890_RS04045,BA890_RS11930,BA890_RS07625,BA890_RS04050,BA890_RS07620
GO:0008150	Biological Process	GO:0008152	metabolic process	GO:0044237	cellular metabolic process	GO:0006730	one-carbon metabolic process	1	BA890_RS16445
GO:0008150	Biological Process	GO:0008152	metabolic process	GO:0044237	cellular metabolic process	GO:0006725	cellular aromatic compound metabolic process	15	BA890_RS22240,BA890_RS16905,BA890_RS05825,BA890_RS22195,BA890_RS23020,BA890_RS19000,BA890_RS16445,BA890_RS02040,BA890_RS15905,BA890_RS14940,BA890_RS07085,BA890_RS17675,BA890_RS05925,BA890_RS20650,BA890_RS11930
GO:0008150	Biological Process	GO:0008152	metabolic process	GO:0044237	cellular metabolic process	GO:0006082	organic acid metabolic process	17	BA890_RS22185,BA890_RS19195,BA890_RS15740,BA890_RS11260,BA890_RS18395,BA890_RS11930,BA890_RS05405,BA890_RS17675,BA890_RS07085,BA890_RS15085,BA890_RS04055,BA890_RS16445,BA890_RS16450,BA890_RS04050,BA890_RS16435,BA890_RS04045,BA890_RS00255
GO:0008150	Biological Process	GO:0008152	metabolic process	GO:0071704	organic substance metabolic process	GO:0006081	cellular aldehyde metabolic process	1	BA890_RS00255
GO:0008150	Biological Process	GO:0008152	metabolic process	GO:0071704	organic substance metabolic process	GO:0043170	macromolecule metabolic process	9	BA890_RS14940,BA890_RS15900,BA890_RS15905,BA890_RS05925,BA890_RS20650,BA890_RS02585,BA890_RS19000,BA890_RS22240,BA890_RS23615
GO:0008150	Biological Process	GO:0008152	metabolic process	GO:0071704	organic substance metabolic process	GO:0005975	carbohydrate metabolic process	3	BA890_RS23145,BA890_RS00255,BA890_RS11930
GO:0008150	Biological Process	GO:0008152	metabolic process	GO:0071704	organic substance metabolic process	GO:1901576	organic substance biosynthetic process	14	BA890_RS14205,BA890_RS20650,BA890_RS05925,BA890_RS15900,BA890_RS14940,BA890_RS11260,BA890_RS15905,BA890_RS15085,BA890_RS23615,BA890_RS16445,BA890_RS23020,BA890_RS19000,BA890_RS16905,BA890_RS22240
GO:0008150	Biological Process	GO:0008152	metabolic process	GO:0071704	organic substance metabolic process	GO:1901564	organonitrogen compound metabolic process	16	BA890_RS16435,BA890_RS15085,BA890_RS02040,BA890_RS16450,BA890_RS16445,BA890_RS16905,BA890_RS05405,BA890_RS11930,BA890_RS17675,BA890_RS15900,BA890_RS18395,BA890_RS11260,BA890_RS22185,BA890_RS23615,BA890_RS02585,BA890_RS23020
GO:0008150	Biological Process	GO:0008152	metabolic process	GO:0071704	organic substance metabolic process	GO:1901135	carbohydrate derivative metabolic process	3	BA890_RS02040,BA890_RS11930,BA890_RS00255
GO:0008150	Biological Process	GO:0008152	metabolic process	GO:0071704	organic substance metabolic process	GO:1901615	organic hydroxy compound metabolic process	3	BA890_RS22195,BA890_RS15740,BA890_RS19195
GO:0008150	Biological Process	GO:0008152	metabolic process	GO:0071704	organic substance metabolic process	GO:0030638	polyketide metabolic process	1	BA890_RS14205
GO:0008150	Biological Process	GO:0008152	metabolic process	GO:0071704	organic substance metabolic process	GO:0019637	organophosphate metabolic process	5	BA890_RS05825,BA890_RS15900,BA890_RS02040,BA890_RS11930,BA890_RS00255
GO:0008150	Biological Process	GO:0008152	metabolic process	GO:0071704	organic substance metabolic process	GO:1901575	organic substance catabolic process	10	BA890_RS16450,BA890_RS22185,BA890_RS22195,BA890_RS05825,BA890_RS00255,BA890_RS07085,BA890_RS11930,BA890_RS05405,BA890_RS18395,BA890_RS16435
GO:0008150	Biological Process	GO:0008152	metabolic process	GO:0071704	organic substance metabolic process	GO:0006082	organic acid metabolic process	17	BA890_RS22185,BA890_RS19195,BA890_RS15740,BA890_RS11260,BA890_RS18395,BA890_RS11930,BA890_RS05405,BA890_RS17675,BA890_RS07085,BA890_RS15085,BA890_RS04055,BA890_RS16445,BA890_RS16450,BA890_RS04050,BA890_RS16435,BA890_RS04045,BA890_RS00255
GO:0008150	Biological Process	GO:0008152	metabolic process	GO:0071704	organic substance metabolic process	GO:1901360	organic cyclic compound metabolic process	16	BA890_RS16905,BA890_RS22195,BA890_RS19000,BA890_RS16445,BA890_RS02040,BA890_RS15905,BA890_RS05925,BA890_RS20650,BA890_RS22240,BA890_RS05825,BA890_RS23020,BA890_RS14940,BA890_RS15900,BA890_RS17675,BA890_RS07085,BA890_RS11930
GO:0008150	Biological Process	GO:0009987	cellular process	GO:0007165	signal transduction	GO:0035556	intracellular signal transduction	3	BA890_RS03750,BA890_RS20650,BA890_RS20655
GO:0008150	Biological Process	GO:0009987	cellular process	GO:0051716	cellular response to stimulus	GO:0070887	cellular response to chemical stimulus	1	BA890_RS07085
GO:0008150	Biological Process	GO:0009987	cellular process	GO:0051716	cellular response to stimulus	GO:0007165	signal transduction	7	BA890_RS01955,BA890_RS22005,BA890_RS20655,BA890_RS20650,BA890_RS18220,BA890_RS16310,BA890_RS03750
GO:0008150	Biological Process	GO:0009987	cellular process	GO:0050794	regulation of cellular process	GO:0007165	signal transduction	7	BA890_RS01955,BA890_RS22005,BA890_RS20655,BA890_RS20650,BA890_RS18220,BA890_RS16310,BA890_RS03750
GO:0008150	Biological Process	GO:0009987	cellular process	GO:0050794	regulation of cellular process	GO:0045454	cell redox homeostasis	1	BA890_RS19990
GO:0008150	Biological Process	GO:0009987	cellular process	GO:0050794	regulation of cellular process	GO:0031323	regulation of cellular metabolic process	6	BA890_RS20650,BA890_RS05925,BA890_RS15905,BA890_RS22240,BA890_RS19000,BA890_RS14940
GO:0008150	Biological Process	GO:0009987	cellular process	GO:0044237	cellular metabolic process	GO:0044248	cellular catabolic process	9	BA890_RS00255,BA890_RS07085,BA890_RS05405,BA890_RS18395,BA890_RS16435,BA890_RS16450,BA890_RS22185,BA890_RS05825,BA890_RS22195
GO:0008150	Biological Process	GO:0009987	cellular process	GO:0044237	cellular metabolic process	GO:0044249	cellular biosynthetic process	14	BA890_RS23615,BA890_RS16445,BA890_RS15085,BA890_RS16905,BA890_RS22240,BA890_RS19000,BA890_RS23020,BA890_RS05925,BA890_RS20650,BA890_RS14205,BA890_RS11260,BA890_RS15905,BA890_RS15900,BA890_RS14940
GO:0008150	Biological Process	GO:0009987	cellular process	GO:0044237	cellular metabolic process	GO:0046483	heterocycle metabolic process	14	BA890_RS15905,BA890_RS15900,BA890_RS14940,BA890_RS17675,BA890_RS11930,BA890_RS05925,BA890_RS20650,BA890_RS16905,BA890_RS22240,BA890_RS19000,BA890_RS23020,BA890_RS05825,BA890_RS16445,BA890_RS02040
GO:0008150	Biological Process	GO:0009987	cellular process	GO:0044237	cellular metabolic process	GO:0006575	cellular modified amino acid metabolic process	2	BA890_RS16445,BA890_RS17675
GO:0008150	Biological Process	GO:0009987	cellular process	GO:0044237	cellular metabolic process	GO:0017144	drug metabolic process	1	BA890_RS14205
GO:0008150	Biological Process	GO:0009987	cellular process	GO:0044237	cellular metabolic process	GO:0031323	regulation of cellular metabolic process	6	BA890_RS20650,BA890_RS05925,BA890_RS15905,BA890_RS22240,BA890_RS19000,BA890_RS14940
GO:0008150	Biological Process	GO:0009987	cellular process	GO:0044237	cellular metabolic process	GO:0006081	cellular aldehyde metabolic process	1	BA890_RS00255
GO:0008150	Biological Process	GO:0009987	cellular process	GO:0044237	cellular metabolic process	GO:0006805	xenobiotic metabolic process	1	BA890_RS07085
GO:0008150	Biological Process	GO:0009987	cellular process	GO:0044237	cellular metabolic process	GO:0006793	phosphorus metabolic process	7	BA890_RS11930,BA890_RS02040,BA890_RS23145,BA890_RS00255,BA890_RS05825,BA890_RS20655,BA890_RS15900
GO:0008150	Biological Process	GO:0009987	cellular process	GO:0044237	cellular metabolic process	GO:0034641	cellular nitrogen compound metabolic process	14	BA890_RS11930,BA890_RS05925,BA890_RS20650,BA890_RS17675,BA890_RS14940,BA890_RS15905,BA890_RS02040,BA890_RS23615,BA890_RS16445,BA890_RS19000,BA890_RS23020,BA890_RS05825,BA890_RS16905,BA890_RS22240
GO:0008150	Biological Process	GO:0009987	cellular process	GO:0044237	cellular metabolic process	GO:0051186	cofactor metabolic process	6	BA890_RS17675,BA890_RS16445,BA890_RS11930,BA890_RS16905,BA890_RS23020,BA890_RS15900
GO:0008150	Biological Process	GO:0009987	cellular process	GO:0044237	cellular metabolic process	GO:0044262	cellular carbohydrate metabolic process	1	BA890_RS00255
GO:0008150	Biological Process	GO:0009987	cellular process	GO:0044237	cellular metabolic process	GO:0044260	cellular macromolecule metabolic process	8	BA890_RS15900,BA890_RS14940,BA890_RS15905,BA890_RS20650,BA890_RS05925,BA890_RS19000,BA890_RS22240,BA890_RS23615
GO:0008150	Biological Process	GO:0009987	cellular process	GO:0044237	cellular metabolic process	GO:0006091	generation of precursor metabolites and energy	9	BA890_RS16915,BA890_RS02040,BA890_RS04055,BA890_RS16920,BA890_RS04045,BA890_RS11930,BA890_RS07625,BA890_RS04050,BA890_RS07620
GO:0008150	Biological Process	GO:0009987	cellular process	GO:0044237	cellular metabolic process	GO:0006725	cellular aromatic compound metabolic process	15	BA890_RS22240,BA890_RS16905,BA890_RS05825,BA890_RS22195,BA890_RS23020,BA890_RS19000,BA890_RS16445,BA890_RS02040,BA890_RS15905,BA890_RS14940,BA890_RS07085,BA890_RS17675,BA890_RS05925,BA890_RS20650,BA890_RS11930
GO:0008150	Biological Process	GO:0009987	cellular process	GO:0044237	cellular metabolic process	GO:0006082	organic acid metabolic process	17	BA890_RS22185,BA890_RS19195,BA890_RS15740,BA890_RS11260,BA890_RS18395,BA890_RS11930,BA890_RS05405,BA890_RS17675,BA890_RS07085,BA890_RS15085,BA890_RS04055,BA890_RS16445,BA890_RS16450,BA890_RS04050,BA890_RS16435,BA890_RS04045,BA890_RS00255
GO:0008150	Biological Process	GO:0009987	cellular process	GO:0044237	cellular metabolic process	GO:0006730	one-carbon metabolic process	1	BA890_RS16445
GO:0008150	Biological Process	GO:0009987	cellular process	GO:0016043	cellular component organization	GO:0022607	cellular component assembly	3	BA890_RS10705,BA890_RS03805,BA890_RS03800
GO:0008150	Biological Process	GO:0009987	cellular process	GO:0016043	cellular component organization	GO:0030030	cell projection organization	10	BA890_RS10730,BA890_RS03800,BA890_RS13465,BA890_RS03770,BA890_RS10725,BA890_RS03815,BA890_RS10705,BA890_RS10715,BA890_RS10735,BA890_RS03805
GO:0008150	Biological Process	GO:0009987	cellular process	GO:0016043	cellular component organization	GO:0006996	organelle organization	10	BA890_RS10730,BA890_RS03800,BA890_RS10715,BA890_RS10705,BA890_RS03815,BA890_RS10725,BA890_RS03805,BA890_RS10735,BA890_RS13465,BA890_RS03770
GO:0008150	Biological Process	GO:0009987	cellular process	GO:0044763	single-organism cellular process	GO:0006730	one-carbon metabolic process	1	BA890_RS16445
GO:0008150	Biological Process	GO:0009987	cellular process	GO:0044763	single-organism cellular process	GO:0006082	organic acid metabolic process	17	BA890_RS22185,BA890_RS19195,BA890_RS15740,BA890_RS11260,BA890_RS18395,BA890_RS11930,BA890_RS05405,BA890_RS17675,BA890_RS07085,BA890_RS15085,BA890_RS04055,BA890_RS16445,BA890_RS16450,BA890_RS04050,BA890_RS16435,BA890_RS04045,BA890_RS00255
GO:0008150	Biological Process	GO:0009987	cellular process	GO:0044763	single-organism cellular process	GO:0006928	movement of cell or subcellular component	13	BA890_RS03280,BA890_RS03775,BA890_RS03810,BA890_RS03815,BA890_RS10725,BA890_RS03795,BA890_RS10735,BA890_RS03780,BA890_RS10055,BA890_RS03790,BA890_RS10645,BA890_RS10730,BA890_RS03785
GO:0008150	Biological Process	GO:0009987	cellular process	GO:0044763	single-organism cellular process	GO:0032940	secretion by cell	1	BA890_RS18985
GO:0008150	Biological Process	GO:0009987	cellular process	GO:0044763	single-organism cellular process	GO:1902589	single-organism organelle organization	10	BA890_RS10730,BA890_RS03800,BA890_RS10725,BA890_RS10705,BA890_RS03815,BA890_RS10715,BA890_RS10735,BA890_RS03805,BA890_RS13465,BA890_RS03770
GO:0008150	Biological Process	GO:0009987	cellular process	GO:0044763	single-organism cellular process	GO:0022900	electron transport chain	3	BA890_RS04055,BA890_RS16915,BA890_RS02040
GO:0008150	Biological Process	GO:0009987	cellular process	GO:0044763	single-organism cellular process	GO:0015980	energy derivation by oxidation of organic compounds	8	BA890_RS04045,BA890_RS07620,BA890_RS07625,BA890_RS04050,BA890_RS16920,BA890_RS04055,BA890_RS02040,BA890_RS16915
GO:0008150	Biological Process	GO:0009987	cellular process	GO:0044763	single-organism cellular process	GO:0019725	cellular homeostasis	1	BA890_RS19990
GO:0008150	Biological Process	GO:0009987	cellular process	GO:0044763	single-organism cellular process	GO:0042168	heme metabolic process	1	BA890_RS16905
GO:0008150	Biological Process	GO:0009987	cellular process	GO:0044763	single-organism cellular process	GO:0006081	cellular aldehyde metabolic process	1	BA890_RS00255
GO:0008150	Biological Process	GO:0009987	cellular process	GO:0044763	single-organism cellular process	GO:0030030	cell projection organization	10	BA890_RS10730,BA890_RS03800,BA890_RS13465,BA890_RS03770,BA890_RS10725,BA890_RS03815,BA890_RS10705,BA890_RS10715,BA890_RS10735,BA890_RS03805
GO:0008150	Biological Process	GO:0009987	cellular process	GO:0044763	single-organism cellular process	GO:0055086	nucleobase-containing small molecule metabolic process	3	BA890_RS02040,BA890_RS11930,BA890_RS05825
GO:0008150	Biological Process	GO:0009987	cellular process	GO:0006457	protein folding	GO:0042026	protein refolding	2	BA890_RS21060,BA890_RS13720
GO:0008150	Biological Process	GO:0009987	cellular process	GO:0007154	cell communication	GO:0007165	signal transduction	7	BA890_RS01955,BA890_RS22005,BA890_RS20655,BA890_RS20650,BA890_RS18220,BA890_RS16310,BA890_RS03750
GO:0008150	Biological Process	GO:0050896	response to stimulus	GO:0009628	response to abiotic stimulus	GO:0009266	response to temperature stimulus	1	BA890_RS02585
GO:0008150	Biological Process	GO:0050896	response to stimulus	GO:0051716	cellular response to stimulus	GO:0070887	cellular response to chemical stimulus	1	BA890_RS07085
GO:0008150	Biological Process	GO:0050896	response to stimulus	GO:0051716	cellular response to stimulus	GO:0007165	signal transduction	7	BA890_RS01955,BA890_RS22005,BA890_RS20655,BA890_RS20650,BA890_RS18220,BA890_RS16310,BA890_RS03750
GO:0008150	Biological Process	GO:0050896	response to stimulus	GO:0009605	response to external stimulus	GO:0042330	taxis	5	BA890_RS01955,BA890_RS10645,BA890_RS03280,BA890_RS16310,BA890_RS03750
GO:0008150	Biological Process	GO:0050896	response to stimulus	GO:0042221	response to chemical	GO:0042493	response to drug	1	BA890_RS19575
GO:0008150	Biological Process	GO:0050896	response to stimulus	GO:0042221	response to chemical	GO:1901700	response to oxygen-containing compound	1	BA890_RS19990
GO:0008150	Biological Process	GO:0050896	response to stimulus	GO:0042221	response to chemical	GO:0009410	response to xenobiotic stimulus	1	BA890_RS07085
GO:0008150	Biological Process	GO:0050896	response to stimulus	GO:0042221	response to chemical	GO:0006935	chemotaxis	5	BA890_RS01955,BA890_RS10645,BA890_RS03280,BA890_RS16310,BA890_RS03750
GO:0008150	Biological Process	GO:0050896	response to stimulus	GO:0042221	response to chemical	GO:0070887	cellular response to chemical stimulus	1	BA890_RS07085
GO:0008150	Biological Process	GO:0050896	response to stimulus	GO:0006950	response to stress	GO:0006979	response to oxidative stress	1	BA890_RS19990
GO:0008150	Biological Process	GO:0050896	response to stimulus	GO:0006950	response to stress	GO:0009408	response to heat	1	BA890_RS02585
GO:0008150	Biological Process	GO:0044699	single-organism process	GO:0044763	single-organism cellular process	GO:0019725	cellular homeostasis	1	BA890_RS19990
GO:0008150	Biological Process	GO:0044699	single-organism process	GO:0044763	single-organism cellular process	GO:0042168	heme metabolic process	1	BA890_RS16905
GO:0008150	Biological Process	GO:0044699	single-organism process	GO:0044763	single-organism cellular process	GO:1902589	single-organism organelle organization	10	BA890_RS10730,BA890_RS03800,BA890_RS10725,BA890_RS10705,BA890_RS03815,BA890_RS10715,BA890_RS10735,BA890_RS03805,BA890_RS13465,BA890_RS03770
GO:0008150	Biological Process	GO:0044699	single-organism process	GO:0044763	single-organism cellular process	GO:0022900	electron transport chain	3	BA890_RS04055,BA890_RS16915,BA890_RS02040
GO:0008150	Biological Process	GO:0044699	single-organism process	GO:0044763	single-organism cellular process	GO:0015980	energy derivation by oxidation of organic compounds	8	BA890_RS04045,BA890_RS07620,BA890_RS07625,BA890_RS04050,BA890_RS16920,BA890_RS04055,BA890_RS02040,BA890_RS16915
GO:0008150	Biological Process	GO:0044699	single-organism process	GO:0044763	single-organism cellular process	GO:0006730	one-carbon metabolic process	1	BA890_RS16445
GO:0008150	Biological Process	GO:0044699	single-organism process	GO:0044763	single-organism cellular process	GO:0006082	organic acid metabolic process	17	BA890_RS22185,BA890_RS19195,BA890_RS15740,BA890_RS11260,BA890_RS18395,BA890_RS11930,BA890_RS05405,BA890_RS17675,BA890_RS07085,BA890_RS15085,BA890_RS04055,BA890_RS16445,BA890_RS16450,BA890_RS04050,BA890_RS16435,BA890_RS04045,BA890_RS00255
GO:0008150	Biological Process	GO:0044699	single-organism process	GO:0044763	single-organism cellular process	GO:0006928	movement of cell or subcellular component	13	BA890_RS03280,BA890_RS03775,BA890_RS03810,BA890_RS03815,BA890_RS10725,BA890_RS03795,BA890_RS10735,BA890_RS03780,BA890_RS10055,BA890_RS03790,BA890_RS10645,BA890_RS10730,BA890_RS03785
GO:0008150	Biological Process	GO:0044699	single-organism process	GO:0044763	single-organism cellular process	GO:0032940	secretion by cell	1	BA890_RS18985
GO:0008150	Biological Process	GO:0044699	single-organism process	GO:0044763	single-organism cellular process	GO:0055086	nucleobase-containing small molecule metabolic process	3	BA890_RS02040,BA890_RS11930,BA890_RS05825
GO:0008150	Biological Process	GO:0044699	single-organism process	GO:0044763	single-organism cellular process	GO:0030030	cell projection organization	10	BA890_RS10730,BA890_RS03800,BA890_RS13465,BA890_RS03770,BA890_RS10725,BA890_RS03815,BA890_RS10705,BA890_RS10715,BA890_RS10735,BA890_RS03805
GO:0008150	Biological Process	GO:0044699	single-organism process	GO:0044763	single-organism cellular process	GO:0006081	cellular aldehyde metabolic process	1	BA890_RS00255
GO:0008150	Biological Process	GO:0044699	single-organism process	GO:1902578	single-organism localization	GO:0044765	single-organism transport	12	BA890_RS11540,BA890_RS16910,BA890_RS18985,BA890_RS16815,BA890_RS10155,BA890_RS20660,BA890_RS19190,BA890_RS04910,BA890_RS19575,BA890_RS18960,BA890_RS03280,BA890_RS20685
GO:0008150	Biological Process	GO:0044699	single-organism process	GO:0044700	single organism signaling	GO:0007165	signal transduction	7	BA890_RS01955,BA890_RS22005,BA890_RS20655,BA890_RS20650,BA890_RS18220,BA890_RS16310,BA890_RS03750
GO:0008150	Biological Process	GO:0044699	single-organism process	GO:0044710	single-organism metabolic process	GO:0044281	small molecule metabolic process	19	BA890_RS11930,BA890_RS05405,BA890_RS17675,BA890_RS07085,BA890_RS11260,BA890_RS18395,BA890_RS22185,BA890_RS19195,BA890_RS15740,BA890_RS05825,BA890_RS04045,BA890_RS00255,BA890_RS04050,BA890_RS16435,BA890_RS02040,BA890_RS15085,BA890_RS04055,BA890_RS16450,BA890_RS16445
GO:0008150	Biological Process	GO:0044699	single-organism process	GO:0044710	single-organism metabolic process	GO:0042440	pigment metabolic process	1	BA890_RS16905
GO:0008150	Biological Process	GO:0044699	single-organism process	GO:0044710	single-organism metabolic process	GO:0044723	single-organism carbohydrate metabolic process	2	BA890_RS00255,BA890_RS11930
GO:0008150	Biological Process	GO:0044699	single-organism process	GO:0044710	single-organism metabolic process	GO:0019748	secondary metabolic process	1	BA890_RS14205
GO:0008150	Biological Process	GO:0044699	single-organism process	GO:0044710	single-organism metabolic process	GO:0055114	oxidation-reduction process	25	BA890_RS07620,BA890_RS20410,BA890_RS04050,BA890_RS07625,BA890_RS04045,BA890_RS16865,BA890_RS22195,BA890_RS15075,BA890_RS15090,BA890_RS15910,BA890_RS04055,BA890_RS16915,BA890_RS02040,BA890_RS08225,BA890_RS02035,BA890_RS18395,BA890_RS06715,BA890_RS17675,BA890_RS05405,BA890_RS19990,BA890_RS23020,BA890_RS02960,BA890_RS16920,BA890_RS15740,BA890_RS19195
GO:0008150	Biological Process	GO:0044699	single-organism process	GO:0044710	single-organism metabolic process	GO:0044711	single-organism biosynthetic process	5	BA890_RS14205,BA890_RS15085,BA890_RS16445,BA890_RS16905,BA890_RS11260
GO:0008150	Biological Process	GO:0044699	single-organism process	GO:0044710	single-organism metabolic process	GO:0044712	single-organism catabolic process	9	BA890_RS11930,BA890_RS05405,BA890_RS00255,BA890_RS07085,BA890_RS16435,BA890_RS18395,BA890_RS22185,BA890_RS16450,BA890_RS05825
GO:0008150	Biological Process	GO:0044699	single-organism process	GO:0044710	single-organism metabolic process	GO:0006081	cellular aldehyde metabolic process	1	BA890_RS00255
GO:0008150	Biological Process	GO:0071840	cellular component organization or biogenesis	GO:0044085	cellular component biogenesis	GO:0022607	cellular component assembly	3	BA890_RS10705,BA890_RS03805,BA890_RS03800
GO:0008150	Biological Process	GO:0071840	cellular component organization or biogenesis	GO:0016043	cellular component organization	GO:0022607	cellular component assembly	3	BA890_RS10705,BA890_RS03805,BA890_RS03800
GO:0008150	Biological Process	GO:0071840	cellular component organization or biogenesis	GO:0016043	cellular component organization	GO:0030030	cell projection organization	10	BA890_RS10730,BA890_RS03800,BA890_RS13465,BA890_RS03770,BA890_RS10725,BA890_RS03815,BA890_RS10705,BA890_RS10715,BA890_RS10735,BA890_RS03805
GO:0008150	Biological Process	GO:0071840	cellular component organization or biogenesis	GO:0016043	cellular component organization	GO:0006996	organelle organization	10	BA890_RS10730,BA890_RS03800,BA890_RS10715,BA890_RS10705,BA890_RS03815,BA890_RS10725,BA890_RS03805,BA890_RS10735,BA890_RS13465,BA890_RS03770

## Sheet: GO enrichment analysis
GO enrichment of up-reglated DEGs of slower growth mutant compared with WT
GO_class	GO ID	GO_term	Hit_number	Background number	P-Value	Q-Value	Gene IDs
Biological Process	GO:0040011	locomotion	16	39	1.03714e-13	6.43027e-11	BA890_RS10730,BA890_RS03785,BA890_RS10645,BA890_RS01955,BA890_RS10055,BA890_RS03280,BA890_RS03775,BA890_RS03810,BA890_RS10725,BA890_RS03790,BA890_RS03750,BA890_RS03780,BA890_RS03795,BA890_RS10735,BA890_RS03815,BA890_RS16310
Cellular Component	GO:0009288	bacterial-type flagellum	14	29	2.45881e-13	6.65255e-11	BA890_RS03790,BA890_RS10730,BA890_RS03785,BA890_RS10645,BA890_RS03805,BA890_RS03795,BA890_RS10735,BA890_RS10715,BA890_RS03810,BA890_RS10705,BA890_RS03775,BA890_RS03815,BA890_RS10725,BA890_RS03780
Cellular Component	GO:0042995	cell projection	14	30	4.4659e-13	6.65255e-11	BA890_RS03780,BA890_RS03795,BA890_RS10735,BA890_RS03805,BA890_RS10725,BA890_RS10705,BA890_RS10715,BA890_RS03810,BA890_RS03815,BA890_RS03775,BA890_RS03785,BA890_RS10730,BA890_RS10645,BA890_RS03790
Cellular Component	GO:0044461	bacterial-type flagellum part	13	25	5.36496e-13	6.65255e-11	BA890_RS03780,BA890_RS10735,BA890_RS03795,BA890_RS03805,BA890_RS10725,BA890_RS03775,BA890_RS10715,BA890_RS03810,BA890_RS03815,BA890_RS10730,BA890_RS03785,BA890_RS10645,BA890_RS03790
Cellular Component	GO:0044463	cell projection part	13	25	5.36496e-13	6.65255e-11	BA890_RS03780,BA890_RS03795,BA890_RS10735,BA890_RS03805,BA890_RS10725,BA890_RS10715,BA890_RS03815,BA890_RS03775,BA890_RS03810,BA890_RS10730,BA890_RS03785,BA890_RS10645,BA890_RS03790
Biological Process	GO:0001539	cilium or flagellum-dependent cell motility	13	26	1.03931e-12	9.2053e-11	BA890_RS10645,BA890_RS03785,BA890_RS10730,BA890_RS03790,BA890_RS03780,BA890_RS10055,BA890_RS10725,BA890_RS03280,BA890_RS03775,BA890_RS03810,BA890_RS03815,BA890_RS10735,BA890_RS03795
Biological Process	GO:0097588	archaeal or bacterial-type flagellum-dependent cell motility	13	26	1.03931e-12	9.2053e-11	BA890_RS03790,BA890_RS10645,BA890_RS10730,BA890_RS03785,BA890_RS10725,BA890_RS03810,BA890_RS03280,BA890_RS03815,BA890_RS03775,BA890_RS03795,BA890_RS10735,BA890_RS03780,BA890_RS10055
Biological Process	GO:0006928	movement of cell or subcellular component	13	27	1.94145e-12	1.2037e-10	BA890_RS03280,BA890_RS03775,BA890_RS03810,BA890_RS03815,BA890_RS10725,BA890_RS03795,BA890_RS10735,BA890_RS03780,BA890_RS10055,BA890_RS03790,BA890_RS10645,BA890_RS10730,BA890_RS03785
Biological Process	GO:0048870	cell motility	13	27	1.94145e-12	1.2037e-10	BA890_RS03790,BA890_RS10645,BA890_RS10730,BA890_RS03785,BA890_RS03280,BA890_RS03810,BA890_RS03775,BA890_RS03815,BA890_RS10725,BA890_RS03795,BA890_RS10735,BA890_RS03780,BA890_RS10055
Biological Process	GO:0051674	localization of cell	13	27	1.94145e-12	1.2037e-10	BA890_RS03790,BA890_RS03785,BA890_RS10730,BA890_RS10645,BA890_RS10735,BA890_RS03795,BA890_RS10725,BA890_RS03775,BA890_RS03815,BA890_RS03280,BA890_RS03810,BA890_RS10055,BA890_RS03780
Cellular Component	GO:0044422	organelle part	13	33	4.58109e-11	2.58207e-09	BA890_RS03780,BA890_RS03805,BA890_RS10735,BA890_RS03795,BA890_RS03815,BA890_RS10715,BA890_RS03810,BA890_RS03775,BA890_RS10725,BA890_RS10730,BA890_RS03785,BA890_RS10645,BA890_RS03790
Biological Process	GO:0071973	bacterial-type flagellum-dependent cell motility	11	23	1.19271e-10	6.16234e-09	BA890_RS10730,BA890_RS03785,BA890_RS10645,BA890_RS03790,BA890_RS03780,BA890_RS03795,BA890_RS10735,BA890_RS10725,BA890_RS03810,BA890_RS03775,BA890_RS03815
Cellular Component	GO:0043228	non-membrane-bounded organelle	14	48	8.3489e-10	3.98178e-08	BA890_RS03780,BA890_RS10725,BA890_RS10715,BA890_RS03815,BA890_RS10705,BA890_RS03775,BA890_RS03810,BA890_RS03795,BA890_RS10735,BA890_RS03805,BA890_RS10645,BA890_RS10730,BA890_RS03785,BA890_RS03790
Biological Process	GO:0044781	bacterial-type flagellum organization	10	21	9.28924e-10	4.11381e-08	BA890_RS03770,BA890_RS13465,BA890_RS10735,BA890_RS03805,BA890_RS10725,BA890_RS10705,BA890_RS03815,BA890_RS10715,BA890_RS03800,BA890_RS10730
Biological Process	GO:1902589	single-organism organelle organization	10	22	1.64948e-09	6.81787e-08	BA890_RS10730,BA890_RS03800,BA890_RS10725,BA890_RS10705,BA890_RS03815,BA890_RS10715,BA890_RS10735,BA890_RS03805,BA890_RS13465,BA890_RS03770
Cellular Component	GO:0043226	organelle	14	52	2.69538e-09	1.04446e-07	BA890_RS10645,BA890_RS03785,BA890_RS10730,BA890_RS03790,BA890_RS03780,BA890_RS10725,BA890_RS10715,BA890_RS03815,BA890_RS10705,BA890_RS03810,BA890_RS03775,BA890_RS03795,BA890_RS10735,BA890_RS03805
Biological Process	GO:0030030	cell projection organization	10	25	7.57614e-09	2.76306e-07	BA890_RS10730,BA890_RS03800,BA890_RS13465,BA890_RS03770,BA890_RS10725,BA890_RS03815,BA890_RS10705,BA890_RS10715,BA890_RS10735,BA890_RS03805
Molecular Function	GO:0016679	oxidoreductase activity, acting on diphenols and related substances as donors	5	5	6.72421e-08	2.31612e-06	BA890_RS16910,BA890_RS16920,BA890_RS02040,BA890_RS16915,BA890_RS02035
Biological Process	GO:0051179	localization	46	601	3.2183e-07	1.05018e-05	BA890_RS23160,BA890_RS14950,BA890_RS15740,BA890_RS20660,BA890_RS13465,BA890_RS20670,BA890_RS03780,BA890_RS10165,BA890_RS18975,BA890_RS10735,BA890_RS03795,BA890_RS10645,BA890_RS16800,BA890_RS18985,BA890_RS20680,BA890_RS06650,BA890_RS16810,BA890_RS18960,BA890_RS03775,BA890_RS20685,BA890_RS03810,BA890_RS15500,BA890_RS23270,BA890_RS00225,BA890_RS16815,BA890_RS03790,BA890_RS20675,BA890_RS19190,BA890_R…
Molecular Function	GO:0005198	structural molecule activity	7	16	7.43759e-07	2.30565e-05	BA890_RS10730,BA890_RS03805,BA890_RS10735,BA890_RS03795,BA890_RS03810,BA890_RS03815,BA890_RS10725
Cellular Component	GO:0030313	cell envelope	14	80	9.39772e-07	2.77456e-05	BA890_RS10055,BA890_RS16810,BA890_RS18400,BA890_RS15500,BA890_RS22410,BA890_RS03795,BA890_RS20685,BA890_RS18960,BA890_RS23160,BA890_RS19555,BA890_RS20660,BA890_RS18080,BA890_RS03790,BA890_RS10155
Cellular Component	GO:0031975	envelope	14	82	1.28519e-06	3.62189e-05	BA890_RS18080,BA890_RS03790,BA890_RS20660,BA890_RS10155,BA890_RS19555,BA890_RS23160,BA890_RS03795,BA890_RS15500,BA890_RS22410,BA890_RS18960,BA890_RS20685,BA890_RS10055,BA890_RS16810,BA890_RS18400
Cellular Component	GO:0005623	cell	60	952	2.41509e-06	6.23899e-05	BA890_RS10055,BA890_RS16805,BA890_RS04050,BA890_RS00235,BA890_RS18400,BA890_RS19570,BA890_RS03280,BA890_RS19575,BA890_RS10725,BA890_RS10730,BA890_RS03785,BA890_RS19555,BA890_RS15085,BA890_RS10155,BA890_RS16450,BA890_RS16445,BA890_RS19190,BA890_RS15900,BA890_RS22410,BA890_RS03805,BA890_RS07085,BA890_RS03815,BA890_RS21060,BA890_RS03940,BA890_RS03790,BA890_RS16810,BA890_RS07625,BA890_RS13720,BA890_R…
Cellular Component	GO:0044464	cell part	60	952	2.41509e-06	6.23899e-05	BA890_RS15900,BA890_RS19190,BA890_RS03815,BA890_RS07085,BA890_RS21060,BA890_RS03805,BA890_RS22410,BA890_RS03940,BA890_RS03790,BA890_RS18400,BA890_RS00235,BA890_RS10055,BA890_RS04050,BA890_RS16805,BA890_RS03280,BA890_RS19575,BA890_RS10725,BA890_RS19570,BA890_RS19555,BA890_RS03785,BA890_RS10730,BA890_RS16445,BA890_RS16450,BA890_RS10155,BA890_RS15085,BA890_RS10165,BA890_RS03780,BA890_RS11260,BA890_R…
Biological Process	GO:0006996	organelle organization	10	44	3.13536e-06	7.77569e-05	BA890_RS10730,BA890_RS03800,BA890_RS10715,BA890_RS10705,BA890_RS03815,BA890_RS10725,BA890_RS03805,BA890_RS10735,BA890_RS13465,BA890_RS03770
Molecular Function	GO:0015002	heme-copper terminal oxidase activity	5	8	3.43731e-06	8.19666e-05	BA890_RS16920,BA890_RS16915,BA890_RS07620,BA890_RS16910,BA890_RS07625
Cellular Component	GO:0009420	bacterial-type flagellum filament	4	5	9.01097e-06	0.000206919	BA890_RS10725,BA890_RS03815,BA890_RS10735,BA890_RS10730
Biological Process	GO:0044699	single-organism process	74	1353	1.79246e-05	0.000396902	BA890_RS05825,BA890_RS16815,BA890_RS06715,BA890_RS04910,BA890_RS16310,BA890_RS03815,BA890_RS05405,BA890_RS03805,BA890_RS11540,BA890_RS03785,BA890_RS16865,BA890_RS16450,BA890_RS15910,BA890_RS01955,BA890_RS10055,BA890_RS10725,BA890_RS19575,BA890_RS03280,BA890_RS19990,BA890_RS23020,BA890_RS16920,BA890_RS19195,BA890_RS13465,BA890_RS11260,BA890_RS10715,BA890_RS17675,BA890_RS10735,BA890_RS18985,BA890_R…
Cellular Component	GO:0009425	bacterial-type flagellum basal body	6	17	2.12778e-05	0.000454904	BA890_RS03785,BA890_RS03780,BA890_RS10645,BA890_RS03790,BA890_RS03795,BA890_RS03775
Biological Process	GO:0045333	cellular respiration	8	35	3.05858e-05	0.000632106	BA890_RS16915,BA890_RS02040,BA890_RS16920,BA890_RS04055,BA890_RS04050,BA890_RS07625,BA890_RS07620,BA890_RS04045
Biological Process	GO:0009060	aerobic respiration	7	27	4.08952e-05	0.000817904	BA890_RS04050,BA890_RS07625,BA890_RS07620,BA890_RS16915,BA890_RS04045,BA890_RS16920,BA890_RS04055
Biological Process	GO:0015688	iron chelate transport	4	7	5.94787e-05	0.000899435	BA890_RS18960,BA890_RS10155,BA890_RS20685,BA890_RS20660
Biological Process	GO:0015891	siderophore transport	4	7	5.94787e-05	0.000899435	BA890_RS20660,BA890_RS20685,BA890_RS10155,BA890_RS18960
Cellular Component	GO:0009424	bacterial-type flagellum hook	3	3	5.08454e-05	0.000899435	BA890_RS10715,BA890_RS03810,BA890_RS03805
Cellular Component	GO:0009426	bacterial-type flagellum basal body, distal rod	3	3	5.08454e-05	0.000899435	BA890_RS03785,BA890_RS03795,BA890_RS03790
Cellular Component	GO:0070469	respiratory chain	4	7	5.94787e-05	0.000899435	BA890_RS16920,BA890_RS02040,BA890_RS04045,BA890_RS07625
Cellular Component	GO:0098803	respiratory chain complex	3	3	5.08454e-05	0.000899435	BA890_RS04045,BA890_RS02040,BA890_RS07625
Molecular Function	GO:0004129	cytochrome-c oxidase activity	4	7	5.94787e-05	0.000899435	BA890_RS07620,BA890_RS07625,BA890_RS16920,BA890_RS16915
Molecular Function	GO:0016675	oxidoreductase activity, acting on a heme group of donors	4	7	5.94787e-05	0.000899435	BA890_RS16920,BA890_RS16915,BA890_RS07620,BA890_RS07625
Molecular Function	GO:0016676	oxidoreductase activity, acting on a heme group of donors, oxygen as acceptor	4	7	5.94787e-05	0.000899435	BA890_RS16920,BA890_RS16915,BA890_RS07620,BA890_RS07625
Molecular Function	GO:0016682	oxidoreductase activity, acting on diphenols and related substances as donors, oxygen as acceptor	3	3	5.08454e-05	0.000899435	BA890_RS16915,BA890_RS16920,BA890_RS16910
Cellular Component	GO:0005576	extracellular region	5	13	6.78841e-05	0.0010021	BA890_RS10730,BA890_RS10735,BA890_RS10725,BA890_RS10715,BA890_RS03815
Biological Process	GO:0015980	energy derivation by oxidation of organic compounds	8	41	0.000102752	0.00148154	BA890_RS04045,BA890_RS07620,BA890_RS07625,BA890_RS04050,BA890_RS16920,BA890_RS04055,BA890_RS02040,BA890_RS16915
Cellular Component	GO:0009279	cell outer membrane	8	42	0.00012299	0.00169453	BA890_RS20660,BA890_RS18080,BA890_RS03790,BA890_RS10155,BA890_RS19555,BA890_RS22410,BA890_RS18960,BA890_RS10055
Cellular Component	GO:0044462	external encapsulating structure part	8	42	0.00012299	0.00169453	BA890_RS18960,BA890_RS22410,BA890_RS10055,BA890_RS10155,BA890_RS20660,BA890_RS03790,BA890_RS18080,BA890_RS19555
Molecular Function	GO:0015078	hydrogen ion transmembrane transporter activity	7	36	0.000290189	0.00391124	BA890_RS16920,BA890_RS02035,BA890_RS16915,BA890_RS02040,BA890_RS07620,BA890_RS07625,BA890_RS13020
Cellular Component	GO:0030288	outer membrane-bounded periplasmic space	6	27	0.000373845	0.00493157	BA890_RS20685,BA890_RS15500,BA890_RS03795,BA890_RS18400,BA890_RS23160,BA890_RS16810
Molecular Function	GO:0009055	electron carrier activity	10	75	0.000390035	0.00503796	BA890_RS02045,BA890_RS07625,BA890_RS07620,BA890_RS04045,BA890_RS09190,BA890_RS19990,BA890_RS06720,BA890_RS02040,BA890_RS16915,BA890_RS16920
Biological Process	GO:0006935	chemotaxis	5	19	0.00051167	0.00576792	BA890_RS01955,BA890_RS10645,BA890_RS03280,BA890_RS16310,BA890_RS03750
Biological Process	GO:0042221	response to chemical	8	51	0.000499785	0.00576792	BA890_RS16310,BA890_RS19575,BA890_RS03280,BA890_RS07085,BA890_RS01955,BA890_RS03750,BA890_RS19990,BA890_RS10645
Biological Process	GO:0042330	taxis	5	19	0.00051167	0.00576792	BA890_RS01955,BA890_RS10645,BA890_RS03280,BA890_RS16310,BA890_RS03750
Biological Process	GO:1901678	iron coordination entity transport	4	11	0.000498831	0.00576792	BA890_RS20660,BA890_RS10155,BA890_RS18960,BA890_RS20685
Cellular Component	GO:0030694	bacterial-type flagellum basal body, rod	3	5	0.000481018	0.00576792	BA890_RS03795,BA890_RS03790,BA890_RS03785
Molecular Function	GO:0000104	succinate dehydrogenase activity	3	5	0.000481018	0.00576792	BA890_RS04050,BA890_RS04045,BA890_RS04055
Molecular Function	GO:0005215	transporter activity	27	376	0.000505205	0.00576792	BA890_RS19575,BA890_RS20685,BA890_RS03280,BA890_RS19570,BA890_RS07620,BA890_RS16805,BA890_RS07625,BA890_RS16810,BA890_RS16800,BA890_RS02035,BA890_RS20680,BA890_RS16915,BA890_RS06650,BA890_RS02040,BA890_RS11540,BA890_RS13020,BA890_RS04910,BA890_RS18975,BA890_RS15080,BA890_RS20675,BA890_RS13465,BA890_RS10165,BA890_RS20670,BA890_RS15900,BA890_RS19190,BA890_RS16815,BA890_RS16920
Molecular Function	GO:0022890	inorganic cation transmembrane transporter activity	9	65	0.000578757	0.00640766	BA890_RS20685,BA890_RS07625,BA890_RS07620,BA890_RS13465,BA890_RS16915,BA890_RS02040,BA890_RS02035,BA890_RS16920,BA890_RS13020
Molecular Function	GO:0020037	heme binding	7	41	0.00066876	0.00727424	BA890_RS16920,BA890_RS09190,BA890_RS06720,BA890_RS07620,BA890_RS04050,BA890_RS07625,BA890_RS02045
Cellular Component	GO:0071944	cell periphery	28	404	0.000697596	0.00745705	BA890_RS22410,BA890_RS18975,BA890_RS19190,BA890_RS13465,BA890_RS10165,BA890_RS18080,BA890_RS19195,BA890_RS03790,BA890_RS20660,BA890_RS15740,BA890_RS19570,BA890_RS18960,BA890_RS19575,BA890_RS03280,BA890_RS20685,BA890_RS07625,BA890_RS16805,BA890_RS04050,BA890_RS10055,BA890_RS00235,BA890_RS20680,BA890_RS16915,BA890_RS06650,BA890_RS16800,BA890_RS04055,BA890_RS10155,BA890_RS19555,BA890_RS16905
Cellular Component	GO:1990204	oxidoreductase complex	4	12	0.000726716	0.0075094	BA890_RS04045,BA890_RS02040,BA890_RS11930,BA890_RS16450
Molecular Function	GO:0051082	unfolded protein binding	4	12	0.000726716	0.0075094	BA890_RS03105,BA890_RS21060,BA890_RS13720,BA890_RS03940
Cellular Component	GO:0019867	outer membrane	8	54	0.000743149	0.00755331	BA890_RS20660,BA890_RS03790,BA890_RS18080,BA890_RS10155,BA890_RS19555,BA890_RS22410,BA890_RS18960,BA890_RS10055
Biological Process	GO:0006091	generation of precursor metabolites and energy	9	68	0.000811424	0.00811424	BA890_RS16915,BA890_RS02040,BA890_RS04055,BA890_RS16920,BA890_RS04045,BA890_RS11930,BA890_RS07625,BA890_RS04050,BA890_RS07620
Molecular Function	GO:0046906	tetrapyrrole binding	7	44	0.00103831	0.0102182	BA890_RS09190,BA890_RS16920,BA890_RS06720,BA890_RS07620,BA890_RS04050,BA890_RS07625,BA890_RS02045
Cellular Component	GO:0030312	external encapsulating structure	8	57	0.0010741	0.0102452	BA890_RS19555,BA890_RS10155,BA890_RS18080,BA890_RS03790,BA890_RS20660,BA890_RS10055,BA890_RS18960,BA890_RS22410
Molecular Function	GO:0015077	monovalent inorganic cation transmembrane transporter activity	8	57	0.0010741	0.0102452	BA890_RS13020,BA890_RS16920,BA890_RS16915,BA890_RS02040,BA890_RS02035,BA890_RS07620,BA890_RS13465,BA890_RS07625
Biological Process	GO:0044763	single-organism cellular process	45	795	0.00124722	0.0117163	BA890_RS16905,BA890_RS10645,BA890_RS03800,BA890_RS04055,BA890_RS18985,BA890_RS02040,BA890_RS16915,BA890_RS16435,BA890_RS07625,BA890_RS03775,BA890_RS03810,BA890_RS00255,BA890_RS10705,BA890_RS04045,BA890_RS19990,BA890_RS16920,BA890_RS15740,BA890_RS19195,BA890_RS13465,BA890_RS18395,BA890_RS11260,BA890_RS03780,BA890_RS03770,BA890_RS17675,BA890_RS10715,BA890_RS03795,BA890_RS10735,BA890_RS11930,BA890_R…
Biological Process	GO:0042026	protein refolding	2	2	0.0013826	0.0120734	BA890_RS21060,BA890_RS13720
Cellular Component	GO:0070069	cytochrome complex	2	2	0.0013826	0.0120734	BA890_RS07625,BA890_RS02040
Molecular Function	GO:0008121	ubiquinol-cytochrome-c reductase activity	2	2	0.0013826	0.0120734	BA890_RS02040,BA890_RS02035
Molecular Function	GO:0008827	cytochrome o ubiquinol oxidase activity	2	2	0.0013826	0.0120734	BA890_RS16915,BA890_RS16910
Molecular Function	GO:0016681	oxidoreductase activity, acting on diphenols and related substances as donors, cytochrome as acceptor	2	2	0.0013826	0.0120734	BA890_RS02035,BA890_RS02040
Molecular Function	GO:0005506	iron ion binding	8	62	0.00187872	0.0161779	BA890_RS18960,BA890_RS07625,BA890_RS07620,BA890_RS20660,BA890_RS16920,BA890_RS10155,BA890_RS22195,BA890_RS06720
Biological Process	GO:0006457	protein folding	5	26	0.00234533	0.0199192	BA890_RS03105,BA890_RS21060,BA890_RS13720,BA890_RS03940,BA890_RS21055
Biological Process	GO:0006810	transport	34	572	0.00273493	0.0229143	BA890_RS15740,BA890_RS20660,BA890_RS23160,BA890_RS14950,BA890_RS18975,BA890_RS13465,BA890_RS10165,BA890_RS20670,BA890_RS16800,BA890_RS18985,BA890_RS20680,BA890_RS06650,BA890_RS18960,BA890_RS20685,BA890_RS15500,BA890_RS16810,BA890_RS16815,BA890_RS23270,BA890_RS00225,BA890_RS04910,BA890_RS22410,BA890_RS20675,BA890_RS19190,BA890_RS10155,BA890_RS11540,BA890_RS19555,BA890_RS16910,BA890_RS13020,BA890_R…
Biological Process	GO:0051234	establishment of localization	34	577	0.00316882	0.0261956	BA890_RS20670,BA890_RS10165,BA890_RS13465,BA890_RS18975,BA890_RS14950,BA890_RS23160,BA890_RS20660,BA890_RS15740,BA890_RS16810,BA890_RS15500,BA890_RS20685,BA890_RS18960,BA890_RS06650,BA890_RS20680,BA890_RS16800,BA890_RS18985,BA890_RS19190,BA890_RS20675,BA890_RS22410,BA890_RS04910,BA890_RS00225,BA890_RS23270,BA890_RS16815,BA890_RS16805,BA890_RS18400,BA890_RS00235,BA890_RS19570,BA890_RS03280,BA890_R…
Biological Process	GO:0006544	glycine metabolic process	3	9	0.0036183	0.0291344	BA890_RS16450,BA890_RS16445,BA890_RS16435
Biological Process	GO:0044780	bacterial-type flagellum assembly	3	9	0.0036183	0.0291344	BA890_RS03805,BA890_RS10705,BA890_RS03800
Molecular Function	GO:0022892	substrate-specific transporter activity	17	225	0.00368608	0.0292996	BA890_RS16920,BA890_RS16815,BA890_RS15900,BA890_RS19190,BA890_RS20670,BA890_RS13465,BA890_RS20675,BA890_RS04910,BA890_RS13020,BA890_RS11540,BA890_RS02040,BA890_RS16915,BA890_RS02035,BA890_RS07625,BA890_RS07620,BA890_RS20685,BA890_RS03280
Molecular Function	GO:0016491	oxidoreductase activity	26	408	0.00376405	0.0295407	BA890_RS06720,BA890_RS02960,BA890_RS19990,BA890_RS16920,BA890_RS15740,BA890_RS19195,BA890_RS18395,BA890_RS06715,BA890_RS17675,BA890_RS05405,BA890_RS16910,BA890_RS15075,BA890_RS22195,BA890_RS16865,BA890_RS15090,BA890_RS15910,BA890_RS04055,BA890_RS08225,BA890_RS02035,BA890_RS02040,BA890_RS16915,BA890_RS20410,BA890_RS07620,BA890_RS04050,BA890_RS07625,BA890_RS04045
Biological Process	GO:0006089	lactate metabolic process	2	3	0.00404612	0.0298642	BA890_RS19195,BA890_RS15740
Biological Process	GO:0006546	glycine catabolic process	2	3	0.00404612	0.0298642	BA890_RS16450,BA890_RS16435
Biological Process	GO:0009071	serine family amino acid catabolic process	2	3	0.00404612	0.0298642	BA890_RS16450,BA890_RS16435
Molecular Function	GO:0004457	lactate dehydrogenase activity	2	3	0.00404612	0.0298642	BA890_RS19195,BA890_RS15740
Molecular Function	GO:0008324	cation transmembrane transporter activity	9	85	0.00396397	0.0298642	BA890_RS13465,BA890_RS07620,BA890_RS07625,BA890_RS20685,BA890_RS13020,BA890_RS16920,BA890_RS02035,BA890_RS16915,BA890_RS02040
Cellular Component	GO:0016020	membrane	59	1200	0.00572713	0.0417743	BA890_RS07625,BA890_RS04045,BA890_RS20685,BA890_RS23545,BA890_RS18960,BA890_RS15660,BA890_RS16905,BA890_RS10645,BA890_RS05665,BA890_RS06650,BA890_RS16915,BA890_RS02040,BA890_RS20680,BA890_RS04055,BA890_RS18985,BA890_RS16800,BA890_RS10165,BA890_RS20670,BA890_RS13465,BA890_RS18405,BA890_RS18975,BA890_RS14950,BA890_RS23155,BA890_RS20660,BA890_RS19195,BA890_RS18080,BA890_RS16920,BA890_RS15740,BA890_R…
Biological Process	GO:0009063	cellular amino acid catabolic process	5	32	0.00600068	0.0432607	BA890_RS18395,BA890_RS16435,BA890_RS16450,BA890_RS22185,BA890_RS05405
Biological Process	GO:0055114	oxidation-reduction process	25	402	0.00623941	0.0444647	BA890_RS07620,BA890_RS20410,BA890_RS04050,BA890_RS07625,BA890_RS04045,BA890_RS16865,BA890_RS22195,BA890_RS15075,BA890_RS15090,BA890_RS15910,BA890_RS04055,BA890_RS16915,BA890_RS02040,BA890_RS08225,BA890_RS02035,BA890_RS18395,BA890_RS06715,BA890_RS17675,BA890_RS05405,BA890_RS19990,BA890_RS23020,BA890_RS02960,BA890_RS16920,BA890_RS15740,BA890_RS19195
Molecular Function	GO:0015075	ion transmembrane transporter activity	12	145	0.00714524	0.0503415	BA890_RS04910,BA890_RS20685,BA890_RS07625,BA890_RS19190,BA890_RS13465,BA890_RS07620,BA890_RS02035,BA890_RS16915,BA890_RS02040,BA890_RS16815,BA890_RS16920,BA890_RS13020
Molecular Function	GO:0008177	succinate dehydrogenase (ubiquinone) activity	2	4	0.00789443	0.0549949	BA890_RS04055,BA890_RS04045
Biological Process	GO:0030031	cell projection assembly	3	12	0.00872804	0.0601265	BA890_RS03800,BA890_RS10705,BA890_RS03805
Biological Process	GO:0009605	response to external stimulus	5	35	0.00884653	0.0602731	BA890_RS01955,BA890_RS10645,BA890_RS03750,BA890_RS16310,BA890_RS03280
Molecular Function	GO:0005515	protein binding	6	49	0.00901268	0.0607376	BA890_RS03940,BA890_RS13720,BA890_RS21060,BA890_RS07085,BA890_RS03105,BA890_RS03280
Biological Process	GO:0070925	organelle assembly	3	13	0.0110406	0.0736039	BA890_RS03800,BA890_RS03805,BA890_RS10705
Molecular Function	GO:0016635	oxidoreductase activity, acting on the CH-CH group of donors, quinone or related compound as acceptor	2	5	0.0128367	0.0846676	BA890_RS04045,BA890_RS04055
Molecular Function	GO:0060089	molecular transducer activity	7	69	0.0134919	0.0880527	BA890_RS18960,BA890_RS10155,BA890_RS20685,BA890_RS22410,BA890_RS20660,BA890_RS19555,BA890_RS20655
Cellular Component	GO:0042597	periplasmic space	6	56	0.0169265	0.109317	BA890_RS03795,BA890_RS15500,BA890_RS20685,BA890_RS16810,BA890_RS23160,BA890_RS18400
Biological Process	GO:0016054	organic acid catabolic process	6	57	0.0183547	0.116122	BA890_RS16450,BA890_RS07085,BA890_RS05405,BA890_RS22185,BA890_RS18395,BA890_RS16435
Biological Process	GO:0046395	carboxylic acid catabolic process	6	57	0.0183547	0.116122	BA890_RS07085,BA890_RS16450,BA890_RS22185,BA890_RS05405,BA890_RS18395,BA890_RS16435
Biological Process	GO:0044712	single-organism catabolic process	9	111	0.0215139	0.134733	BA890_RS11930,BA890_RS05405,BA890_RS00255,BA890_RS07085,BA890_RS16435,BA890_RS18395,BA890_RS22185,BA890_RS16450,BA890_RS05825
Cellular Component	GO:0005886	plasma membrane	21	357	0.0220071	0.136444	BA890_RS16800,BA890_RS04055,BA890_RS16915,BA890_RS06650,BA890_RS20680,BA890_RS16905,BA890_RS20685,BA890_RS03280,BA890_RS19575,BA890_RS19570,BA890_RS00235,BA890_RS10055,BA890_RS16805,BA890_RS04050,BA890_RS07625,BA890_RS15740,BA890_RS19195,BA890_RS18975,BA890_RS10165,BA890_RS13465,BA890_RS19190
Biological Process	GO:0016043	cellular component organization	10	131	0.0230561	0.141532	BA890_RS10730,BA890_RS03800,BA890_RS10735,BA890_RS03805,BA890_RS10725,BA890_RS03815,BA890_RS10705,BA890_RS10715,BA890_RS03770,BA890_RS13465
Molecular Function	GO:0022891	substrate-specific transmembrane transporter activity	13	190	0.0233983	0.142225	BA890_RS20685,BA890_RS04910,BA890_RS19190,BA890_RS07625,BA890_RS07620,BA890_RS13465,BA890_RS16915,BA890_RS02040,BA890_RS02035,BA890_RS16920,BA890_RS16815,BA890_RS13020,BA890_RS11540
Biological Process	GO:0006099	tricarboxylic acid cycle	3	20	0.0363977	0.150401	BA890_RS04045,BA890_RS04055,BA890_RS04050
Biological Process	GO:0006101	citrate metabolic process	3	20	0.0363977	0.150401	BA890_RS04050,BA890_RS04055,BA890_RS04045
Biological Process	GO:0006122	mitochondrial electron transport, ubiquinol to cytochrome c	1	1	0.0373198	0.150401	BA890_RS02040
Biological Process	GO:0006524	alanine catabolic process	1	1	0.0373198	0.150401	BA890_RS05405
Biological Process	GO:0009080	pyruvate family amino acid catabolic process	1	1	0.0373198	0.150401	BA890_RS05405
Biological Process	GO:0009255	Entner-Doudoroff pathway through 6-phosphogluconate	1	1	0.0373198	0.150401	BA890_RS00255
Biological Process	GO:0015727	lactate transport	1	1	0.0373198	0.150401	BA890_RS19190
Biological Process	GO:0015850	organic hydroxy compound transport	1	1	0.0373198	0.150401	BA890_RS19190
Biological Process	GO:0015990	electron transport coupled proton transport	1	1	0.0373198	0.150401	BA890_RS16910
Biological Process	GO:0019516	lactate oxidation	1	1	0.0373198	0.150401	BA890_RS19195
Biological Process	GO:0030638	polyketide metabolic process	1	1	0.0373198	0.150401	BA890_RS14205
Biological Process	GO:0030639	polyketide biosynthetic process	1	1	0.0373198	0.150401	BA890_RS14205
Biological Process	GO:0042775	mitochondrial ATP synthesis coupled electron transport	1	1	0.0373198	0.150401	BA890_RS02040
Biological Process	GO:0042851	L-alanine metabolic process	1	1	0.0373198	0.150401	BA890_RS05405
Biological Process	GO:0042853	L-alanine catabolic process	1	1	0.0373198	0.150401	BA890_RS05405
Biological Process	GO:0044248	cellular catabolic process	9	116	0.0277671	0.150401	BA890_RS00255,BA890_RS07085,BA890_RS05405,BA890_RS18395,BA890_RS16435,BA890_RS16450,BA890_RS22185,BA890_RS05825,BA890_RS22195
Biological Process	GO:0061678	Entner-Doudoroff pathway	1	1	0.0373198	0.150401	BA890_RS00255
Biological Process	GO:0072350	tricarboxylic acid metabolic process	3	20	0.0363977	0.150401	BA890_RS04045,BA890_RS04055,BA890_RS04050
Biological Process	GO:1901104	tetracenomycin C metabolic process	1	1	0.0373198	0.150401	BA890_RS14205
Biological Process	GO:1901106	tetracenomycin C biosynthetic process	1	1	0.0373198	0.150401	BA890_RS14205
Biological Process	GO:1901575	organic substance catabolic process	10	140	0.0345675	0.150401	BA890_RS16450,BA890_RS22185,BA890_RS22195,BA890_RS05825,BA890_RS00255,BA890_RS07085,BA890_RS11930,BA890_RS05405,BA890_RS18395,BA890_RS16435
Cellular Component	GO:0005960	glycine cleavage complex	1	1	0.0373198	0.150401	BA890_RS16450
Cellular Component	GO:0009427	bacterial-type flagellum basal body, distal rod, L ring	1	1	0.0373198	0.150401	BA890_RS03790
Cellular Component	GO:0009428	bacterial-type flagellum basal body, distal rod, P ring	1	1	0.0373198	0.150401	BA890_RS03795
Cellular Component	GO:0045254	pyruvate dehydrogenase complex	1	1	0.0373198	0.150401	BA890_RS11930
Cellular Component	GO:0045273	respiratory chain complex II	1	1	0.0373198	0.150401	BA890_RS04045
Cellular Component	GO:0045275	respiratory chain complex III	1	1	0.0373198	0.150401	BA890_RS02040
Cellular Component	GO:0045277	respiratory chain complex IV	1	1	0.0373198	0.150401	BA890_RS07625
Cellular Component	GO:0045278	plasma membrane respiratory chain complex IV	1	1	0.0373198	0.150401	BA890_RS07625
Cellular Component	GO:0045281	succinate dehydrogenase complex	1	1	0.0373198	0.150401	BA890_RS04045
Cellular Component	GO:0070470	plasma membrane respiratory chain	1	1	0.0373198	0.150401	BA890_RS07625
Molecular Function	GO:0000286	alanine dehydrogenase activity	1	1	0.0373198	0.150401	BA890_RS05405
Molecular Function	GO:0004040	amidase activity	1	1	0.0373198	0.150401	BA890_RS03800
Molecular Function	GO:0004042	acetyl-CoA:L-glutamate N-acetyltransferase activity	1	1	0.0373198	0.150401	BA890_RS11260
Molecular Function	GO:0004047	aminomethyltransferase activity	1	1	0.0373198	0.150401	BA890_RS16435
Molecular Function	GO:0004456	phosphogluconate dehydratase activity	1	1	0.0373198	0.150401	BA890_RS00255
Molecular Function	GO:0004460	L-lactate dehydrogenase (cytochrome) activity	1	1	0.0373198	0.150401	BA890_RS19195
Molecular Function	GO:0004742	dihydrolipoyllysine-residue acetyltransferase activity	1	1	0.0373198	0.150401	BA890_RS11930
Molecular Function	GO:0004872	receptor activity	6	67	0.0373576	0.150401	BA890_RS20655,BA890_RS19555,BA890_RS20660,BA890_RS22410,BA890_RS10155,BA890_RS18960
Molecular Function	GO:0005272	sodium channel activity	1	1	0.0373198	0.150401	BA890_RS13465
Molecular Function	GO:0008718	D-amino-acid dehydrogenase activity	1	1	0.0373198	0.150401	BA890_RS02960
Molecular Function	GO:0008785	alkyl hydroperoxide reductase activity	1	1	0.0373198	0.150401	BA890_RS19990
Molecular Function	GO:0015129	lactate transmembrane transporter activity	1	1	0.0373198	0.150401	BA890_RS19190
Molecular Function	GO:0016418	S-acetyltransferase activity	1	1	0.0373198	0.150401	BA890_RS11930
Molecular Function	GO:0016898	oxidoreductase activity, acting on the CH-OH group of donors, cytochrome as acceptor	1	1	0.0373198	0.150401	BA890_RS19195
Molecular Function	GO:0018576	catechol 1,2-dioxygenase activity	1	1	0.0373198	0.150401	BA890_RS22195
Molecular Function	GO:0018771	2-hydroxy-6-oxonona-2,4-dienedioate hydrolase activity	1	1	0.0373198	0.150401	BA890_RS07085
Molecular Function	GO:0018849	muconate cycloisomerase activity	1	1	0.0373198	0.150401	BA890_RS22185
Molecular Function	GO:0018850	chloromuconate cycloisomerase activity	1	1	0.0373198	0.150401	BA890_RS22185
Molecular Function	GO:0019114	catechol dioxygenase activity	1	1	0.0373198	0.150401	BA890_RS22195
Molecular Function	GO:0030523	dihydrolipoamide S-acyltransferase activity	1	1	0.0373198	0.150401	BA890_RS11930
Molecular Function	GO:0052823	2-hydroxy-6-oxonona-2,4,7-trienedioate hydrolase activity	1	1	0.0373198	0.150401	BA890_RS07085
Biological Process	GO:0009069	serine family amino acid metabolic process	3	21	0.0413363	0.165345	BA890_RS16445,BA890_RS16450,BA890_RS16435
Biological Process	GO:0022904	respiratory electron transport chain	2	9	0.0419004	0.165466	BA890_RS16915,BA890_RS02040
Molecular Function	GO:0015424	amino acid-transporting ATPase activity	2	9	0.0419004	0.165466	BA890_RS04910,BA890_RS16815
Molecular Function	GO:0005275	amine transmembrane transporter activity	2	10	0.0511183	0.199329	BA890_RS04910,BA890_RS16815
Molecular Function	GO:0031263	amine-transporting ATPase activity	2	10	0.0511183	0.199329	BA890_RS04910,BA890_RS16815
Biological Process	GO:0009056	catabolic process	10	151	0.0534874	0.207264	BA890_RS22195,BA890_RS05825,BA890_RS22185,BA890_RS16450,BA890_RS16435,BA890_RS18395,BA890_RS11930,BA890_RS05405,BA890_RS07085,BA890_RS00255
Biological Process	GO:0015833	peptide transport	6	74	0.0562506	0.216617	BA890_RS20685,BA890_RS18985,BA890_RS20680,BA890_RS20670,BA890_RS20675,BA890_RS00225
Biological Process	GO:0022900	electron transport chain	3	24	0.0580444	0.222145	BA890_RS04055,BA890_RS16915,BA890_RS02040
Biological Process	GO:0042886	amide transport	6	75	0.0593467	0.225736	BA890_RS20670,BA890_RS20675,BA890_RS00225,BA890_RS20685,BA890_RS18985,BA890_RS20680
Biological Process	GO:1901565	organonitrogen compound catabolic process	5	58	0.0634583	0.239903	BA890_RS16435,BA890_RS18395,BA890_RS22185,BA890_RS05405,BA890_RS16450
Cellular Component	GO:0044444	cytoplasmic part	3	25	0.0642217	0.241231	BA890_RS11930,BA890_RS10705,BA890_RS16450
Molecular Function	GO:0022857	transmembrane transporter activity	14	242	0.0645877	0.241231	BA890_RS04910,BA890_RS15080,BA890_RS20685,BA890_RS13465,BA890_RS07620,BA890_RS07625,BA890_RS19190,BA890_RS16815,BA890_RS16920,BA890_RS02035,BA890_RS16915,BA890_RS02040,BA890_RS11540,BA890_RS13020
Biological Process	GO:0016485	protein processing	1	2	0.0732569	0.241592	BA890_RS02585
Biological Process	GO:0017000	antibiotic biosynthetic process	1	2	0.0732569	0.241592	BA890_RS14205
Biological Process	GO:0019464	glycine decarboxylation via glycine cleavage system	1	2	0.0732569	0.241592	BA890_RS16450
Biological Process	GO:0019646	aerobic electron transport chain	1	2	0.0732569	0.241592	BA890_RS16915
Biological Process	GO:0042773	ATP synthesis coupled electron transport	1	2	0.0732569	0.241592	BA890_RS02040
Biological Process	GO:0042891	antibiotic transport	1	2	0.0732569	0.241592	BA890_RS19575
Biological Process	GO:0044282	small molecule catabolic process	6	78	0.0692376	0.241592	BA890_RS16450,BA890_RS07085,BA890_RS05405,BA890_RS22185,BA890_RS18395,BA890_RS16435
Biological Process	GO:0048033	heme o metabolic process	1	2	0.0732569	0.241592	BA890_RS16905
Biological Process	GO:0048034	heme O biosynthetic process	1	2	0.0732569	0.241592	BA890_RS16905
Molecular Function	GO:0004364	glutathione transferase activity	1	2	0.0732569	0.241592	BA890_RS21610
Molecular Function	GO:0008495	protoheme IX farnesyltransferase activity	1	2	0.0732569	0.241592	BA890_RS16905
Molecular Function	GO:0008720	D-lactate dehydrogenase activity	1	2	0.0732569	0.241592	BA890_RS15740
Molecular Function	GO:0008768	UDP-sugar diphosphatase activity	1	2	0.0732569	0.241592	BA890_RS05825
Molecular Function	GO:0008840	4-hydroxy-tetrahydrodipicolinate synthase	1	2	0.0732569	0.241592	BA890_RS15085
Molecular Function	GO:0015343	siderophore transmembrane transporter activity	1	2	0.0732569	0.241592	BA890_RS20685
Molecular Function	GO:0015603	iron chelate transmembrane transporter activity	1	2	0.0732569	0.241592	BA890_RS20685
Molecular Function	GO:0016822	hydrolase activity, acting on acid carbon-carbon bonds	1	2	0.0732569	0.241592	BA890_RS07085
Molecular Function	GO:0016823	hydrolase activity, acting on acid carbon-carbon bonds, in ketonic substances	1	2	0.0732569	0.241592	BA890_RS07085
Molecular Function	GO:0031992	energy transducer activity	1	2	0.0732569	0.241592	BA890_RS20685
Molecular Function	GO:0042927	siderophore transporter activity	1	2	0.0732569	0.241592	BA890_RS20685
Molecular Function	GO:0046316	gluconokinase activity	1	2	0.0732569	0.241592	BA890_RS23145
Molecular Function	GO:0097163	sulfur carrier activity	1	2	0.0732569	0.241592	BA890_RS15900
Biological Process	GO:1901606	alpha-amino acid catabolic process	3	27	0.0774387	0.254032	BA890_RS05405,BA890_RS16450,BA890_RS16435
Biological Process	GO:0015031	protein transport	5	62	0.0797952	0.260384	BA890_RS20680,BA890_RS18985,BA890_RS20685,BA890_RS20675,BA890_RS20670
Biological Process	GO:0046653	tetrahydrofolate metabolic process	2	13	0.0824144	0.26613	BA890_RS17675,BA890_RS16445
Molecular Function	GO:0016638	oxidoreductase activity, acting on the CH-NH2 group of donors	2	13	0.0824144	0.26613	BA890_RS02960,BA890_RS05405
Biological Process	GO:0071840	cellular component organization or biogenesis	10	165	0.0861618	0.276789	BA890_RS10730,BA890_RS03800,BA890_RS03770,BA890_RS13465,BA890_RS03805,BA890_RS10735,BA890_RS03815,BA890_RS10715,BA890_RS10705,BA890_RS10725
Molecular Function	GO:0046914	transition metal ion binding	11	187	0.0872206	0.278746	BA890_RS07620,BA890_RS07625,BA890_RS18960,BA890_RS06720,BA890_RS22195,BA890_RS16920,BA890_RS10155,BA890_RS15910,BA890_RS20660,BA890_RS22185,BA890_RS04105
Molecular Function	GO:0004871	signal transducer activity	6	83	0.0877271	0.278927	BA890_RS18220,BA890_RS03750,BA890_RS16310,BA890_RS01955,BA890_RS22005,BA890_RS20655
Molecular Function	GO:0016627	oxidoreductase activity, acting on the CH-CH group of donors	3	29	0.0917435	0.290209	BA890_RS04050,BA890_RS04055,BA890_RS04045
Biological Process	GO:0050896	response to stimulus	14	257	0.0952462	0.29976	BA890_RS19990,BA890_RS22005,BA890_RS03940,BA890_RS02585,BA890_RS10645,BA890_RS18220,BA890_RS03750,BA890_RS20655,BA890_RS01955,BA890_RS20650,BA890_RS07085,BA890_RS03280,BA890_RS16310,BA890_RS19575
Biological Process	GO:0000302	response to reactive oxygen species	1	3	0.107862	0.301237	BA890_RS19990
Biological Process	GO:0006522	alanine metabolic process	1	3	0.107862	0.301237	BA890_RS05405
Biological Process	GO:0008104	protein localization	5	67	0.10308	0.301237	BA890_RS20685,BA890_RS18985,BA890_RS20680,BA890_RS20670,BA890_RS20675
Biological Process	GO:0009078	pyruvate family amino acid metabolic process	1	3	0.107862	0.301237	BA890_RS05405
Biological Process	GO:0009450	gamma-aminobutyric acid catabolic process	1	3	0.107862	0.301237	BA890_RS18395
Biological Process	GO:0016999	antibiotic metabolic process	1	3	0.107862	0.301237	BA890_RS14205
Biological Process	GO:0017144	drug metabolic process	1	3	0.107862	0.301237	BA890_RS14205
Biological Process	GO:0019264	glycine biosynthetic process from serine	1	3	0.107862	0.301237	BA890_RS16445
Biological Process	GO:0019336	phenol-containing compound catabolic process	1	3	0.107862	0.301237	BA890_RS22195
Biological Process	GO:0019614	catechol-containing compound catabolic process	1	3	0.107862	0.301237	BA890_RS22195
Biological Process	GO:0045184	establishment of protein localization	5	67	0.10308	0.301237	BA890_RS20670,BA890_RS20675,BA890_RS20680,BA890_RS20685,BA890_RS18985
Biological Process	GO:0051604	protein maturation	1	3	0.107862	0.301237	BA890_RS02585
Biological Process	GO:1901615	organic hydroxy compound metabolic process	3	31	0.107055	0.301237	BA890_RS22195,BA890_RS15740,BA890_RS19195
Biological Process	GO:1901642	nucleoside transmembrane transport	1	3	0.107862	0.301237	BA890_RS11540
Cellular Component	GO:0016021	integral component of membrane	47	1066	0.0982614	0.301237	BA890_RS18220,BA890_RS16910,BA890_RS11540,BA890_RS13020,BA890_RS03280,BA890_RS19575,BA890_RS19570,BA890_RS07620,BA890_RS00235,BA890_RS02045,BA890_RS01955,BA890_RS10055,BA890_RS16805,BA890_RS04050,BA890_RS07315,BA890_RS06720,BA890_RS15325,BA890_RS19500,BA890_RS15080,BA890_RS16310,BA890_RS03285,BA890_RS20675,BA890_RS20655,BA890_RS19190,BA890_RS18985,BA890_RS16800,BA890_RS16915,BA890_RS02040,BA890_R…
Cellular Component	GO:0031224	intrinsic component of membrane	47	1067	0.0995397	0.301237	BA890_RS03285,BA890_RS16310,BA890_RS15080,BA890_RS20655,BA890_RS19190,BA890_RS20675,BA890_RS07315,BA890_RS19500,BA890_RS15325,BA890_RS06720,BA890_RS19570,BA890_RS19575,BA890_RS03280,BA890_RS16805,BA890_RS04050,BA890_RS02045,BA890_RS01955,BA890_RS10055,BA890_RS00235,BA890_RS07620,BA890_RS18220,BA890_RS13020,BA890_RS11540,BA890_RS16910,BA890_RS18405,BA890_RS18975,BA890_RS10165,BA890_RS20670,BA890_R…
Molecular Function	GO:0004311	farnesyltranstransferase activity	1	3	0.107862	0.301237	BA890_RS16905
Molecular Function	GO:0004372	glycine hydroxymethyltransferase activity	1	3	0.107862	0.301237	BA890_RS16445
Molecular Function	GO:0005381	iron ion transmembrane transporter activity	1	3	0.107862	0.301237	BA890_RS20685
Molecular Function	GO:0008115	sarcosine oxidase activity	1	3	0.107862	0.301237	BA890_RS17675
Molecular Function	GO:0009013	succinate-semialdehyde dehydrogenase [NAD(P)+] activity	1	3	0.107862	0.301237	BA890_RS18395
Molecular Function	GO:0016872	intramolecular lyase activity	1	3	0.107862	0.301237	BA890_RS22185
Molecular Function	GO:0043225	ATPase-coupled anion transmembrane transporter activity	2	15	0.105754	0.301237	BA890_RS04910,BA890_RS16815
Molecular Function	GO:0050660	flavin adenine dinucleotide binding	4	48	0.102253	0.301237	BA890_RS15740,BA890_RS04055,BA890_RS19990,BA890_RS06715
Molecular Function	GO:1901618	organic hydroxy compound transmembrane transporter activity	1	3	0.107862	0.301237	BA890_RS19190
Biological Process	GO:0071705	nitrogen compound transport	9	151	0.108708	0.302237	BA890_RS20680,BA890_RS18985,BA890_RS16815,BA890_RS00225,BA890_RS11540,BA890_RS20685,BA890_RS04910,BA890_RS20670,BA890_RS20675
Biological Process	GO:0044765	single-organism transport	12	219	0.113648	0.313164	BA890_RS11540,BA890_RS16910,BA890_RS18985,BA890_RS16815,BA890_RS10155,BA890_RS20660,BA890_RS19190,BA890_RS04910,BA890_RS19575,BA890_RS18960,BA890_RS03280,BA890_RS20685
Biological Process	GO:1902578	single-organism localization	12	219	0.113648	0.313164	BA890_RS18985,BA890_RS10155,BA890_RS16815,BA890_RS20660,BA890_RS11540,BA890_RS16910,BA890_RS18960,BA890_RS19575,BA890_RS04910,BA890_RS03280,BA890_RS20685,BA890_RS19190
Biological Process	GO:0019752	carboxylic acid metabolic process	17	335	0.115463	0.316756	BA890_RS04055,BA890_RS16445,BA890_RS16450,BA890_RS15085,BA890_RS00255,BA890_RS04045,BA890_RS04050,BA890_RS16435,BA890_RS15740,BA890_RS22185,BA890_RS19195,BA890_RS17675,BA890_RS07085,BA890_RS11930,BA890_RS05405,BA890_RS11260,BA890_RS18395
Biological Process	GO:0006779	porphyrin-containing compound biosynthetic process	2	16	0.118016	0.322333	BA890_RS16905,BA890_RS23020
Cellular Component	GO:0044425	membrane part	47	1081	0.11867	0.322698	BA890_RS18405,BA890_RS18975,BA890_RS10165,BA890_RS20670,BA890_RS23155,BA890_RS18080,BA890_RS15740,BA890_RS16920,BA890_RS14950,BA890_RS04045,BA890_RS23545,BA890_RS20685,BA890_RS07625,BA890_RS02040,BA890_RS06650,BA890_RS16915,BA890_RS20680,BA890_RS16800,BA890_RS18985,BA890_RS15660,BA890_RS16905,BA890_RS10645,BA890_RS05665,BA890_RS03285,BA890_RS15080,BA890_RS16310,BA890_RS19190,BA890_RS20655,BA890_R…
Biological Process	GO:0009987	cellular process	68	1638	0.128626	0.348245	BA890_RS04055,BA890_RS02040,BA890_RS16915,BA890_RS16905,BA890_RS10645,BA890_RS22195,BA890_RS03800,BA890_RS04045,BA890_RS15905,BA890_RS16435,BA890_RS15740,BA890_RS03750,BA890_RS11930,BA890_RS03795,BA890_RS03780,BA890_RS18395,BA890_RS03770,BA890_RS16445,BA890_RS18220,BA890_RS15085,BA890_RS22005,BA890_RS10730,BA890_RS05925,BA890_RS07620,BA890_RS04050,BA890_RS23615,BA890_RS22185,BA890_RS03790,BA890_R…
Biological Process	GO:0006778	porphyrin-containing compound metabolic process	2	17	0.130612	0.352084	BA890_RS23020,BA890_RS16905
Biological Process	GO:0006119	oxidative phosphorylation	1	4	0.141185	0.354391	BA890_RS02040
Biological Process	GO:0006545	glycine biosynthetic process	1	4	0.141185	0.354391	BA890_RS16445
Biological Process	GO:0009408	response to heat	1	4	0.141185	0.354391	BA890_RS02585
Biological Process	GO:0015858	nucleoside transport	1	4	0.141185	0.354391	BA890_RS11540
Biological Process	GO:0015931	nucleobase-containing compound transport	1	4	0.141185	0.354391	BA890_RS11540
Biological Process	GO:0018962	3-phenylpropionate metabolic process	1	4	0.141185	0.354391	BA890_RS07085
Biological Process	GO:0019380	3-phenylpropionate catabolic process	1	4	0.141185	0.354391	BA890_RS07085
Biological Process	GO:0043436	oxoacid metabolic process	17	343	0.134902	0.354391	BA890_RS22185,BA890_RS19195,BA890_RS15740,BA890_RS11930,BA890_RS05405,BA890_RS17675,BA890_RS07085,BA890_RS11260,BA890_RS18395,BA890_RS15085,BA890_RS16445,BA890_RS04055,BA890_RS16450,BA890_RS04045,BA890_RS00255,BA890_RS16435,BA890_RS04050
Biological Process	GO:1901700	response to oxygen-containing compound	1	4	0.141185	0.354391	BA890_RS19990
Molecular Function	GO:0005261	cation channel activity	1	4	0.141185	0.354391	BA890_RS13465
Molecular Function	GO:0005337	nucleoside transmembrane transporter activity	1	4	0.141185	0.354391	BA890_RS11540
Molecular Function	GO:0008253	5'-nucleotidase activity	1	4	0.141185	0.354391	BA890_RS05825
Molecular Function	GO:0015932	nucleobase-containing compound transmembrane transporter activity	1	4	0.141185	0.354391	BA890_RS11540
Molecular Function	GO:0016417	S-acyltransferase activity	1	4	0.141185	0.354391	BA890_RS11930
Molecular Function	GO:0016647	oxidoreductase activity, acting on the CH-NH group of donors, oxygen as acceptor	1	4	0.141185	0.354391	BA890_RS17675
Molecular Function	GO:0042802	identical protein binding	1	4	0.141185	0.354391	BA890_RS07085
Molecular Function	GO:0042803	protein homodimerization activity	1	4	0.141185	0.354391	BA890_RS07085
Biological Process	GO:0006760	folic acid-containing compound metabolic process	2	18	0.143501	0.358753	BA890_RS16445,BA890_RS17675
Biological Process	GO:0006082	organic acid metabolic process	17	347	0.145301	0.361794	BA890_RS22185,BA890_RS19195,BA890_RS15740,BA890_RS11260,BA890_RS18395,BA890_RS11930,BA890_RS05405,BA890_RS17675,BA890_RS07085,BA890_RS15085,BA890_RS04055,BA890_RS16445,BA890_RS16450,BA890_RS04050,BA890_RS16435,BA890_RS04045,BA890_RS00255
Biological Process	GO:0003333	amino acid transmembrane transport	2	19	0.156644	0.388478	BA890_RS16815,BA890_RS04910
Biological Process	GO:0033036	macromolecule localization	5	77	0.158403	0.389721	BA890_RS20675,BA890_RS20670,BA890_RS20680,BA890_RS18985,BA890_RS20685
Molecular Function	GO:0008565	protein transporter activity	3	37	0.158166	0.389721	BA890_RS03280,BA890_RS20675,BA890_RS20670
Biological Process	GO:0009266	response to temperature stimulus	1	5	0.173272	0.414782	BA890_RS02585
Biological Process	GO:0009628	response to abiotic stimulus	1	5	0.173272	0.414782	BA890_RS02585
Biological Process	GO:0009712	catechol-containing compound metabolic process	1	5	0.173272	0.414782	BA890_RS22195
Biological Process	GO:0018958	phenol-containing compound metabolic process	1	5	0.173272	0.414782	BA890_RS22195
Biological Process	GO:0019748	secondary metabolic process	1	5	0.173272	0.414782	BA890_RS14205
Biological Process	GO:0042558	pteridine-containing compound metabolic process	2	20	0.170005	0.414782	BA890_RS17675,BA890_RS16445
Biological Process	GO:0044550	secondary metabolite biosynthetic process	1	5	0.173272	0.414782	BA890_RS14205
Biological Process	GO:0015992	proton transport	2	21	0.183549	0.437694	BA890_RS03280,BA890_RS16910
Molecular Function	GO:0015197	peptide transporter activity	3	40	0.18608	0.44203	BA890_RS20675,BA890_RS20670,BA890_RS03280
Molecular Function	GO:0016620	oxidoreductase activity, acting on the aldehyde or oxo group of donors, NAD or NADP as acceptor	3	41	0.19566	0.463013	BA890_RS18395,BA890_RS15090,BA890_RS15910
Biological Process	GO:0006818	hydrogen transport	2	22	0.197244	0.464987	BA890_RS16910,BA890_RS03280
Biological Process	GO:0009448	gamma-aminobutyric acid metabolic process	1	6	0.204169	0.471568	BA890_RS18395
Biological Process	GO:0035999	tetrahydrofolate interconversion	1	6	0.204169	0.471568	BA890_RS16445
Molecular Function	GO:0005342	organic acid transmembrane transporter activity	3	42	0.20536	0.471568	BA890_RS16815,BA890_RS04910,BA890_RS19190
Molecular Function	GO:0008252	nucleotidase activity	1	6	0.204169	0.471568	BA890_RS05825
Molecular Function	GO:0016702	oxidoreductase activity, acting on single donors with incorporation of molecular oxygen, incorporation of two atoms of oxygen	1	6	0.204169	0.471568	BA890_RS22195
Molecular Function	GO:0046915	transition metal ion transmembrane transporter activity	1	6	0.204169	0.471568	BA890_RS20685
Molecular Function	GO:0046943	carboxylic acid transmembrane transporter activity	3	42	0.20536	0.471568	BA890_RS04910,BA890_RS16815,BA890_RS19190
Biological Process	GO:0007165	signal transduction	7	134	0.232113	0.51067	BA890_RS01955,BA890_RS22005,BA890_RS20655,BA890_RS20650,BA890_RS18220,BA890_RS16310,BA890_RS03750
Biological Process	GO:0015988	energy coupled proton transmembrane transport, against electrochemical gradient	1	7	0.23392	0.51067	BA890_RS16910
Biological Process	GO:0019877	diaminopimelate biosynthetic process	1	7	0.23392	0.51067	BA890_RS15085
Biological Process	GO:0023052	signaling	7	134	0.232113	0.51067	BA890_RS18220,BA890_RS20650,BA890_RS03750,BA890_RS16310,BA890_RS20655,BA890_RS22005,BA890_RS01955
Biological Process	GO:0032787	monocarboxylic acid metabolic process	6	110	0.226328	0.51067	BA890_RS18395,BA890_RS07085,BA890_RS15740,BA890_RS00255,BA890_RS11930,BA890_RS19195
Biological Process	GO:0033014	tetrapyrrole biosynthetic process	2	24	0.224972	0.51067	BA890_RS16905,BA890_RS23020
Biological Process	GO:0044700	single organism signaling	7	134	0.232113	0.51067	BA890_RS03750,BA890_RS16310,BA890_RS20650,BA890_RS18220,BA890_RS22005,BA890_RS01955,BA890_RS20655
Biological Process	GO:0071702	organic substance transport	10	203	0.223997	0.51067	BA890_RS18985,BA890_RS16815,BA890_RS20680,BA890_RS00225,BA890_RS11540,BA890_RS04910,BA890_RS20685,BA890_RS20675,BA890_RS20670,BA890_RS19190
Cellular Component	GO:1902494	catalytic complex	4	66	0.231176	0.51067	BA890_RS11930,BA890_RS02040,BA890_RS04045,BA890_RS16450
Molecular Function	GO:0003774	motor activity	1	7	0.23392	0.51067	BA890_RS03790
Molecular Function	GO:0004659	prenyltransferase activity	1	7	0.23392	0.51067	BA890_RS16905
Molecular Function	GO:0008199	ferric iron binding	1	7	0.23392	0.51067	BA890_RS22195
Molecular Function	GO:0008514	organic anion transmembrane transporter activity	3	44	0.225077	0.51067	BA890_RS19190,BA890_RS16815,BA890_RS04910
Molecular Function	GO:0008863	formate dehydrogenase (NAD+) activity	1	7	0.23392	0.51067	BA890_RS15910
Molecular Function	GO:0016903	oxidoreductase activity, acting on the aldehyde or oxo group of donors	3	45	0.235072	0.511386	BA890_RS18395,BA890_RS15090,BA890_RS15910
Biological Process	GO:0006090	pyruvate metabolic process	2	25	0.23895	0.512627	BA890_RS11930,BA890_RS00255
Biological Process	GO:0033013	tetrapyrrole metabolic process	2	25	0.23895	0.512627	BA890_RS16905,BA890_RS23020
Biological Process	GO:0044710	single-organism metabolic process	37	886	0.23853	0.512627	BA890_RS16920,BA890_RS15740,BA890_RS19195,BA890_RS23020,BA890_RS19990,BA890_RS02960,BA890_RS17675,BA890_RS11930,BA890_RS11260,BA890_RS18395,BA890_RS04055,BA890_RS15090,BA890_RS02040,BA890_RS16915,BA890_RS16905,BA890_RS22195,BA890_RS00255,BA890_RS04045,BA890_RS20410,BA890_RS07625,BA890_RS16435,BA890_RS22185,BA890_RS05825,BA890_RS07085,BA890_RS05405,BA890_RS14205,BA890_RS06715,BA890_RS16450,BA890_R…
Molecular Function	GO:0015297	antiporter activity	2	25	0.23895	0.512627	BA890_RS13020,BA890_RS15080
Biological Process	GO:1903825	organic acid transmembrane transport	2	26	0.252972	0.538979	BA890_RS04910,BA890_RS16815
Biological Process	GO:1905039	carboxylic acid transmembrane transport	2	26	0.252972	0.538979	BA890_RS16815,BA890_RS04910
Biological Process	GO:0006563	L-serine metabolic process	1	8	0.262566	0.54997	BA890_RS16445
Biological Process	GO:0009166	nucleotide catabolic process	1	8	0.262566	0.54997	BA890_RS05825
Biological Process	GO:1901264	carbohydrate derivative transport	1	8	0.262566	0.54997	BA890_RS11540
Molecular Function	GO:0008028	monocarboxylic acid transmembrane transporter activity	1	8	0.262566	0.54997	BA890_RS19190
Molecular Function	GO:0016701	oxidoreductase activity, acting on single donors with incorporation of molecular oxygen	1	8	0.262566	0.54997	BA890_RS22195
Biological Process	GO:0072329	monocarboxylic acid catabolic process	2	27	0.267015	0.553676	BA890_RS07085,BA890_RS18395
Biological Process	GO:1901361	organic cyclic compound catabolic process	3	48	0.265493	0.553676	BA890_RS07085,BA890_RS05825,BA890_RS22195
Molecular Function	GO:0016765	transferase activity, transferring alkyl or aryl (other than methyl) groups	2	27	0.267015	0.553676	BA890_RS21610,BA890_RS16905
Molecular Function	GO:0043167	ion binding	39	950	0.268129	0.554134	BA890_RS20660,BA890_RS19195,BA890_RS15740,BA890_RS16920,BA890_RS10170,BA890_RS19990,BA890_RS02585,BA890_RS04055,BA890_RS06645,BA890_RS22195,BA890_RS21055,BA890_RS15500,BA890_RS13720,BA890_RS18960,BA890_RS07625,BA890_RS22185,BA890_RS23615,BA890_RS23145,BA890_RS16815,BA890_RS17445,BA890_RS05825,BA890_RS03940,BA890_RS00225,BA890_RS06720,BA890_RS18965,BA890_RS21060,BA890_RS04910,BA890_RS20655,BA890_R…
Molecular Function	GO:0016614	oxidoreductase activity, acting on CH-OH group of donors	4	72	0.280878	0.578554	BA890_RS19195,BA890_RS15740,BA890_RS06715,BA890_RS06720
Biological Process	GO:0006805	xenobiotic metabolic process	1	9	0.29015	0.580299	BA890_RS07085
Biological Process	GO:0009410	response to xenobiotic stimulus	1	9	0.29015	0.580299	BA890_RS07085
Biological Process	GO:0015718	monocarboxylic acid transport	1	9	0.29015	0.580299	BA890_RS19190
Biological Process	GO:0042178	xenobiotic catabolic process	1	9	0.29015	0.580299	BA890_RS07085
Biological Process	GO:0044275	cellular carbohydrate catabolic process	1	9	0.29015	0.580299	BA890_RS00255
Biological Process	GO:0071466	cellular response to xenobiotic stimulus	1	9	0.29015	0.580299	BA890_RS07085
Biological Process	GO:1901292	nucleoside phosphate catabolic process	1	9	0.29015	0.580299	BA890_RS05825
Biological Process	GO:1901616	organic hydroxy compound catabolic process	1	9	0.29015	0.580299	BA890_RS22195
Molecular Function	GO:0016668	oxidoreductase activity, acting on a sulfur group of donors, NAD(P) as acceptor	1	9	0.29015	0.580299	BA890_RS19990
Molecular Function	GO:0015171	amino acid transmembrane transporter activity	2	29	0.295081	0.588264	BA890_RS04910,BA890_RS16815
Biological Process	GO:0007154	cell communication	7	147	0.308288	0.608762	BA890_RS20655,BA890_RS22005,BA890_RS01955,BA890_RS20650,BA890_RS18220,BA890_RS03750,BA890_RS16310
Biological Process	GO:0019439	aromatic compound catabolic process	3	52	0.306713	0.608762	BA890_RS07085,BA890_RS05825,BA890_RS22195
Biological Process	GO:0044724	single-organism carbohydrate catabolic process	2	30	0.309067	0.608762	BA890_RS00255,BA890_RS11930
Molecular Function	GO:0016462	pyrophosphatase activity	10	221	0.30929	0.608762	BA890_RS00225,BA890_RS05825,BA890_RS17445,BA890_RS23615,BA890_RS16815,BA890_RS10170,BA890_RS06645,BA890_RS03790,BA890_RS04910,BA890_RS18965
Biological Process	GO:0006526	arginine biosynthetic process	1	10	0.316709	0.611711	BA890_RS11260
Biological Process	GO:0015893	drug transport	1	10	0.316709	0.611711	BA890_RS19575
Biological Process	GO:0042493	response to drug	1	10	0.316709	0.611711	BA890_RS19575
Cellular Component	GO:0005829	cytosol	1	10	0.316709	0.611711	BA890_RS10705
Molecular Function	GO:0016742	hydroxymethyl-, formyl- and related transferase activity	1	10	0.316709	0.611711	BA890_RS16445
Molecular Function	GO:1901505	carbohydrate derivative transporter activity	1	10	0.316709	0.611711	BA890_RS11540
Molecular Function	GO:0016817	hydrolase activity, acting on acid anhydrides	10	223	0.319271	0.612841	BA890_RS00225,BA890_RS17445,BA890_RS05825,BA890_RS10170,BA890_RS16815,BA890_RS06645,BA890_RS23615,BA890_RS03790,BA890_RS04910,BA890_RS18965
Molecular Function	GO:0016818	hydrolase activity, acting on acid anhydrides, in phosphorus-containing anhydrides	10	223	0.319271	0.612841	BA890_RS16815,BA890_RS10170,BA890_RS06645,BA890_RS23615,BA890_RS03790,BA890_RS00225,BA890_RS05825,BA890_RS17445,BA890_RS04910,BA890_RS18965
Biological Process	GO:0016052	carbohydrate catabolic process	2	31	0.322998	0.618083	BA890_RS11930,BA890_RS00255
Biological Process	GO:0006575	cellular modified amino acid metabolic process	2	32	0.336861	0.627853	BA890_RS16445,BA890_RS17675
Biological Process	GO:0006730	one-carbon metabolic process	1	11	0.342281	0.627853	BA890_RS16445
Biological Process	GO:0006783	heme biosynthetic process	1	11	0.342281	0.627853	BA890_RS16905
Biological Process	GO:0009085	lysine biosynthetic process	1	11	0.342281	0.627853	BA890_RS15085
Biological Process	GO:0009089	lysine biosynthetic process via diaminopimelate	1	11	0.342281	0.627853	BA890_RS15085
Biological Process	GO:0046034	ATP metabolic process	2	32	0.336861	0.627853	BA890_RS02040,BA890_RS11930
Biological Process	GO:0046451	diaminopimelate metabolic process	1	11	0.342281	0.627853	BA890_RS15085
Biological Process	GO:0070887	cellular response to chemical stimulus	1	11	0.342281	0.627853	BA890_RS07085
Biological Process	GO:0098656	anion transmembrane transport	2	32	0.336861	0.627853	BA890_RS04910,BA890_RS16815
Molecular Function	GO:0005216	ion channel activity	1	11	0.342281	0.627853	BA890_RS13465
Molecular Function	GO:0008168	methyltransferase activity	4	79	0.340688	0.627853	BA890_RS14205,BA890_RS16445,BA890_RS16435,BA890_RS23020
Molecular Function	GO:0015298	solute:cation antiporter activity	1	11	0.342281	0.627853	BA890_RS13020
Molecular Function	GO:0015299	solute:proton antiporter activity	1	11	0.342281	0.627853	BA890_RS13020
Molecular Function	GO:0042625	ATPase coupled ion transmembrane transporter activity	2	32	0.336861	0.627853	BA890_RS16815,BA890_RS04910
Molecular Function	GO:0010181	FMN binding	2	33	0.35064	0.639402	BA890_RS16865,BA890_RS19195
Molecular Function	GO:0051537	2 iron, 2 sulfur cluster binding	2	33	0.35064	0.639402	BA890_RS02035,BA890_RS15855
Biological Process	GO:0006777	Mo-molybdopterin cofactor biosynthetic process	1	12	0.366904	0.644222	BA890_RS15900
Biological Process	GO:0019720	Mo-molybdopterin cofactor metabolic process	1	12	0.366904	0.644222	BA890_RS15900
Biological Process	GO:0022607	cellular component assembly	3	58	0.368869	0.644222	BA890_RS10705,BA890_RS03805,BA890_RS03800
Biological Process	GO:0034220	ion transmembrane transport	3	58	0.368869	0.644222	BA890_RS16910,BA890_RS16815,BA890_RS04910
Biological Process	GO:0042168	heme metabolic process	1	12	0.366904	0.644222	BA890_RS16905
Biological Process	GO:0043545	molybdopterin cofactor metabolic process	1	12	0.366904	0.644222	BA890_RS15900
Biological Process	GO:0051189	prosthetic group metabolic process	1	12	0.366904	0.644222	BA890_RS15900
Cellular Component	GO:0005887	integral component of plasma membrane	2	34	0.364322	0.644222	BA890_RS19190,BA890_RS15740
Molecular Function	GO:0000166	nucleotide binding	23	567	0.364515	0.644222	BA890_RS16865,BA890_RS21055,BA890_RS03105,BA890_RS04055,BA890_RS06645,BA890_RS13720,BA890_RS00225,BA890_RS19990,BA890_RS05825,BA890_RS17445,BA890_RS02585,BA890_RS03940,BA890_RS23615,BA890_RS15740,BA890_RS23145,BA890_RS10170,BA890_RS16815,BA890_RS19195,BA890_RS20655,BA890_RS06715,BA890_RS21060,BA890_RS04910,BA890_RS18965
Molecular Function	GO:0016887	ATPase activity	7	156	0.363717	0.644222	BA890_RS17445,BA890_RS00225,BA890_RS18965,BA890_RS16815,BA890_RS06645,BA890_RS10170,BA890_RS04910
Molecular Function	GO:0017111	nucleoside-triphosphatase activity	9	206	0.361581	0.644222	BA890_RS18965,BA890_RS04910,BA890_RS03790,BA890_RS16815,BA890_RS10170,BA890_RS06645,BA890_RS23615,BA890_RS17445,BA890_RS00225
Molecular Function	GO:0022838	substrate-specific channel activity	1	12	0.366904	0.644222	BA890_RS13465
Molecular Function	GO:0046873	metal ion transmembrane transporter activity	2	34	0.364322	0.644222	BA890_RS13465,BA890_RS20685
Molecular Function	GO:0051287	NAD binding	2	34	0.364322	0.644222	BA890_RS19990,BA890_RS15740
Molecular Function	GO:1901265	nucleoside phosphate binding	23	567	0.364515	0.644222	BA890_RS20655,BA890_RS06715,BA890_RS04910,BA890_RS21060,BA890_RS18965,BA890_RS00225,BA890_RS19990,BA890_RS02585,BA890_RS17445,BA890_RS05825,BA890_RS03940,BA890_RS15740,BA890_RS23615,BA890_RS16815,BA890_RS23145,BA890_RS10170,BA890_RS19195,BA890_RS13720,BA890_RS16865,BA890_RS21055,BA890_RS03105,BA890_RS06645,BA890_RS04055
Biological Process	GO:0006096	glycolytic process	1	13	0.390611	0.655775	BA890_RS11930
Biological Process	GO:0006553	lysine metabolic process	1	13	0.390611	0.655775	BA890_RS15085
Biological Process	GO:0006757	ATP generation from ADP	1	13	0.390611	0.655775	BA890_RS11930
Biological Process	GO:0009070	serine family amino acid biosynthetic process	1	13	0.390611	0.655775	BA890_RS16445
Biological Process	GO:0009135	purine nucleoside diphosphate metabolic process	1	13	0.390611	0.655775	BA890_RS11930
Biological Process	GO:0009144	purine nucleoside triphosphate metabolic process	2	36	0.39135	0.655775	BA890_RS02040,BA890_RS11930
Biological Process	GO:0009179	purine ribonucleoside diphosphate metabolic process	1	13	0.390611	0.655775	BA890_RS11930
Biological Process	GO:0009185	ribonucleoside diphosphate metabolic process	1	13	0.390611	0.655775	BA890_RS11930
Biological Process	GO:0009205	purine ribonucleoside triphosphate metabolic process	2	36	0.39135	0.655775	BA890_RS02040,BA890_RS11930
Biological Process	GO:0015849	organic acid transport	3	60	0.389438	0.655775	BA890_RS19190,BA890_RS16815,BA890_RS04910
Biological Process	GO:0046031	ADP metabolic process	1	13	0.390611	0.655775	BA890_RS11930
Biological Process	GO:0046942	carboxylic acid transport	3	60	0.389438	0.655775	BA890_RS04910,BA890_RS16815,BA890_RS19190
Biological Process	GO:1901605	alpha-amino acid metabolic process	6	134	0.384022	0.655775	BA890_RS11260,BA890_RS16435,BA890_RS16450,BA890_RS16445,BA890_RS05405,BA890_RS15085
Cellular Component	GO:0031226	intrinsic component of plasma membrane	2	36	0.39135	0.655775	BA890_RS19190,BA890_RS15740
Cellular Component	GO:0098796	membrane protein complex	3	59	0.379171	0.655775	BA890_RS07625,BA890_RS02040,BA890_RS04045
Molecular Function	GO:0016836	hydro-lyase activity	2	37	0.404675	0.676276	BA890_RS15085,BA890_RS00255
Biological Process	GO:0006165	nucleoside diphosphate phosphorylation	1	14	0.413437	0.676335	BA890_RS11930
Biological Process	GO:0042537	benzene-containing compound metabolic process	1	14	0.413437	0.676335	BA890_RS07085
Biological Process	GO:0046434	organophosphate catabolic process	1	14	0.413437	0.676335	BA890_RS05825
Biological Process	GO:0046939	nucleotide phosphorylation	1	14	0.413437	0.676335	BA890_RS11930
Molecular Function	GO:0016645	oxidoreductase activity, acting on the CH-NH group of donors	1	14	0.413437	0.676335	BA890_RS17675
Molecular Function	GO:0016741	transferase activity, transferring one-carbon groups	4	87	0.409497	0.676335	BA890_RS14205,BA890_RS16445,BA890_RS23020,BA890_RS16435
Molecular Function	GO:0030151	molybdenum ion binding	1	14	0.413437	0.676335	BA890_RS15910
Molecular Function	GO:0043168	anion binding	23	580	0.409651	0.676335	BA890_RS13720,BA890_RS16865,BA890_RS21055,BA890_RS03105,BA890_RS06645,BA890_RS04055,BA890_RS16445,BA890_RS20655,BA890_RS06715,BA890_RS18965,BA890_RS04910,BA890_RS21060,BA890_RS19990,BA890_RS17445,BA890_RS02585,BA890_RS03940,BA890_RS00225,BA890_RS19195,BA890_RS23615,BA890_RS15740,BA890_RS23145,BA890_RS16815,BA890_RS10170
Biological Process	GO:0009199	ribonucleoside triphosphate metabolic process	2	39	0.4309	0.695725	BA890_RS02040,BA890_RS11930
Biological Process	GO:0015672	monovalent inorganic cation transport	3	64	0.430053	0.695725	BA890_RS16910,BA890_RS13465,BA890_RS03280
Biological Process	GO:0015711	organic anion transport	3	64	0.430053	0.695725	BA890_RS04910,BA890_RS16815,BA890_RS19190
Molecular Function	GO:0008509	anion transmembrane transporter activity	3	64	0.430053	0.695725	BA890_RS16815,BA890_RS04910,BA890_RS19190
Molecular Function	GO:0032553	ribonucleotide binding	18	454	0.429589	0.695725	BA890_RS13720,BA890_RS06645,BA890_RS03105,BA890_RS21055,BA890_RS16865,BA890_RS04910,BA890_RS21060,BA890_RS18965,BA890_RS20655,BA890_RS16815,BA890_RS23145,BA890_RS10170,BA890_RS23615,BA890_RS19195,BA890_RS00225,BA890_RS17445,BA890_RS03940,BA890_RS02585
Biological Process	GO:0006979	response to oxidative stress	1	15	0.435415	0.695766	BA890_RS19990
Biological Process	GO:0046148	pigment biosynthetic process	1	15	0.435415	0.695766	BA890_RS16905
Molecular Function	GO:0016783	sulfurtransferase activity	1	15	0.435415	0.695766	BA890_RS15900
Molecular Function	GO:0046983	protein dimerization activity	1	15	0.435415	0.695766	BA890_RS07085
Biological Process	GO:0006520	cellular amino acid metabolic process	8	195	0.444317	0.706351	BA890_RS05405,BA890_RS18395,BA890_RS11260,BA890_RS16435,BA890_RS16445,BA890_RS16450,BA890_RS15085,BA890_RS22185
Molecular Function	GO:0022853	active ion transmembrane transporter activity	2	40	0.443786	0.706351	BA890_RS04910,BA890_RS16815
Biological Process	GO:0006525	arginine metabolic process	1	16	0.456574	0.713038	BA890_RS11260
Biological Process	GO:0006812	cation transport	4	92	0.451878	0.713038	BA890_RS03280,BA890_RS16910,BA890_RS13465,BA890_RS13020
Biological Process	GO:0009132	nucleoside diphosphate metabolic process	1	16	0.456574	0.713038	BA890_RS11930
Biological Process	GO:0019682	glyceraldehyde-3-phosphate metabolic process	1	16	0.456574	0.713038	BA890_RS00255
Biological Process	GO:0042440	pigment metabolic process	1	16	0.456574	0.713038	BA890_RS16905
Biological Process	GO:1902600	hydrogen ion transmembrane transport	1	16	0.456574	0.713038	BA890_RS16910
Molecular Function	GO:0015035	protein disulfide oxidoreductase activity	1	16	0.456574	0.713038	BA890_RS19990
Molecular Function	GO:0097367	carbohydrate derivative binding	18	462	0.460979	0.718108	BA890_RS18965,BA890_RS04910,BA890_RS21060,BA890_RS20655,BA890_RS19195,BA890_RS23145,BA890_RS16815,BA890_RS10170,BA890_RS23615,BA890_RS02585,BA890_RS17445,BA890_RS03940,BA890_RS00225,BA890_RS13720,BA890_RS06645,BA890_RS03105,BA890_RS21055,BA890_RS16865
Biological Process	GO:0051716	cellular response to stimulus	8	199	0.467456	0.724557	BA890_RS07085,BA890_RS16310,BA890_RS20650,BA890_RS01955,BA890_RS20655,BA890_RS03750,BA890_RS18220,BA890_RS22005
Cellular Component	GO:0032991	macromolecular complex	5	120	0.466985	0.724557	BA890_RS07625,BA890_RS04045,BA890_RS02040,BA890_RS11930,BA890_RS16450
Biological Process	GO:0009141	nucleoside triphosphate metabolic process	2	42	0.469068	0.725242	BA890_RS02040,BA890_RS11930
Biological Process	GO:0006811	ion transport	7	174	0.475792	0.730824	BA890_RS16910,BA890_RS13465,BA890_RS19190,BA890_RS13020,BA890_RS03280,BA890_RS16815,BA890_RS04910
Biological Process	GO:0051186	cofactor metabolic process	6	148	0.478581	0.730824	BA890_RS17675,BA890_RS16445,BA890_RS11930,BA890_RS16905,BA890_RS23020,BA890_RS15900
Molecular Function	GO:0005524	ATP binding	15	387	0.47975	0.730824	BA890_RS04910,BA890_RS21060,BA890_RS13720,BA890_RS18965,BA890_RS20655,BA890_RS23145,BA890_RS10170,BA890_RS16815,BA890_RS06645,BA890_RS03105,BA890_RS00225,BA890_RS02585,BA890_RS21055,BA890_RS17445,BA890_RS03940
Molecular Function	GO:0015267	channel activity	1	17	0.476947	0.730824	BA890_RS13465
Molecular Function	GO:0022803	passive transmembrane transporter activity	1	17	0.476947	0.730824	BA890_RS13465
Molecular Function	GO:0032559	adenyl ribonucleotide binding	15	387	0.47975	0.730824	BA890_RS20655,BA890_RS04910,BA890_RS21060,BA890_RS13720,BA890_RS18965,BA890_RS00225,BA890_RS17445,BA890_RS21055,BA890_RS02585,BA890_RS03940,BA890_RS03105,BA890_RS23145,BA890_RS10170,BA890_RS16815,BA890_RS06645
Molecular Function	GO:0030554	adenyl nucleotide binding	15	388	0.483994	0.735481	BA890_RS16815,BA890_RS23145,BA890_RS10170,BA890_RS06645,BA890_RS03105,BA890_RS21055,BA890_RS03940,BA890_RS17445,BA890_RS02585,BA890_RS00225,BA890_RS13720,BA890_RS18965,BA890_RS04910,BA890_RS21060,BA890_RS20655
Molecular Function	GO:0015081	sodium ion transmembrane transporter activity	1	18	0.496562	0.752734	BA890_RS13465
Molecular Function	GO:0035639	purine ribonucleoside triphosphate binding	16	420	0.506087	0.765303	BA890_RS13720,BA890_RS21055,BA890_RS03105,BA890_RS06645,BA890_RS20655,BA890_RS21060,BA890_RS04910,BA890_RS18965,BA890_RS00225,BA890_RS17445,BA890_RS02585,BA890_RS03940,BA890_RS23615,BA890_RS23145,BA890_RS10170,BA890_RS16815
Molecular Function	GO:0003746	translation elongation factor activity	1	19	0.515446	0.775671	BA890_RS23615
Molecular Function	GO:0016705	oxidoreductase activity, acting on paired donors, with incorporation or reduction of molecular oxygen	1	19	0.515446	0.775671	BA890_RS08225
Biological Process	GO:0006865	amino acid transport	2	46	0.517531	0.776243	BA890_RS16815,BA890_RS04910
Molecular Function	GO:0032555	purine ribonucleotide binding	16	423	0.51833	0.776243	BA890_RS20655,BA890_RS18965,BA890_RS21060,BA890_RS04910,BA890_RS17445,BA890_RS02585,BA890_RS03940,BA890_RS00225,BA890_RS23145,BA890_RS16815,BA890_RS10170,BA890_RS23615,BA890_RS13720,BA890_RS21055,BA890_RS06645,BA890_RS03105
Molecular Function	GO:0017076	purine nucleotide binding	16	424	0.522396	0.780447	BA890_RS21060,BA890_RS04910,BA890_RS18965,BA890_RS20655,BA890_RS23615,BA890_RS23145,BA890_RS16815,BA890_RS10170,BA890_RS00225,BA890_RS17445,BA890_RS03940,BA890_RS02585,BA890_RS13720,BA890_RS03105,BA890_RS06645,BA890_RS21055
Cellular Component	GO:0044459	plasma membrane part	3	74	0.526734	0.785036	BA890_RS07625,BA890_RS19190,BA890_RS15740
Biological Process	GO:0006414	translational elongation	1	20	0.533627	0.791504	BA890_RS23615
Molecular Function	GO:0016811	hydrolase activity, acting on carbon-nitrogen (but not peptide) bonds, in linear amides	1	20	0.533627	0.791504	BA890_RS03800
Biological Process	GO:0032259	methylation	3	76	0.544999	0.806442	BA890_RS16445,BA890_RS14205,BA890_RS23020
Molecular Function	GO:0015036	disulfide oxidoreductase activity	1	21	0.551131	0.809719	BA890_RS19990
Molecular Function	GO:0016782	transferase activity, transferring sulfur-containing groups	1	21	0.551131	0.809719	BA890_RS15900
Molecular Function	GO:0030145	manganese ion binding	1	21	0.551131	0.809719	BA890_RS22185
Molecular Function	GO:0036094	small molecule binding	24	650	0.560243	0.82116	BA890_RS13720,BA890_RS16445,BA890_RS04055,BA890_RS06645,BA890_RS03105,BA890_RS21055,BA890_RS16865,BA890_RS04910,BA890_RS21060,BA890_RS18965,BA890_RS06715,BA890_RS20655,BA890_RS16815,BA890_RS23145,BA890_RS10170,BA890_RS15740,BA890_RS23615,BA890_RS19195,BA890_RS00225,BA890_RS02585,BA890_RS17445,BA890_RS05825,BA890_RS03940,BA890_RS19990
Biological Process	GO:0055085	transmembrane transport	8	216	0.562906	0.823118	BA890_RS11540,BA890_RS23270,BA890_RS16910,BA890_RS13020,BA890_RS14950,BA890_RS16815,BA890_RS15740,BA890_RS04910
Biological Process	GO:0007155	cell adhesion	1	22	0.567983	0.824706	BA890_RS10715
Biological Process	GO:0022610	biological adhesion	1	22	0.567983	0.824706	BA890_RS10715
Biological Process	GO:0034655	nucleobase-containing compound catabolic process	1	22	0.567983	0.824706	BA890_RS05825
Biological Process	GO:0006732	coenzyme metabolic process	4	107	0.571838	0.828363	BA890_RS15900,BA890_RS11930,BA890_RS16445,BA890_RS17675
Biological Process	GO:0098662	inorganic cation transmembrane transport	1	23	0.584206	0.837033	BA890_RS16910
Cellular Component	GO:0043234	protein complex	3	80	0.580286	0.837033	BA890_RS04045,BA890_RS02040,BA890_RS07625
Molecular Function	GO:0003924	GTPase activity	1	23	0.584206	0.837033	BA890_RS23615
Molecular Function	GO:0016407	acetyltransferase activity	2	52	0.584573	0.837033	BA890_RS11260,BA890_RS11930
Molecular Function	GO:0016835	carbon-oxygen lyase activity	2	52	0.584573	0.837033	BA890_RS00255,BA890_RS15085
Biological Process	GO:0009067	aspartate family amino acid biosynthetic process	1	24	0.599825	0.847134	BA890_RS15085
Biological Process	GO:0009084	glutamine family amino acid biosynthetic process	1	24	0.599825	0.847134	BA890_RS11260
Biological Process	GO:0009126	purine nucleoside monophosphate metabolic process	2	53	0.595063	0.847134	BA890_RS11930,BA890_RS02040
Biological Process	GO:0009167	purine ribonucleoside monophosphate metabolic process	2	53	0.595063	0.847134	BA890_RS11930,BA890_RS02040
Biological Process	GO:0045454	cell redox homeostasis	1	24	0.599825	0.847134	BA890_RS19990
Molecular Function	GO:0016651	oxidoreductase activity, acting on NAD(P)H	1	24	0.599825	0.847134	BA890_RS19990
Molecular Function	GO:0050662	coenzyme binding	4	111	0.601338	0.847341	BA890_RS19990,BA890_RS06715,BA890_RS15740,BA890_RS04055
Molecular Function	GO:0048037	cofactor binding	7	196	0.604872	0.850386	BA890_RS15740,BA890_RS16445,BA890_RS04055,BA890_RS19195,BA890_RS19990,BA890_RS16865,BA890_RS06715
Biological Process	GO:0098655	cation transmembrane transport	1	25	0.614862	0.860529	BA890_RS16910
Molecular Function	GO:0008135	translation factor activity, RNA binding	1	25	0.614862	0.860529	BA890_RS23615
Biological Process	GO:0006081	cellular aldehyde metabolic process	1	26	0.629337	0.878804	BA890_RS00255
Molecular Function	GO:0015291	secondary active transmembrane transporter activity	2	57	0.635052	0.884791	BA890_RS15080,BA890_RS13020
Biological Process	GO:0006950	response to stress	3	87	0.637789	0.886612	BA890_RS19990,BA890_RS02585,BA890_RS03940
Biological Process	GO:0006814	sodium ion transport	1	27	0.643273	0.892235	BA890_RS13465
Biological Process	GO:0006820	anion transport	3	88	0.645545	0.893388	BA890_RS19190,BA890_RS16815,BA890_RS04910
Biological Process	GO:0019362	pyridine nucleotide metabolic process	1	29	0.669603	0.90055	BA890_RS11930
Biological Process	GO:0043650	dicarboxylic acid biosynthetic process	1	28	0.656688	0.90055	BA890_RS15085
Biological Process	GO:0046496	nicotinamide nucleotide metabolic process	1	29	0.669603	0.90055	BA890_RS11930
Biological Process	GO:0098660	inorganic ion transmembrane transport	1	29	0.669603	0.90055	BA890_RS16910
Biological Process	GO:1901607	alpha-amino acid biosynthetic process	3	90	0.660707	0.90055	BA890_RS11260,BA890_RS15085,BA890_RS16445
Cellular Component	GO:0005622	intracellular	17	486	0.654512	0.90055	BA890_RS07625,BA890_RS13720,BA890_RS04045,BA890_RS10705,BA890_RS21055,BA890_RS02040,BA890_RS15085,BA890_RS16445,BA890_RS16450,BA890_RS15900,BA890_RS11260,BA890_RS11930,BA890_RS07085,BA890_RS21060,BA890_RS03940,BA890_RS02585,BA890_RS22240
Cellular Component	GO:0044424	intracellular part	16	460	0.6608	0.90055	BA890_RS16450,BA890_RS16445,BA890_RS02040,BA890_RS15085,BA890_RS21055,BA890_RS10705,BA890_RS13720,BA890_RS04045,BA890_RS07625,BA890_RS03940,BA890_RS02585,BA890_RS07085,BA890_RS21060,BA890_RS11930,BA890_RS11260,BA890_RS15900
Molecular Function	GO:0005509	calcium ion binding	1	28	0.656688	0.90055	BA890_RS09335
Molecular Function	GO:0016791	phosphatase activity	1	29	0.669603	0.90055	BA890_RS05825
Molecular Function	GO:0042626	ATPase activity, coupled to transmembrane movement of substances	2	60	0.662989	0.90055	BA890_RS16815,BA890_RS04910
Molecular Function	GO:0043492	ATPase activity, coupled to movement of substances	2	60	0.662989	0.90055	BA890_RS04910,BA890_RS16815
Molecular Function	GO:0046872	metal ion binding	16	462	0.667885	0.90055	BA890_RS05825,BA890_RS06720,BA890_RS22185,BA890_RS20660,BA890_RS16920,BA890_RS07625,BA890_RS04050,BA890_RS07620,BA890_RS15500,BA890_RS18960,BA890_RS22195,BA890_RS09335,BA890_RS02035,BA890_RS04105,BA890_RS15910,BA890_RS10155
Molecular Function	GO:0051213	dioxygenase activity	1	28	0.656688	0.90055	BA890_RS22195
Biological Process	GO:0002790	peptide secretion	1	30	0.682035	0.903551	BA890_RS18985
Biological Process	GO:0009066	aspartate family amino acid metabolic process	1	30	0.682035	0.903551	BA890_RS15085
Biological Process	GO:0009306	protein secretion	1	30	0.682035	0.903551	BA890_RS18985
Biological Process	GO:0019725	cellular homeostasis	1	30	0.682035	0.903551	BA890_RS19990
Biological Process	GO:0032940	secretion by cell	1	30	0.682035	0.903551	BA890_RS18985
Biological Process	GO:0046903	secretion	1	30	0.682035	0.903551	BA890_RS18985
Molecular Function	GO:0016667	oxidoreductase activity, acting on a sulfur group of donors	1	30	0.682035	0.903551	BA890_RS19990
Molecular Function	GO:0043169	cation binding	16	467	0.685259	0.905886	BA890_RS16920,BA890_RS20660,BA890_RS22185,BA890_RS06720,BA890_RS05825,BA890_RS10155,BA890_RS15910,BA890_RS04105,BA890_RS02035,BA890_RS09335,BA890_RS22195,BA890_RS18960,BA890_RS15500,BA890_RS07620,BA890_RS04050,BA890_RS07625
Molecular Function	GO:0051536	iron-sulfur cluster binding	3	94	0.689629	0.909723	BA890_RS15855,BA890_RS15910,BA890_RS02035
Biological Process	GO:0044281	small molecule metabolic process	19	554	0.695592	0.914982	BA890_RS11930,BA890_RS05405,BA890_RS17675,BA890_RS07085,BA890_RS11260,BA890_RS18395,BA890_RS22185,BA890_RS19195,BA890_RS15740,BA890_RS05825,BA890_RS04045,BA890_RS00255,BA890_RS04050,BA890_RS16435,BA890_RS02040,BA890_RS15085,BA890_RS04055,BA890_RS16450,BA890_RS16445
Molecular Function	GO:0051540	metal cluster binding	3	95	0.696567	0.914982	BA890_RS02035,BA890_RS15855,BA890_RS15910
Biological Process	GO:0009150	purine ribonucleotide metabolic process	2	65	0.705731	0.923108	BA890_RS02040,BA890_RS11930
Biological Process	GO:0009161	ribonucleoside monophosphate metabolic process	2	65	0.705731	0.923108	BA890_RS02040,BA890_RS11930
Biological Process	GO:0009123	nucleoside monophosphate metabolic process	2	66	0.713722	0.925748	BA890_RS11930,BA890_RS02040
Molecular Function	GO:0015399	primary active transmembrane transporter activity	2	66	0.713722	0.925748	BA890_RS16815,BA890_RS04910
Molecular Function	GO:0015405	P-P-bond-hydrolysis-driven transmembrane transporter activity	2	66	0.713722	0.925748	BA890_RS04910,BA890_RS16815
Molecular Function	GO:0016820	hydrolase activity, acting on acid anhydrides, catalyzing transmembrane movement of substances	2	66	0.713722	0.925748	BA890_RS16815,BA890_RS04910
Biological Process	GO:0046700	heterocycle catabolic process	1	33	0.716614	0.927558	BA890_RS05825
Biological Process	GO:0044270	cellular nitrogen compound catabolic process	1	34	0.727289	0.939415	BA890_RS05825
Biological Process	GO:0008652	cellular amino acid biosynthetic process	3	101	0.735767	0.94839	BA890_RS11260,BA890_RS15085,BA890_RS16445
Biological Process	GO:0042592	homeostatic process	1	35	0.737565	0.948736	BA890_RS19990
Biological Process	GO:0000160	phosphorelay signal transduction system	3	103	0.747922	0.950055	BA890_RS20650,BA890_RS03750,BA890_RS20655
Biological Process	GO:0006163	purine nucleotide metabolic process	2	70	0.7439	0.950055	BA890_RS11930,BA890_RS02040
Biological Process	GO:0006733	oxidoreduction coenzyme metabolic process	1	37	0.756979	0.950055	BA890_RS11930
Biological Process	GO:0035556	intracellular signal transduction	3	103	0.747922	0.950055	BA890_RS03750,BA890_RS20650,BA890_RS20655
Biological Process	GO:0072524	pyridine-containing compound metabolic process	1	37	0.756979	0.950055	BA890_RS11930
Cellular Component	GO:0098797	plasma membrane protein complex	1	37	0.756979	0.950055	BA890_RS07625
Cellular Component	GO:1902495	transmembrane transporter complex	1	36	0.747457	0.950055	BA890_RS02040
Cellular Component	GO:1990351	transporter complex	1	36	0.747457	0.950055	BA890_RS02040
Molecular Function	GO:0001883	purine nucleoside binding	1	37	0.756979	0.950055	BA890_RS23615
Molecular Function	GO:0005525	GTP binding	1	37	0.756979	0.950055	BA890_RS23615
Molecular Function	GO:0032550	purine ribonucleoside binding	1	37	0.756979	0.950055	BA890_RS23615
Molecular Function	GO:0042578	phosphoric ester hydrolase activity	1	36	0.747457	0.950055	BA890_RS05825
Molecular Function	GO:0001882	nucleoside binding	1	38	0.766145	0.957681	BA890_RS23615
Molecular Function	GO:0032549	ribonucleoside binding	1	38	0.766145	0.957681	BA890_RS23615
Biological Process	GO:0051188	cofactor biosynthetic process	3	108	0.776377	0.966573	BA890_RS23020,BA890_RS15900,BA890_RS16905
Molecular Function	GO:0008080	N-acetyltransferase activity	1	39	0.774967	0.966573	BA890_RS11260
Biological Process	GO:0044262	cellular carbohydrate metabolic process	1	40	0.783458	0.967618	BA890_RS00255
Molecular Function	GO:0008483	transaminase activity	1	40	0.783458	0.967618	BA890_RS16435
Molecular Function	GO:0019001	guanyl nucleotide binding	1	40	0.783458	0.967618	BA890_RS23615
Molecular Function	GO:0032561	guanyl ribonucleotide binding	1	40	0.783458	0.967618	BA890_RS23615
Molecular Function	GO:0022804	active transmembrane transporter activity	4	142	0.785688	0.968442	BA890_RS16815,BA890_RS04910,BA890_RS15080,BA890_RS13020
Biological Process	GO:0043603	cellular amide metabolic process	3	111	0.792163	0.970635	BA890_RS23615,BA890_RS17675,BA890_RS16445
Biological Process	GO:0072521	purine-containing compound metabolic process	2	77	0.790214	0.970635	BA890_RS11930,BA890_RS02040
Molecular Function	GO:0016769	transferase activity, transferring nitrogenous groups	1	41	0.791632	0.970635	BA890_RS16435
Biological Process	GO:0009259	ribonucleotide metabolic process	2	78	0.796197	0.9735	BA890_RS02040,BA890_RS11930
Cellular Component	GO:0005737	cytoplasm	13	417	0.797642	0.9735	BA890_RS10705,BA890_RS07085,BA890_RS21060,BA890_RS11930,BA890_RS13720,BA890_RS11260,BA890_RS15900,BA890_RS16450,BA890_RS16445,BA890_RS15085,BA890_RS21055,BA890_RS03940,BA890_RS02585
Biological Process	GO:0044085	cellular component biogenesis	3	113	0.80217	0.975187	BA890_RS10705,BA890_RS03805,BA890_RS03800
Molecular Function	GO:0043565	sequence-specific DNA binding	2	79	0.80203	0.975187	BA890_RS22240,BA890_RS16440
Molecular Function	GO:0016410	N-acyltransferase activity	1	43	0.807072	0.977314	BA890_RS11260
Molecular Function	GO:0016798	hydrolase activity, acting on glycosyl bonds	1	43	0.807072	0.977314	BA890_RS03800
Biological Process	GO:0009117	nucleotide metabolic process	3	116	0.816428	0.986716	BA890_RS05825,BA890_RS11930,BA890_RS02040
Biological Process	GO:0006753	nucleoside phosphate metabolic process	3	117	0.820985	0.987512	BA890_RS05825,BA890_RS02040,BA890_RS11930
Biological Process	GO:0019637	organophosphate metabolic process	5	182	0.819693	0.987512	BA890_RS05825,BA890_RS15900,BA890_RS02040,BA890_RS11930,BA890_RS00255
Molecular Function	GO:0097159	organic cyclic compound binding	38	1136	0.823457	0.987512	BA890_RS18965,BA890_RS21060,BA890_RS04910,BA890_RS09190,BA890_RS14940,BA890_RS06715,BA890_RS20655,BA890_RS23145,BA890_RS16815,BA890_RS23615,BA890_RS03940,BA890_RS17445,BA890_RS05825,BA890_RS06720,BA890_RS00225,BA890_RS05925,BA890_RS04050,BA890_RS02045,BA890_RS07620,BA890_RS16445,BA890_RS03105,BA890_RS16865,BA890_RS19195,BA890_RS10170,BA890_RS15740,BA890_RS16920,BA890_RS02585,BA890_RS19990,BA890_R…
Molecular Function	GO:1901363	heterocyclic compound binding	38	1136	0.823457	0.987512	BA890_RS19990,BA890_RS02585,BA890_RS22240,BA890_RS19195,BA890_RS16920,BA890_RS15740,BA890_RS10170,BA890_RS19000,BA890_RS16440,BA890_RS21055,BA890_RS04055,BA890_RS06645,BA890_RS07625,BA890_RS15905,BA890_RS13720,BA890_RS20650,BA890_RS05825,BA890_RS17445,BA890_RS03940,BA890_RS00225,BA890_RS06720,BA890_RS23615,BA890_RS23145,BA890_RS16815,BA890_RS20655,BA890_RS06715,BA890_RS14940,BA890_RS18965,BA890_R…
Molecular Function	GO:0051539	4 iron, 4 sulfur cluster binding	1	47	0.834627	0.998974	BA890_RS15910
Biological Process	GO:0005975	carbohydrate metabolic process	3	167	0.954323	1	BA890_RS23145,BA890_RS00255,BA890_RS11930
Biological Process	GO:0006139	nucleobase-containing compound metabolic process	9	726	0.999998	1	BA890_RS22240,BA890_RS05825,BA890_RS19000,BA890_RS02040,BA890_RS15905,BA890_RS14940,BA890_RS05925,BA890_RS20650,BA890_RS11930
Biological Process	GO:0006351	transcription, DNA-templated	6	356	0.994104	1	BA890_RS19000,BA890_RS14940,BA890_RS15905,BA890_RS22240,BA890_RS05925,BA890_RS20650
Biological Process	GO:0006355	regulation of transcription, DNA-templated	6	350	0.993036	1	BA890_RS15905,BA890_RS22240,BA890_RS19000,BA890_RS14940,BA890_RS05925,BA890_RS20650
Biological Process	GO:0006412	translation	1	62	0.907364	1	BA890_RS23615
Biological Process	GO:0006508	proteolysis	1	92	0.971155	1	BA890_RS02585
Biological Process	GO:0006518	peptide metabolic process	1	72	0.93714	1	BA890_RS23615
Biological Process	GO:0006725	cellular aromatic compound metabolic process	15	851	0.999944	1	BA890_RS22240,BA890_RS16905,BA890_RS05825,BA890_RS22195,BA890_RS23020,BA890_RS19000,BA890_RS16445,BA890_RS02040,BA890_RS15905,BA890_RS14940,BA890_RS07085,BA890_RS17675,BA890_RS05925,BA890_RS20650,BA890_RS11930
Biological Process	GO:0006793	phosphorus metabolic process	7	339	0.975999	1	BA890_RS11930,BA890_RS02040,BA890_RS23145,BA890_RS00255,BA890_RS05825,BA890_RS20655,BA890_RS15900
Biological Process	GO:0006796	phosphate-containing compound metabolic process	7	324	0.965696	1	BA890_RS02040,BA890_RS11930,BA890_RS23145,BA890_RS00255,BA890_RS05825,BA890_RS20655,BA890_RS15900
Biological Process	GO:0006807	nitrogen compound metabolic process	23	1190	0.999993	1	BA890_RS05825,BA890_RS02585,BA890_RS23020,BA890_RS22240,BA890_RS22185,BA890_RS23615,BA890_RS14940,BA890_RS15900,BA890_RS18395,BA890_RS11260,BA890_RS05405,BA890_RS11930,BA890_RS17675,BA890_RS19000,BA890_RS16905,BA890_RS15085,BA890_RS02040,BA890_RS16450,BA890_RS16445,BA890_RS16435,BA890_RS15905,BA890_RS05925,BA890_RS20650
Biological Process	GO:0008152	metabolic process	48	1908	0.999988	1	BA890_RS23145,BA890_RS23615,BA890_RS22185,BA890_RS05825,BA890_RS07085,BA890_RS14205,BA890_RS05405,BA890_RS14940,BA890_RS06715,BA890_RS15900,BA890_RS20655,BA890_RS16445,BA890_RS16450,BA890_RS15910,BA890_RS08225,BA890_RS15085,BA890_RS02035,BA890_RS15075,BA890_RS16865,BA890_RS05925,BA890_RS07620,BA890_RS04050,BA890_RS16920,BA890_RS15740,BA890_RS19195,BA890_RS22240,BA890_RS02960,BA890_RS02585,BA890_R…
Biological Process	GO:0009058	biosynthetic process	14	899	0.999996	1	BA890_RS14205,BA890_RS20650,BA890_RS05925,BA890_RS14940,BA890_RS15900,BA890_RS11260,BA890_RS15905,BA890_RS15085,BA890_RS16445,BA890_RS23615,BA890_RS23020,BA890_RS19000,BA890_RS22240,BA890_RS16905
Biological Process	GO:0009059	macromolecule biosynthetic process	7	499	0.999722	1	BA890_RS05925,BA890_RS20650,BA890_RS23615,BA890_RS14940,BA890_RS19000,BA890_RS22240,BA890_RS15905
Biological Process	GO:0009064	glutamine family amino acid metabolic process	1	48	0.840882	1	BA890_RS11260
Biological Process	GO:0009108	coenzyme biosynthetic process	1	74	0.941839	1	BA890_RS15900
Biological Process	GO:0009889	regulation of biosynthetic process	6	357	0.994267	1	BA890_RS05925,BA890_RS20650,BA890_RS15905,BA890_RS22240,BA890_RS19000,BA890_RS14940
Biological Process	GO:0010467	gene expression	8	491	0.998866	1	BA890_RS23615,BA890_RS22240,BA890_RS19000,BA890_RS02585,BA890_RS05925,BA890_RS20650,BA890_RS15905,BA890_RS14940
Biological Process	GO:0010468	regulation of gene expression	6	360	0.994729	1	BA890_RS05925,BA890_RS20650,BA890_RS14940,BA890_RS19000,BA890_RS22240,BA890_RS15905
Biological Process	GO:0010556	regulation of macromolecule biosynthetic process	6	355	0.993938	1	BA890_RS19000,BA890_RS14940,BA890_RS15905,BA890_RS22240,BA890_RS05925,BA890_RS20650
Biological Process	GO:0016053	organic acid biosynthetic process	3	150	0.925748	1	BA890_RS11260,BA890_RS16445,BA890_RS15085
Biological Process	GO:0016070	RNA metabolic process	6	479	0.999859	1	BA890_RS20650,BA890_RS05925,BA890_RS14940,BA890_RS19000,BA890_RS22240,BA890_RS15905
Biological Process	GO:0016310	phosphorylation	4	181	0.914423	1	BA890_RS20655,BA890_RS11930,BA890_RS02040,BA890_RS23145
Biological Process	GO:0018130	heterocycle biosynthetic process	9	549	0.999362	1	BA890_RS22240,BA890_RS16905,BA890_RS23020,BA890_RS19000,BA890_RS05925,BA890_RS20650,BA890_RS15905,BA890_RS14940,BA890_RS15900
Biological Process	GO:0019219	regulation of nucleobase-containing compound metabolic process	6	355	0.993938	1	BA890_RS05925,BA890_RS20650,BA890_RS15905,BA890_RS22240,BA890_RS19000,BA890_RS14940
Biological Process	GO:0019222	regulation of metabolic process	6	369	0.995913	1	BA890_RS14940,BA890_RS19000,BA890_RS22240,BA890_RS15905,BA890_RS05925,BA890_RS20650
Biological Process	GO:0019438	aromatic compound biosynthetic process	8	528	0.999616	1	BA890_RS15905,BA890_RS14940,BA890_RS20650,BA890_RS05925,BA890_RS22240,BA890_RS16905,BA890_RS23020,BA890_RS19000
Biological Process	GO:0019538	protein metabolic process	3	197	0.981438	1	BA890_RS15900,BA890_RS02585,BA890_RS23615
Biological Process	GO:0019693	ribose phosphate metabolic process	2	88	0.848229	1	BA890_RS02040,BA890_RS11930
Biological Process	GO:0030001	metal ion transport	1	54	0.873774	1	BA890_RS13465
Biological Process	GO:0031323	regulation of cellular metabolic process	6	361	0.994875	1	BA890_RS20650,BA890_RS05925,BA890_RS15905,BA890_RS22240,BA890_RS19000,BA890_RS14940
Biological Process	GO:0031326	regulation of cellular biosynthetic process	6	356	0.994104	1	BA890_RS22240,BA890_RS15905,BA890_RS14940,BA890_RS19000,BA890_RS05925,BA890_RS20650
Biological Process	GO:0032774	RNA biosynthetic process	6	361	0.994875	1	BA890_RS15905,BA890_RS22240,BA890_RS19000,BA890_RS14940,BA890_RS05925,BA890_RS20650
Biological Process	GO:0034641	cellular nitrogen compound metabolic process	14	875	0.999991	1	BA890_RS11930,BA890_RS05925,BA890_RS20650,BA890_RS17675,BA890_RS14940,BA890_RS15905,BA890_RS02040,BA890_RS23615,BA890_RS16445,BA890_RS19000,BA890_RS23020,BA890_RS05825,BA890_RS16905,BA890_RS22240
Biological Process	GO:0034645	cellular macromolecule biosynthetic process	7	496	0.999695	1	BA890_RS20650,BA890_RS05925,BA890_RS23615,BA890_RS14940,BA890_RS19000,BA890_RS22240,BA890_RS15905
Biological Process	GO:0034654	nucleobase-containing compound biosynthetic process	6	447	0.999607	1	BA890_RS14940,BA890_RS19000,BA890_RS22240,BA890_RS15905,BA890_RS20650,BA890_RS05925
Biological Process	GO:0043043	peptide biosynthetic process	1	67	0.92368	1	BA890_RS23615
Biological Process	GO:0043170	macromolecule metabolic process	9	806	1	1	BA890_RS14940,BA890_RS15900,BA890_RS15905,BA890_RS05925,BA890_RS20650,BA890_RS02585,BA890_RS19000,BA890_RS22240,BA890_RS23615
Biological Process	GO:0043604	amide biosynthetic process	1	89	0.967571	1	BA890_RS23615
Biological Process	GO:0043648	dicarboxylic acid metabolic process	1	52	0.863638	1	BA890_RS15085
Biological Process	GO:0044237	cellular metabolic process	37	1412	0.998622	1	BA890_RS22185,BA890_RS23145,BA890_RS23615,BA890_RS05825,BA890_RS14205,BA890_RS05405,BA890_RS07085,BA890_RS14940,BA890_RS15900,BA890_RS20655,BA890_RS15085,BA890_RS16445,BA890_RS16450,BA890_RS05925,BA890_RS04050,BA890_RS07620,BA890_RS19195,BA890_RS16920,BA890_RS15740,BA890_RS23020,BA890_RS22240,BA890_RS11930,BA890_RS17675,BA890_RS18395,BA890_RS11260,BA890_RS02040,BA890_RS16915,BA890_RS04055,BA890_R…
Biological Process	GO:0044238	primary metabolic process	25	1248	0.999991	1	BA890_RS04045,BA890_RS20650,BA890_RS05925,BA890_RS00255,BA890_RS04050,BA890_RS16435,BA890_RS15905,BA890_RS15085,BA890_RS02040,BA890_RS16445,BA890_RS16450,BA890_RS04055,BA890_RS19000,BA890_RS05405,BA890_RS11930,BA890_RS14940,BA890_RS15900,BA890_RS18395,BA890_RS11260,BA890_RS22185,BA890_RS23145,BA890_RS23615,BA890_RS05825,BA890_RS02585,BA890_RS22240
Biological Process	GO:0044249	cellular biosynthetic process	14	860	0.999985	1	BA890_RS23615,BA890_RS16445,BA890_RS15085,BA890_RS16905,BA890_RS22240,BA890_RS19000,BA890_RS23020,BA890_RS05925,BA890_RS20650,BA890_RS14205,BA890_RS11260,BA890_RS15905,BA890_RS15900,BA890_RS14940
Biological Process	GO:0044260	cellular macromolecule metabolic process	8	703	0.999999	1	BA890_RS15900,BA890_RS14940,BA890_RS15905,BA890_RS20650,BA890_RS05925,BA890_RS19000,BA890_RS22240,BA890_RS23615
Biological Process	GO:0044267	cellular protein metabolic process	2	108	0.917945	1	BA890_RS15900,BA890_RS23615
Biological Process	GO:0044271	cellular nitrogen compound biosynthetic process	9	589	0.999803	1	BA890_RS14940,BA890_RS15905,BA890_RS05925,BA890_RS20650,BA890_RS23020,BA890_RS19000,BA890_RS16905,BA890_RS22240,BA890_RS23615
Biological Process	GO:0044283	small molecule biosynthetic process	3	207	0.986397	1	BA890_RS16445,BA890_RS15085,BA890_RS11260
Biological Process	GO:0044711	single-organism biosynthetic process	5	352	0.99793	1	BA890_RS14205,BA890_RS15085,BA890_RS16445,BA890_RS16905,BA890_RS11260
Biological Process	GO:0044723	single-organism carbohydrate metabolic process	2	92	0.865455	1	BA890_RS00255,BA890_RS11930
Biological Process	GO:0046394	carboxylic acid biosynthetic process	3	150	0.925748	1	BA890_RS11260,BA890_RS15085,BA890_RS16445
Biological Process	GO:0046483	heterocycle metabolic process	14	843	0.999975	1	BA890_RS15905,BA890_RS15900,BA890_RS14940,BA890_RS17675,BA890_RS11930,BA890_RS05925,BA890_RS20650,BA890_RS16905,BA890_RS22240,BA890_RS19000,BA890_RS23020,BA890_RS05825,BA890_RS16445,BA890_RS02040
Biological Process	GO:0050789	regulation of biological process	13	512	0.957893	1	BA890_RS22240,BA890_RS22005,BA890_RS19000,BA890_RS19990,BA890_RS03750,BA890_RS18220,BA890_RS15905,BA890_RS14940,BA890_RS20655,BA890_RS01955,BA890_RS16310,BA890_RS20650,BA890_RS05925
Biological Process	GO:0050794	regulation of cellular process	13	499	0.946322	1	BA890_RS18220,BA890_RS03750,BA890_RS19990,BA890_RS22005,BA890_RS19000,BA890_RS22240,BA890_RS20650,BA890_RS05925,BA890_RS16310,BA890_RS14940,BA890_RS01955,BA890_RS20655,BA890_RS15905
Biological Process	GO:0051171	regulation of nitrogen compound metabolic process	6	360	0.994729	1	BA890_RS20650,BA890_RS05925,BA890_RS22240,BA890_RS15905,BA890_RS14940,BA890_RS19000
Biological Process	GO:0051252	regulation of RNA metabolic process	6	353	0.993591	1	BA890_RS19000,BA890_RS14940,BA890_RS15905,BA890_RS22240,BA890_RS20650,BA890_RS05925
Biological Process	GO:0055086	nucleobase-containing small molecule metabolic process	3	134	0.884919	1	BA890_RS02040,BA890_RS11930,BA890_RS05825
Biological Process	GO:0060255	regulation of macromolecule metabolic process	6	366	0.995549	1	BA890_RS20650,BA890_RS05925,BA890_RS22240,BA890_RS15905,BA890_RS14940,BA890_RS19000
Biological Process	GO:0065007	biological regulation	13	521	0.96458	1	BA890_RS19990,BA890_RS22005,BA890_RS19000,BA890_RS22240,BA890_RS18220,BA890_RS03750,BA890_RS01955,BA890_RS20655,BA890_RS14940,BA890_RS15905,BA890_RS05925,BA890_RS20650,BA890_RS16310
Biological Process	GO:0065008	regulation of biological quality	1	61	0.903708	1	BA890_RS19990
Biological Process	GO:0071704	organic substance metabolic process	33	1442	0.999963	1	BA890_RS16450,BA890_RS16445,BA890_RS15085,BA890_RS04050,BA890_RS05925,BA890_RS05825,BA890_RS23615,BA890_RS23145,BA890_RS22185,BA890_RS15900,BA890_RS14940,BA890_RS07085,BA890_RS14205,BA890_RS05405,BA890_RS16905,BA890_RS19000,BA890_RS22195,BA890_RS04055,BA890_RS02040,BA890_RS15905,BA890_RS16435,BA890_RS00255,BA890_RS04045,BA890_RS20650,BA890_RS22240,BA890_RS23020,BA890_RS02585,BA890_RS15740,BA890_R…
Biological Process	GO:0080090	regulation of primary metabolic process	6	362	0.995017	1	BA890_RS20650,BA890_RS05925,BA890_RS14940,BA890_RS19000,BA890_RS22240,BA890_RS15905
Biological Process	GO:0090304	nucleic acid metabolic process	6	584	0.999996	1	BA890_RS14940,BA890_RS19000,BA890_RS22240,BA890_RS15905,BA890_RS20650,BA890_RS05925
Biological Process	GO:0090407	organophosphate biosynthetic process	1	132	0.99401	1	BA890_RS15900
Biological Process	GO:0097659	nucleic acid-templated transcription	6	356	0.994104	1	BA890_RS22240,BA890_RS15905,BA890_RS14940,BA890_RS19000,BA890_RS05925,BA890_RS20650
Biological Process	GO:1901135	carbohydrate derivative metabolic process	3	185	0.973228	1	BA890_RS02040,BA890_RS11930,BA890_RS00255
Biological Process	GO:1901360	organic cyclic compound metabolic process	16	872	0.999916	1	BA890_RS16905,BA890_RS22195,BA890_RS19000,BA890_RS16445,BA890_RS02040,BA890_RS15905,BA890_RS05925,BA890_RS20650,BA890_RS22240,BA890_RS05825,BA890_RS23020,BA890_RS14940,BA890_RS15900,BA890_RS17675,BA890_RS07085,BA890_RS11930
Biological Process	GO:1901362	organic cyclic compound biosynthetic process	9	561	0.999549	1	BA890_RS20650,BA890_RS05925,BA890_RS15905,BA890_RS15900,BA890_RS14940,BA890_RS16905,BA890_RS22240,BA890_RS19000,BA890_RS23020
Biological Process	GO:1901564	organonitrogen compound metabolic process	16	605	0.95722	1	BA890_RS16435,BA890_RS15085,BA890_RS02040,BA890_RS16450,BA890_RS16445,BA890_RS16905,BA890_RS05405,BA890_RS11930,BA890_RS17675,BA890_RS15900,BA890_RS18395,BA890_RS11260,BA890_RS22185,BA890_RS23615,BA890_RS02585,BA890_RS23020
Biological Process	GO:1901566	organonitrogen compound biosynthetic process	7	357	0.98461	1	BA890_RS15085,BA890_RS23615,BA890_RS16445,BA890_RS15900,BA890_RS23020,BA890_RS16905,BA890_RS11260
Biological Process	GO:1901576	organic substance biosynthetic process	14	860	0.999985	1	BA890_RS14205,BA890_RS20650,BA890_RS05925,BA890_RS15900,BA890_RS14940,BA890_RS11260,BA890_RS15905,BA890_RS15085,BA890_RS23615,BA890_RS16445,BA890_RS23020,BA890_RS19000,BA890_RS16905,BA890_RS22240
Biological Process	GO:1903506	regulation of nucleic acid-templated transcription	6	350	0.993036	1	BA890_RS05925,BA890_RS20650,BA890_RS19000,BA890_RS14940,BA890_RS15905,BA890_RS22240
Biological Process	GO:2000112	regulation of cellular macromolecule biosynthetic process	6	355	0.993938	1	BA890_RS15905,BA890_RS22240,BA890_RS19000,BA890_RS14940,BA890_RS20650,BA890_RS05925
Biological Process	GO:2001141	regulation of RNA biosynthetic process	6	350	0.993036	1	BA890_RS05925,BA890_RS20650,BA890_RS15905,BA890_RS22240,BA890_RS19000,BA890_RS14940
Molecular Function	GO:0000155	phosphorelay sensor kinase activity	1	49	0.846902	1	BA890_RS20655
Molecular Function	GO:0001071	nucleic acid binding transcription factor activity	3	220	0.990983	1	BA890_RS14940,BA890_RS22240,BA890_RS15905
Molecular Function	GO:0003676	nucleic acid binding	8	577	0.999915	1	BA890_RS23615,BA890_RS22240,BA890_RS16440,BA890_RS19000,BA890_RS20650,BA890_RS05925,BA890_RS15905,BA890_RS14940
Molecular Function	GO:0003677	DNA binding	7	447	0.998672	1	BA890_RS15905,BA890_RS22240,BA890_RS19000,BA890_RS14940,BA890_RS16440,BA890_RS05925,BA890_RS20650
Molecular Function	GO:0003700	transcription factor activity, sequence-specific DNA binding	3	218	0.990389	1	BA890_RS14940,BA890_RS15905,BA890_RS22240
Molecular Function	GO:0003723	RNA binding	1	92	0.971155	1	BA890_RS23615
Molecular Function	GO:0003824	catalytic activity	54	1945	0.999657	1	BA890_RS22185,BA890_RS03790,BA890_RS23615,BA890_RS16815,BA890_RS23145,BA890_RS17445,BA890_RS05825,BA890_RS06720,BA890_RS00225,BA890_RS18965,BA890_RS14205,BA890_RS05405,BA890_RS07085,BA890_RS04910,BA890_RS20655,BA890_RS15900,BA890_RS06715,BA890_RS15085,BA890_RS08225,BA890_RS02035,BA890_RS15910,BA890_RS16445,BA890_RS16865,BA890_RS15075,BA890_RS16910,BA890_RS04050,BA890_RS07620,BA890_RS19195,BA890_R…
Molecular Function	GO:0004672	protein kinase activity	1	60	0.899908	1	BA890_RS20655
Molecular Function	GO:0004673	protein histidine kinase activity	1	49	0.846902	1	BA890_RS20655
Molecular Function	GO:0005488	binding	51	1525	0.874955	1	BA890_RS23615,BA890_RS23145,BA890_RS16815,BA890_RS22185,BA890_RS00225,BA890_RS06720,BA890_RS05825,BA890_RS17445,BA890_RS03940,BA890_RS15855,BA890_RS09190,BA890_RS07085,BA890_RS04910,BA890_RS21060,BA890_RS18965,BA890_RS20655,BA890_RS14940,BA890_RS06715,BA890_RS03105,BA890_RS16445,BA890_RS15910,BA890_RS10155,BA890_RS02035,BA890_RS04105,BA890_RS09335,BA890_RS16865,BA890_RS03280,BA890_RS05925,BA890_R…
Molecular Function	GO:0008233	peptidase activity	1	101	0.979715	1	BA890_RS02585
Molecular Function	GO:0016301	kinase activity	2	169	0.989141	1	BA890_RS20655,BA890_RS23145
Molecular Function	GO:0016616	oxidoreductase activity, acting on the CH-OH group of donors, NAD or NADP as acceptor	1	56	0.883162	1	BA890_RS15740
Molecular Function	GO:0016740	transferase activity	12	634	0.99877	1	BA890_RS16445,BA890_RS23145,BA890_RS23020,BA890_RS16905,BA890_RS09175,BA890_RS14205,BA890_RS11930,BA890_RS16435,BA890_RS15900,BA890_RS20655,BA890_RS21610,BA890_RS11260
Molecular Function	GO:0016746	transferase activity, transferring acyl groups	2	109	0.920491	1	BA890_RS11930,BA890_RS11260
Molecular Function	GO:0016747	transferase activity, transferring acyl groups other than amino-acyl groups	2	86	0.838891	1	BA890_RS11930,BA890_RS11260
Molecular Function	GO:0016772	transferase activity, transferring phosphorus-containing groups	2	239	0.999108	1	BA890_RS23145,BA890_RS20655
Molecular Function	GO:0016773	phosphotransferase activity, alcohol group as acceptor	2	119	0.94219	1	BA890_RS23145,BA890_RS20655
Molecular Function	GO:0016775	phosphotransferase activity, nitrogenous group as acceptor	1	50	0.852696	1	BA890_RS20655
Molecular Function	GO:0016787	hydrolase activity	13	631	0.996825	1	BA890_RS07085,BA890_RS04910,BA890_RS18965,BA890_RS00225,BA890_RS17445,BA890_RS02585,BA890_RS05825,BA890_RS03800,BA890_RS23615,BA890_RS16815,BA890_RS06645,BA890_RS10170,BA890_RS03790
Molecular Function	GO:0016788	hydrolase activity, acting on ester bonds	1	133	0.994243	1	BA890_RS05825
Molecular Function	GO:0016810	hydrolase activity, acting on carbon-nitrogen (but not peptide) bonds	1	53	0.868803	1	BA890_RS03800
Molecular Function	GO:0016829	lyase activity	2	139	0.96996	1	BA890_RS15085,BA890_RS00255
Molecular Function	GO:0016853	isomerase activity	1	105	0.982658	1	BA890_RS22185
Molecular Function	GO:0019842	vitamin binding	1	66	0.920663	1	BA890_RS16445
Molecular Function	GO:0030170	pyridoxal phosphate binding	1	52	0.863638	1	BA890_RS16445
Molecular Function	GO:0038023	signaling receptor activity	1	56	0.883162	1	BA890_RS20655
Molecular Function	GO:0042623	ATPase activity, coupled	2	89	0.852713	1	BA890_RS16815,BA890_RS04910
Molecular Function	GO:0070279	vitamin B6 binding	1	52	0.863638	1	BA890_RS16445
