# Supplementary material for: Changes in Vibrio natriegens Growth Under Simulated Microgravity
Source: Front Microbiol. 2020 Aug 28;11:2040. doi: 10.3389/fmicb.2020.02040 (PMC7483581; doi:10.3389/fmicb.2020.02040)
Supplement: Supplementary file 2 [file Table_2.XLSX]

## Sheet: down_regulated genes
Supplementary Table 2 down-reglated DEGs of slower growth mutant compared with WT
GeneID	GeneProducts	Length	R_s_rep1_expression	R_s_rep2_expression	R_wt_rep1_expression	R_wt_rep2_expression	logFC	Pvalue	FDR
BA890_RS06365	hypothetical protein	459	1.01276	0.457024	163.758	182.244	7.94468	5.12987e-33	2.27766e-29
BA890_RS06360	hypothetical protein	282	0.366317	0	124.412	126.401	9.33026	4.89581e-32	1.08687e-28
BA890_RS21970	multidrug efflux RND transporter periplasmic adaptor subunit VmeY	1128	5.40317	4.04484	219.605	197.316	5.55673	5.36565e-23	2.97794e-20
BA890_RS06375	tyrosine-type recombinase/integrase	1215	0.765195	0.90643	41.5636	40.446	5.69535	2.38519e-22	1.17669e-19
BA890_RS06400	phage major capsid protein	1971	0.917186	0.931264	40.8594	36.5208	5.47217	7.80241e-22	3.46427e-19
BA890_RS06385	terminase	1938	0.586334	0.405909	20.517	21.7601	5.49729	4.30842e-21	1.73903e-18
BA890_RS06390	hypothetical protein	528	0	0.695273	25.3707	25.6556	6.23477	1.54511e-20	5.71689e-18
BA890_RS06395	phage portal protein	1554	0.664745	0.506211	19.4296	20.7744	5.18425	2.93768e-19	1.00333e-16
BA890_RS06415	hypothetical protein	633	1.38714	0.0828491	25.7811	28.1167	5.27818	1.99521e-18	6.32766e-16
BA890_RS06425	tail protein	501	1.13405	0.732743	28.0113	37.7943	5.21273	3.73743e-18	1.10628e-15
BA890_RS21975	multidrug efflux RND transporter permease subunit VmeZ	3153	7.27336	6.2207	174.444	140.052	4.63506	4.79114e-18	1.32954e-15
BA890_RS06420	hypothetical protein	447	1.1555	0.938585	35.7952	27.429	4.98804	6.0928e-17	1.5913e-14
BA890_RS06410	hypothetical protein	279	0	0	14.6708	10.6319	9.14277	7.87055e-16	1.83922e-13
BA890_RS06430	hypothetical protein	441	1.40546	0.713516	22.1792	26.6811	4.60222	7.40086e-15	1.64299e-12
BA890_RS06440	hypothetical protein	2232	0.971921	1.15131	15.8616	14.0209	3.89847	2.22818e-13	3.95726e-11
BA890_RS19430	membrane protein	738	4.33921	5.1875	58.4879	64.9132	3.77936	5.33769e-13	7.89978e-11
BA890_RS23330	helix-turn-helix transcriptional regulator	234	0.662188	0.672352	16.8106	22.184	4.90163	7.95086e-13	1.13877e-10
BA890_RS06445	hypothetical protein	597	1.21124	0.614915	16.4727	12.3389	4.05833	2.27766e-12	2.80911e-10
BA890_RS06405	hypothetical protein	192	0	0.273143	13.2894	13.1321	6.37018	2.55411e-12	3.02605e-10
BA890_RS06310	hypothetical protein	429	3.00994	3.42288	41.8818	42.0631	3.78773	2.58986e-12	3.02605e-10
BA890_RS06320	hypothetical protein	549	0.564488	0.573153	11.8128	8.01463	4.18449	1.69379e-11	1.79058e-09
BA890_RS19425	membrane protein	468	2.75912	4.93058	40.3226	39.086	3.44528	7.17517e-11	7.2404e-09
BA890_RS06380	hypothetical protein	570	0.543691	0.828055	9.41917	9.19383	3.8276	2.21839e-10	2.05201e-08
BA890_RS06305	hypothetical protein	273	1.89197	0.768402	19.0823	16.2984	3.80327	2.29565e-10	2.08014e-08
BA890_RS06435	hypothetical protein	285	0.906152	0	9.69895	9.54077	4.42912	6.28855e-10	5.07658e-08
BA890_RS11065	aminobenzoyl-glutamate transporter	1587	168.361	162.419	1219.24	1141.35	2.9255	3.09007e-09	2.17777e-07
BA890_RS10760	helix-turn-helix domain-containing protein	288	474.361	982.04	4760.57	5665.52	2.91519	3.46345e-09	2.3658e-07
BA890_RS13670	fumarate reductase subunit Frd	384	25.8253	53.2629	263.989	297.533	2.90349	4.8993e-09	3.19895e-07
BA890_RS13675	fumarate reductase subunit FrdD	378	52.0606	86.9896	427.09	479.083	2.78354	1.5277e-08	9.16619e-07
BA890_RS13665	succinate dehydrogenase/fumarate reductase iron-sulfur subunit	747	36.2315	60.5171	298.381	318.339	2.75174	2.08114e-08	1.22103e-06
BA890_RS00570	glutamate--ammonia ligase	1410	125.94	118.426	725.923	799.888	2.73307	2.39875e-08	1.38318e-06
BA890_RS06450	DUF2163 domain-containing protein	552	1.40355	1.23508	10.6893	10.6579	3.0959	2.55674e-08	1.45537e-06
BA890_RS09580	tetrathionate reductase subunit TtrA	3093	17.3505	39.7099	180.217	178.605	2.7267	2.5997e-08	1.4611e-06
BA890_RS06370	hypothetical protein	186	0	0.845862	10.2886	7.70816	4.39209	3.40698e-08	1.86753e-06
BA890_RS00735	two-component system response regulator OmpR	720	95.5537	90.8292	570.264	564.698	2.69674	3.57557e-08	1.93604e-06
BA890_RS19420	M20 family metallopeptidase	1125	9.09052	9.27667	48.6216	62.2267	2.68159	5.63714e-08	2.84419e-06
BA890_RS05460	protease HtpX	870	55.3909	58.0495	346.014	321.919	2.64631	6.08977e-08	3.03804e-06
BA890_RS06455	hypothetical protein	4989	1.80141	2.07083	12.3491	10.9005	2.67225	6.24432e-08	3.08053e-06
BA890_RS06300	hypothetical protein	243	2.7632	2.80562	21.8756	18.9209	2.9505	1.25296e-07	5.61932e-06
BA890_RS13460	NO-inducible flavohemoprotein	1185	12.8582	10.4887	66.5256	65.3757	2.59106	1.30034e-07	5.77353e-06
BA890_RS05775	hydroxylamine reductase	1662	4.97239	7.00508	34.383	33.9109	2.5939	1.3644e-07	5.93916e-06
BA890_RS06325	helix-turn-helix domain-containing protein	774	0.533857	0.677564	6.5932	3.25758	3.09285	1.71415e-07	7.18003e-06
BA890_RS10260	23S rRNA (guanine(745)-N(1))-methyltransferase	825	34.9972	27.7791	156.123	161.2	2.43137	5.4585e-07	2.08929e-05
BA890_RS06295	hypothetical protein	402	2.56968	1.95685	10.3142	16.8485	2.66979	9.15424e-07	3.38707e-05
BA890_RS04465	putative sulfate exporter family transporter	933	52.0935	56.4905	244.138	263.672	2.31319	1.63051e-06	5.79158e-05
BA890_RS05770	hybrid-cluster NAD(P)-dependent oxidoreductase	1056	2.5434	1.83751	10.2188	11.9383	2.42981	1.65253e-06	5.82321e-05
BA890_RS20350	oxidoreductase	465	9.10829	11.1654	38.868	55.4988	2.303	3.08636e-06	0.000103033
BA890_RS16535	hypothetical protein	1053	34.2376	38.598	165.834	152.213	2.21362	4.19478e-06	0.000135948
BA890_RS01830	DUF4382 domain-containing protein	1050	73.9834	65.1797	294.342	305.106	2.19877	4.67634e-06	0.000149374
BA890_RS21320	adenylosuccinate synthase	1257	30.2836	31.1657	146.406	116.497	2.1861	5.39709e-06	0.000167574
BA890_RS04480	Tim44 domain-containing protein	876	302.593	310.829	1360.74	1244.71	2.17566	5.65236e-06	0.000174281
BA890_RS06135	DUF3581 domain-containing protein	726	473.322	385.452	1701.78	1791.7	2.11786	9.52489e-06	0.000283829
BA890_RS05465	nuclear transport factor 2 family protein	420	0.860844	0.249731	5.06264	2.82506	2.88333	1.92285e-05	0.000536947
BA890_RS12410	SprT family zinc-dependent metalloprotease	498	11.0976	9.26712	37.3598	43.2835	2.0768	2.29136e-05	0.000628003
BA890_RS06065	hypothetical protein	378	82.2584	80.7463	298.555	320.173	2.01401	2.53493e-05	0.000689501
BA890_RS04895	formate C-acetyltransferase	2277	1523.43	2312.92	7233.93	7326.94	2.0056	2.54681e-05	0.000689501
BA890_RS21955	hypothetical protein	864	7.47261	16.3886	42.0217	47.3214	1.97954	4.08923e-05	0.00104346
BA890_RS06335	hypothetical protein	582	1.15371	0.450545	4.38414	3.65268	2.40347	4.5143e-05	0.00113884
BA890_RS13660	fumarate reductase (quinol) flavoprotein subunit	1806	41.6122	85.1988	233.441	226.306	1.93407	4.78352e-05	0.00119993
BA890_RS15955	anaerobic ribonucleoside-triphosphate reductase	2121	15.3174	39.1657	99.4483	96.756	1.92072	5.45179e-05	0.00133
BA890_RS20225	glucosamine-6-phosphate deaminase	801	47.0079	50.1519	168.698	175.288	1.91197	5.96313e-05	0.00143893
BA890_RS07850	Bax inhibitor-1/YccA family protein	663	373.24	336.967	1221.83	1234.47	1.88171	7.34517e-05	0.00171645
BA890_RS23600	hypothetical protein	396	13.1735	11.7865	43.8954	44.8193	1.91973	8.39927e-05	0.00191245
BA890_RS02500	hypothetical protein	330	69.6501	48.3116	191.046	214.234	1.87671	8.58286e-05	0.00194428
BA890_RS14275	DUF2492 family protein	222	470.672	1079.58	2056.63	3273.63	1.85512	9.18092e-05	0.0020692
BA890_RS15825	nitrite reductase small subunit NirD	324	60.0997	196.501	460.372	424.653	1.85488	9.5549e-05	0.00214261
BA890_RS07740	quinone-dependent dihydroorotate dehydrogenase	1011	182.642	161.584	581.633	577.565	1.84364	0.000100822	0.00223824
BA890_RS19200	helix-turn-helix transcriptional regulator	348	243.56	161.249	679.747	677.223	1.84261	0.000103382	0.00228367
BA890_RS20345	GGDEF domain-containing protein	1098	24.7434	21.6365	77.7032	78.1651	1.84065	0.00011041	0.00240304
BA890_RS21160	(Na+)-NQR maturation NqrM	210	12.5437	12.4865	40.5011	49.4385	1.93248	0.000118926	0.00257576
BA890_RS06330	ATP-binding protein	732	0.564488	0.429864	2.46907	2.56648	2.41094	0.00012016	0.00258986
BA890_RS11345	NnrS family protein	1185	5.0561	5.8418	19.0201	18.3152	1.86247	0.0001229	0.00262469
BA890_RS09255	transcriptional regulator	513	31.4133	57.2482	126.522	172.505	1.83158	0.000122958	0.00262469
BA890_RS15830	formate/nitrite transporter family protein	849	202.283	694.057	1389.36	1617.03	1.81352	0.000128071	0.00270779
BA890_RS04280	DEAD/DEAH box helicase	1230	40.3547	37.5632	133.024	124.159	1.81366	0.000132581	0.00278985
BA890_RS06290	hypothetical protein	306	2.19431	1.19969	7.81731	7.10881	2.21644	0.000138235	0.00285471
BA890_RS01480	GNAT family N-acetyltransferase	462	53.9984	42.4542	160.164	157.09	1.81168	0.000144421	0.00296865
BA890_RS14875	ParB/RepB/Spo0J family partition protein	882	247.537	248.006	832.141	759.739	1.77322	0.000177674	0.00353755
BA890_RS21045	hypothetical protein	456	2.94499	2.64517	11.8905	8.89026	1.97952	0.000178869	0.00354545
BA890_RS04145	formyltetrahydrofolate deformylase	834	78.6527	67.1578	234.047	232.136	1.76937	0.000187452	0.00368269
BA890_RS11285	TDT family transporter	975	19.6008	20.1168	65.2068	62.825	1.77741	0.00019146	0.00374147
BA890_RS06460	hypothetical protein	1695	4.26613	5.35264	16.4334	14.9628	1.79134	0.000201222	0.00386765
BA890_RS18225	hypothetical protein	357	79.5738	75.0661	232.137	254.394	1.74398	0.000237937	0.00447643
BA890_RS23295	LysR family transcriptional regulator	182	3.40554	10.0853	27.4551	21.4596	1.9298	0.000280477	0.00518883
BA890_RS23535	aspartate/tyrosine/aromatic aminotransferase	480	19.4766	11.2535	49.2816	47.1726	1.74875	0.000287348	0.00527201
BA890_RS10100	YchE family NAAT transporter	639	104.756	97.2543	300.229	320.77	1.711	0.000296016	0.00540869
BA890_RS21165	hypothetical protein	195	15.8925	18.288	50.1591	60.3404	1.77817	0.000315156	0.00568818
BA890_RS10490	outer membrane protein transport protein	1263	177.035	162.978	518.824	509.886	1.68835	0.000345605	0.00618745
BA890_RS02760	isocitrate lyase	1311	4.17618	4.5603	13.5023	13.6512	1.72292	0.000375459	0.00658908
BA890_RS12195	phosphopyruvate hydratase	1302	8542.07	6569.73	21416.8	23188	1.65619	0.000438354	0.00757311
BA890_RS02560	ribosome-associated translation inhibitor RaiA	327	2224.61	3349	6778.67	9655.64	1.64111	0.000492371	0.00847336
BA890_RS06230	phosphoribosylglycinamide formyltransferase	777	36.6939	32.87	96.6006	108.103	1.64848	0.000497042	0.00850006
BA890_RS13430	aminodeoxychorismate/anthranilate synthase component II	588	67.2864	55.4759	176.74	183.461	1.64605	0.000497751	0.00850006
BA890_RS02260	two-component system response regulator ArcA	717	542.728	905.143	1991.82	2247.83	1.62943	0.000538503	0.00916074
BA890_RS11590	U32 family peptidase	879	19.9199	57.2165	108.372	119.35	1.63221	0.000555261	0.00940977
BA890_RS18570	YqaE/Pmp3 family membrane protein	165	48.2073	47.9937	130.8	154.907	1.65919	0.00056011	0.00945585
BA890_RS18325	sensor domain-containing diguanylate cyclase	1011	34.8425	29.5675	92.2242	94.0359	1.62451	0.000588351	0.00978382

## Sheet: GO classification
GO classification of down-reglated DEGs of slower growth mutant compared with WT
GO ID (Lev1)	GO Term (Lev1)	GO ID (Lev2)	GO Term (Lev2)	GO ID (Lev3)	GO Term (Lev3)	GO ID (Lev4)	GO Term (Lev4)	Gene Number	Gene List
GO:0005575	Cellular Component	GO:0044464	cell part	GO:0005622	intracellular	GO:0044424	intracellular part	7	BA890_RS00570,BA890_RS21320,BA890_RS12410,BA890_RS07740,BA890_RS05775,BA890_RS04895,BA890_RS12195
GO:0005575	Cellular Component	GO:0044464	cell part	GO:0044424	intracellular part	GO:0005737	cytoplasm	7	BA890_RS00570,BA890_RS21320,BA890_RS12410,BA890_RS07740,BA890_RS05775,BA890_RS04895,BA890_RS12195
GO:0005575	Cellular Component	GO:0044464	cell part	GO:0044424	intracellular part	GO:0044444	cytoplasmic part	1	BA890_RS12195
GO:0005575	Cellular Component	GO:0044464	cell part	GO:0071944	cell periphery	GO:0005886	plasma membrane	6	BA890_RS10100,BA890_RS04465,BA890_RS07740,BA890_RS05460,BA890_RS13670,BA890_RS13675
GO:0005575	Cellular Component	GO:0032991	macromolecular complex	GO:1902494	catalytic complex	GO:0000015	phosphopyruvate hydratase complex	1	BA890_RS12195
GO:0005575	Cellular Component	GO:0005623	cell	GO:0044464	cell part	GO:0009986	cell surface	1	BA890_RS12195
GO:0005575	Cellular Component	GO:0005623	cell	GO:0044464	cell part	GO:0005886	plasma membrane	6	BA890_RS10100,BA890_RS04465,BA890_RS07740,BA890_RS05460,BA890_RS13670,BA890_RS13675
GO:0005575	Cellular Component	GO:0005623	cell	GO:0044464	cell part	GO:0044424	intracellular part	7	BA890_RS00570,BA890_RS21320,BA890_RS12410,BA890_RS07740,BA890_RS05775,BA890_RS04895,BA890_RS12195
GO:0005575	Cellular Component	GO:0005623	cell	GO:0044464	cell part	GO:0005622	intracellular	7	BA890_RS05775,BA890_RS07740,BA890_RS12410,BA890_RS04895,BA890_RS12195,BA890_RS21320,BA890_RS00570
GO:0005575	Cellular Component	GO:0005623	cell	GO:0044464	cell part	GO:0071944	cell periphery	6	BA890_RS13675,BA890_RS13670,BA890_RS07740,BA890_RS05460,BA890_RS04465,BA890_RS10100
GO:0005575	Cellular Component	GO:0019012	virion	GO:0044423	virion part	GO:0019015	viral genome	1	BA890_RS23330
GO:0005575	Cellular Component	GO:0044425	membrane part	GO:0031224	intrinsic component of membrane	GO:0016021	integral component of membrane	18	BA890_RS20345,BA890_RS19425,BA890_RS11345,BA890_RS21975,BA890_RS21955,BA890_RS05460,BA890_RS07850,BA890_RS13670,BA890_RS16535,BA890_RS13675,BA890_RS19430,BA890_RS18570,BA890_RS10100,BA890_RS11065,BA890_RS15830,BA890_RS11285,BA890_RS04465,BA890_RS04480
GO:0005575	Cellular Component	GO:0044423	virion part	GO:0019015	viral genome	GO:0019038	provirus	1	BA890_RS23330
GO:0005575	Cellular Component	GO:0016020	membrane	GO:0044425	membrane part	GO:0031224	intrinsic component of membrane	18	BA890_RS19425,BA890_RS20345,BA890_RS05460,BA890_RS21955,BA890_RS21975,BA890_RS11345,BA890_RS10100,BA890_RS18570,BA890_RS19430,BA890_RS13675,BA890_RS07850,BA890_RS13670,BA890_RS16535,BA890_RS04480,BA890_RS11285,BA890_RS04465,BA890_RS15830,BA890_RS11065
GO:0008150	Biological Process	GO:0065007	biological regulation	GO:0050789	regulation of biological process	GO:0048519	negative regulation of biological process	1	BA890_RS07850
GO:0008150	Biological Process	GO:0065007	biological regulation	GO:0050789	regulation of biological process	GO:0019222	regulation of metabolic process	4	BA890_RS23330,BA890_RS09255,BA890_RS02260,BA890_RS00735
GO:0008150	Biological Process	GO:0065007	biological regulation	GO:0050789	regulation of biological process	GO:0050794	regulation of cellular process	5	BA890_RS09255,BA890_RS02260,BA890_RS00735,BA890_RS07850,BA890_RS23330
GO:0008150	Biological Process	GO:0008152	metabolic process	GO:0009056	catabolic process	GO:0044712	single-organism catabolic process	2	BA890_RS20225,BA890_RS12195
GO:0008150	Biological Process	GO:0008152	metabolic process	GO:0009056	catabolic process	GO:0044248	cellular catabolic process	1	BA890_RS20225
GO:0008150	Biological Process	GO:0008152	metabolic process	GO:0009056	catabolic process	GO:1901575	organic substance catabolic process	2	BA890_RS12195,BA890_RS20225
GO:0008150	Biological Process	GO:0008152	metabolic process	GO:0006807	nitrogen compound metabolic process	GO:0071941	nitrogen cycle metabolic process	3	BA890_RS15825,BA890_RS20350,BA890_RS00570
GO:0008150	Biological Process	GO:0008152	metabolic process	GO:0006807	nitrogen compound metabolic process	GO:0034641	cellular nitrogen compound metabolic process	10	BA890_RS21320,BA890_RS15955,BA890_RS02260,BA890_RS12195,BA890_RS09255,BA890_RS06375,BA890_RS04145,BA890_RS23330,BA890_RS00735,BA890_RS07740
GO:0008150	Biological Process	GO:0008152	metabolic process	GO:0006807	nitrogen compound metabolic process	GO:2001057	reactive nitrogen species metabolic process	2	BA890_RS15825,BA890_RS20350
GO:0008150	Biological Process	GO:0008152	metabolic process	GO:0006807	nitrogen compound metabolic process	GO:1901564	organonitrogen compound metabolic process	8	BA890_RS05460,BA890_RS07740,BA890_RS04145,BA890_RS00570,BA890_RS12195,BA890_RS21320,BA890_RS11590,BA890_RS07850
GO:0008150	Biological Process	GO:0008152	metabolic process	GO:0006807	nitrogen compound metabolic process	GO:0051171	regulation of nitrogen compound metabolic process	4	BA890_RS02260,BA890_RS09255,BA890_RS00735,BA890_RS23330
GO:0008150	Biological Process	GO:0008152	metabolic process	GO:0009058	biosynthetic process	GO:0009889	regulation of biosynthetic process	4	BA890_RS23330,BA890_RS09255,BA890_RS02260,BA890_RS00735
GO:0008150	Biological Process	GO:0008152	metabolic process	GO:0009058	biosynthetic process	GO:0044711	single-organism biosynthetic process	4	BA890_RS00570,BA890_RS04145,BA890_RS21320,BA890_RS07740
GO:0008150	Biological Process	GO:0008152	metabolic process	GO:0009058	biosynthetic process	GO:1901576	organic substance biosynthetic process	9	BA890_RS09255,BA890_RS02260,BA890_RS15955,BA890_RS21320,BA890_RS00735,BA890_RS07740,BA890_RS00570,BA890_RS04145,BA890_RS23330
GO:0008150	Biological Process	GO:0008152	metabolic process	GO:0009058	biosynthetic process	GO:0044249	cellular biosynthetic process	9	BA890_RS07740,BA890_RS00735,BA890_RS00570,BA890_RS23330,BA890_RS04145,BA890_RS09255,BA890_RS02260,BA890_RS15955,BA890_RS21320
GO:0008150	Biological Process	GO:0008152	metabolic process	GO:0019222	regulation of metabolic process	GO:0031323	regulation of cellular metabolic process	4	BA890_RS02260,BA890_RS09255,BA890_RS00735,BA890_RS23330
GO:0008150	Biological Process	GO:0008152	metabolic process	GO:0019222	regulation of metabolic process	GO:0060255	regulation of macromolecule metabolic process	4	BA890_RS23330,BA890_RS09255,BA890_RS02260,BA890_RS00735
GO:0008150	Biological Process	GO:0008152	metabolic process	GO:0019222	regulation of metabolic process	GO:0051171	regulation of nitrogen compound metabolic process	4	BA890_RS02260,BA890_RS09255,BA890_RS00735,BA890_RS23330
GO:0008150	Biological Process	GO:0008152	metabolic process	GO:0019222	regulation of metabolic process	GO:0009889	regulation of biosynthetic process	4	BA890_RS23330,BA890_RS09255,BA890_RS02260,BA890_RS00735
GO:0008150	Biological Process	GO:0008152	metabolic process	GO:0019222	regulation of metabolic process	GO:0080090	regulation of primary metabolic process	4	BA890_RS23330,BA890_RS00735,BA890_RS09255,BA890_RS02260
GO:0008150	Biological Process	GO:0008152	metabolic process	GO:0071704	organic substance metabolic process	GO:1901360	organic cyclic compound metabolic process	10	BA890_RS23330,BA890_RS04145,BA890_RS07740,BA890_RS00735,BA890_RS15955,BA890_RS21320,BA890_RS09255,BA890_RS12195,BA890_RS02260,BA890_RS06375
GO:0008150	Biological Process	GO:0008152	metabolic process	GO:0071704	organic substance metabolic process	GO:0006082	organic acid metabolic process	8	BA890_RS02760,BA890_RS13665,BA890_RS15825,BA890_RS00570,BA890_RS12195,BA890_RS13675,BA890_RS20350,BA890_RS20225
GO:0008150	Biological Process	GO:0008152	metabolic process	GO:0071704	organic substance metabolic process	GO:1901135	carbohydrate derivative metabolic process	5	BA890_RS07740,BA890_RS12195,BA890_RS21320,BA890_RS04145,BA890_RS20225
GO:0008150	Biological Process	GO:0008152	metabolic process	GO:0071704	organic substance metabolic process	GO:1901576	organic substance biosynthetic process	9	BA890_RS09255,BA890_RS02260,BA890_RS15955,BA890_RS21320,BA890_RS00735,BA890_RS07740,BA890_RS00570,BA890_RS04145,BA890_RS23330
GO:0008150	Biological Process	GO:0008152	metabolic process	GO:0071704	organic substance metabolic process	GO:0043170	macromolecule metabolic process	9	BA890_RS09255,BA890_RS02260,BA890_RS06375,BA890_RS15955,BA890_RS07850,BA890_RS11590,BA890_RS00735,BA890_RS05460,BA890_RS23330
GO:0008150	Biological Process	GO:0008152	metabolic process	GO:0071704	organic substance metabolic process	GO:0019637	organophosphate metabolic process	4	BA890_RS12195,BA890_RS07740,BA890_RS21320,BA890_RS04145
GO:0008150	Biological Process	GO:0008152	metabolic process	GO:0071704	organic substance metabolic process	GO:1901575	organic substance catabolic process	2	BA890_RS12195,BA890_RS20225
GO:0008150	Biological Process	GO:0008152	metabolic process	GO:0071704	organic substance metabolic process	GO:1901564	organonitrogen compound metabolic process	8	BA890_RS05460,BA890_RS07740,BA890_RS04145,BA890_RS00570,BA890_RS12195,BA890_RS21320,BA890_RS11590,BA890_RS07850
GO:0008150	Biological Process	GO:0008152	metabolic process	GO:0071704	organic substance metabolic process	GO:0005975	carbohydrate metabolic process	3	BA890_RS04895,BA890_RS12195,BA890_RS20225
GO:0008150	Biological Process	GO:0008152	metabolic process	GO:0044238	primary metabolic process	GO:0080090	regulation of primary metabolic process	4	BA890_RS23330,BA890_RS00735,BA890_RS09255,BA890_RS02260
GO:0008150	Biological Process	GO:0008152	metabolic process	GO:0044238	primary metabolic process	GO:0006099	tricarboxylic acid cycle	1	BA890_RS13665
GO:0008150	Biological Process	GO:0008152	metabolic process	GO:0044238	primary metabolic process	GO:0006520	cellular amino acid metabolic process	1	BA890_RS00570
GO:0008150	Biological Process	GO:0008152	metabolic process	GO:0044238	primary metabolic process	GO:0006139	nucleobase-containing compound metabolic process	10	BA890_RS07740,BA890_RS00735,BA890_RS04145,BA890_RS23330,BA890_RS06375,BA890_RS09255,BA890_RS02260,BA890_RS12195,BA890_RS15955,BA890_RS21320
GO:0008150	Biological Process	GO:0008152	metabolic process	GO:0044238	primary metabolic process	GO:0019538	protein metabolic process	3	BA890_RS05460,BA890_RS11590,BA890_RS07850
GO:0008150	Biological Process	GO:0008152	metabolic process	GO:0044238	primary metabolic process	GO:0005975	carbohydrate metabolic process	3	BA890_RS04895,BA890_RS12195,BA890_RS20225
GO:0008150	Biological Process	GO:0008152	metabolic process	GO:0044237	cellular metabolic process	GO:0006725	cellular aromatic compound metabolic process	10	BA890_RS00735,BA890_RS07740,BA890_RS04145,BA890_RS23330,BA890_RS09255,BA890_RS02260,BA890_RS12195,BA890_RS06375,BA890_RS15955,BA890_RS21320
GO:0008150	Biological Process	GO:0008152	metabolic process	GO:0044237	cellular metabolic process	GO:0006082	organic acid metabolic process	8	BA890_RS02760,BA890_RS13665,BA890_RS15825,BA890_RS00570,BA890_RS12195,BA890_RS13675,BA890_RS20350,BA890_RS20225
GO:0008150	Biological Process	GO:0008152	metabolic process	GO:0044237	cellular metabolic process	GO:0044249	cellular biosynthetic process	9	BA890_RS07740,BA890_RS00735,BA890_RS00570,BA890_RS23330,BA890_RS04145,BA890_RS09255,BA890_RS02260,BA890_RS15955,BA890_RS21320
GO:0008150	Biological Process	GO:0008152	metabolic process	GO:0044237	cellular metabolic process	GO:0044260	cellular macromolecule metabolic process	6	BA890_RS23330,BA890_RS15955,BA890_RS06375,BA890_RS00735,BA890_RS02260,BA890_RS09255
GO:0008150	Biological Process	GO:0008152	metabolic process	GO:0044237	cellular metabolic process	GO:0006730	one-carbon metabolic process	1	BA890_RS04145
GO:0008150	Biological Process	GO:0008152	metabolic process	GO:0044237	cellular metabolic process	GO:0034641	cellular nitrogen compound metabolic process	10	BA890_RS21320,BA890_RS15955,BA890_RS02260,BA890_RS12195,BA890_RS09255,BA890_RS06375,BA890_RS04145,BA890_RS23330,BA890_RS00735,BA890_RS07740
GO:0008150	Biological Process	GO:0008152	metabolic process	GO:0044237	cellular metabolic process	GO:0006091	generation of precursor metabolites and energy	3	BA890_RS12195,BA890_RS13665,BA890_RS13660
GO:0008150	Biological Process	GO:0008152	metabolic process	GO:0044237	cellular metabolic process	GO:0044248	cellular catabolic process	1	BA890_RS20225
GO:0008150	Biological Process	GO:0008152	metabolic process	GO:0044237	cellular metabolic process	GO:0006793	phosphorus metabolic process	5	BA890_RS07740,BA890_RS12195,BA890_RS02500,BA890_RS04145,BA890_RS21320
GO:0008150	Biological Process	GO:0008152	metabolic process	GO:0044237	cellular metabolic process	GO:0031323	regulation of cellular metabolic process	4	BA890_RS02260,BA890_RS09255,BA890_RS00735,BA890_RS23330
GO:0008150	Biological Process	GO:0008152	metabolic process	GO:0044237	cellular metabolic process	GO:0046483	heterocycle metabolic process	10	BA890_RS09255,BA890_RS12195,BA890_RS02260,BA890_RS06375,BA890_RS15955,BA890_RS21320,BA890_RS07740,BA890_RS00735,BA890_RS23330,BA890_RS04145
GO:0008150	Biological Process	GO:0008152	metabolic process	GO:0044237	cellular metabolic process	GO:0051186	cofactor metabolic process	1	BA890_RS12195
GO:0008150	Biological Process	GO:0008152	metabolic process	GO:0044710	single-organism metabolic process	GO:0044712	single-organism catabolic process	2	BA890_RS20225,BA890_RS12195
GO:0008150	Biological Process	GO:0008152	metabolic process	GO:0044710	single-organism metabolic process	GO:0044281	small molecule metabolic process	11	BA890_RS12195,BA890_RS13675,BA890_RS20350,BA890_RS21320,BA890_RS20225,BA890_RS07740,BA890_RS02760,BA890_RS15825,BA890_RS13665,BA890_RS00570,BA890_RS04145
GO:0008150	Biological Process	GO:0008152	metabolic process	GO:0044710	single-organism metabolic process	GO:0055114	oxidation-reduction process	9	BA890_RS05775,BA890_RS07740,BA890_RS15825,BA890_RS13665,BA890_RS13660,BA890_RS09580,BA890_RS13460,BA890_RS05770,BA890_RS15955
GO:0008150	Biological Process	GO:0008152	metabolic process	GO:0044710	single-organism metabolic process	GO:1901657	glycosyl compound metabolic process	1	BA890_RS07740
GO:0008150	Biological Process	GO:0008152	metabolic process	GO:0044710	single-organism metabolic process	GO:0044723	single-organism carbohydrate metabolic process	1	BA890_RS12195
GO:0008150	Biological Process	GO:0008152	metabolic process	GO:0044710	single-organism metabolic process	GO:0044711	single-organism biosynthetic process	4	BA890_RS00570,BA890_RS04145,BA890_RS21320,BA890_RS07740
GO:0008150	Biological Process	GO:0009987	cellular process	GO:0050794	regulation of cellular process	GO:0010941	regulation of cell death	1	BA890_RS07850
GO:0008150	Biological Process	GO:0009987	cellular process	GO:0050794	regulation of cellular process	GO:0007165	signal transduction	2	BA890_RS00735,BA890_RS02260
GO:0008150	Biological Process	GO:0009987	cellular process	GO:0050794	regulation of cellular process	GO:0048523	negative regulation of cellular process	1	BA890_RS07850
GO:0008150	Biological Process	GO:0009987	cellular process	GO:0050794	regulation of cellular process	GO:0031323	regulation of cellular metabolic process	4	BA890_RS02260,BA890_RS09255,BA890_RS00735,BA890_RS23330
GO:0008150	Biological Process	GO:0009987	cellular process	GO:0051716	cellular response to stimulus	GO:0007165	signal transduction	2	BA890_RS00735,BA890_RS02260
GO:0008150	Biological Process	GO:0009987	cellular process	GO:0044237	cellular metabolic process	GO:0044249	cellular biosynthetic process	9	BA890_RS07740,BA890_RS00735,BA890_RS00570,BA890_RS23330,BA890_RS04145,BA890_RS09255,BA890_RS02260,BA890_RS15955,BA890_RS21320
GO:0008150	Biological Process	GO:0009987	cellular process	GO:0044237	cellular metabolic process	GO:0006082	organic acid metabolic process	8	BA890_RS02760,BA890_RS13665,BA890_RS15825,BA890_RS00570,BA890_RS12195,BA890_RS13675,BA890_RS20350,BA890_RS20225
GO:0008150	Biological Process	GO:0009987	cellular process	GO:0044237	cellular metabolic process	GO:0006725	cellular aromatic compound metabolic process	10	BA890_RS00735,BA890_RS07740,BA890_RS04145,BA890_RS23330,BA890_RS09255,BA890_RS02260,BA890_RS12195,BA890_RS06375,BA890_RS15955,BA890_RS21320
GO:0008150	Biological Process	GO:0009987	cellular process	GO:0044237	cellular metabolic process	GO:0031323	regulation of cellular metabolic process	4	BA890_RS02260,BA890_RS09255,BA890_RS00735,BA890_RS23330
GO:0008150	Biological Process	GO:0009987	cellular process	GO:0044237	cellular metabolic process	GO:0006793	phosphorus metabolic process	5	BA890_RS07740,BA890_RS12195,BA890_RS02500,BA890_RS04145,BA890_RS21320
GO:0008150	Biological Process	GO:0009987	cellular process	GO:0044237	cellular metabolic process	GO:0046483	heterocycle metabolic process	10	BA890_RS09255,BA890_RS12195,BA890_RS02260,BA890_RS06375,BA890_RS15955,BA890_RS21320,BA890_RS07740,BA890_RS00735,BA890_RS23330,BA890_RS04145
GO:0008150	Biological Process	GO:0009987	cellular process	GO:0044237	cellular metabolic process	GO:0051186	cofactor metabolic process	1	BA890_RS12195
GO:0008150	Biological Process	GO:0009987	cellular process	GO:0044237	cellular metabolic process	GO:0006091	generation of precursor metabolites and energy	3	BA890_RS12195,BA890_RS13665,BA890_RS13660
GO:0008150	Biological Process	GO:0009987	cellular process	GO:0044237	cellular metabolic process	GO:0044248	cellular catabolic process	1	BA890_RS20225
GO:0008150	Biological Process	GO:0009987	cellular process	GO:0044237	cellular metabolic process	GO:0044260	cellular macromolecule metabolic process	6	BA890_RS23330,BA890_RS15955,BA890_RS06375,BA890_RS00735,BA890_RS02260,BA890_RS09255
GO:0008150	Biological Process	GO:0009987	cellular process	GO:0044237	cellular metabolic process	GO:0034641	cellular nitrogen compound metabolic process	10	BA890_RS21320,BA890_RS15955,BA890_RS02260,BA890_RS12195,BA890_RS09255,BA890_RS06375,BA890_RS04145,BA890_RS23330,BA890_RS00735,BA890_RS07740
GO:0008150	Biological Process	GO:0009987	cellular process	GO:0044237	cellular metabolic process	GO:0006730	one-carbon metabolic process	1	BA890_RS04145
GO:0008150	Biological Process	GO:0009987	cellular process	GO:0007154	cell communication	GO:0007165	signal transduction	2	BA890_RS00735,BA890_RS02260
GO:0008150	Biological Process	GO:0009987	cellular process	GO:0044763	single-organism cellular process	GO:0015980	energy derivation by oxidation of organic compounds	2	BA890_RS13665,BA890_RS13660
GO:0008150	Biological Process	GO:0009987	cellular process	GO:0044763	single-organism cellular process	GO:0006730	one-carbon metabolic process	1	BA890_RS04145
GO:0008150	Biological Process	GO:0009987	cellular process	GO:0044763	single-organism cellular process	GO:0022900	electron transport chain	1	BA890_RS13660
GO:0008150	Biological Process	GO:0009987	cellular process	GO:0044763	single-organism cellular process	GO:0006082	organic acid metabolic process	8	BA890_RS02760,BA890_RS13665,BA890_RS15825,BA890_RS00570,BA890_RS12195,BA890_RS13675,BA890_RS20350,BA890_RS20225
GO:0008150	Biological Process	GO:0009987	cellular process	GO:0044763	single-organism cellular process	GO:0008219	cell death	1	BA890_RS07850
GO:0008150	Biological Process	GO:0009987	cellular process	GO:0044763	single-organism cellular process	GO:0055086	nucleobase-containing small molecule metabolic process	4	BA890_RS04145,BA890_RS21320,BA890_RS12195,BA890_RS07740
GO:0008150	Biological Process	GO:0009987	cellular process	GO:0048523	negative regulation of cellular process	GO:0060548	negative regulation of cell death	1	BA890_RS07850
GO:0008150	Biological Process	GO:0009987	cellular process	GO:0007165	signal transduction	GO:0035556	intracellular signal transduction	2	BA890_RS02260,BA890_RS00735
GO:0008150	Biological Process	GO:0048519	negative regulation of biological process	GO:0048523	negative regulation of cellular process	GO:0060548	negative regulation of cell death	1	BA890_RS07850
GO:0008150	Biological Process	GO:0044699	single-organism process	GO:0044710	single-organism metabolic process	GO:0044281	small molecule metabolic process	11	BA890_RS12195,BA890_RS13675,BA890_RS20350,BA890_RS21320,BA890_RS20225,BA890_RS07740,BA890_RS02760,BA890_RS15825,BA890_RS13665,BA890_RS00570,BA890_RS04145
GO:0008150	Biological Process	GO:0044699	single-organism process	GO:0044710	single-organism metabolic process	GO:0044712	single-organism catabolic process	2	BA890_RS20225,BA890_RS12195
GO:0008150	Biological Process	GO:0044699	single-organism process	GO:0044710	single-organism metabolic process	GO:0044711	single-organism biosynthetic process	4	BA890_RS00570,BA890_RS04145,BA890_RS21320,BA890_RS07740
GO:0008150	Biological Process	GO:0044699	single-organism process	GO:0044710	single-organism metabolic process	GO:0044723	single-organism carbohydrate metabolic process	1	BA890_RS12195
GO:0008150	Biological Process	GO:0044699	single-organism process	GO:0044710	single-organism metabolic process	GO:1901657	glycosyl compound metabolic process	1	BA890_RS07740
GO:0008150	Biological Process	GO:0044699	single-organism process	GO:0044710	single-organism metabolic process	GO:0055114	oxidation-reduction process	9	BA890_RS05775,BA890_RS07740,BA890_RS15825,BA890_RS13665,BA890_RS13660,BA890_RS09580,BA890_RS13460,BA890_RS05770,BA890_RS15955
GO:0008150	Biological Process	GO:0044699	single-organism process	GO:0044700	single organism signaling	GO:0007165	signal transduction	2	BA890_RS00735,BA890_RS02260
GO:0008150	Biological Process	GO:0044699	single-organism process	GO:0044763	single-organism cellular process	GO:0015980	energy derivation by oxidation of organic compounds	2	BA890_RS13665,BA890_RS13660
GO:0008150	Biological Process	GO:0044699	single-organism process	GO:0044763	single-organism cellular process	GO:0006730	one-carbon metabolic process	1	BA890_RS04145
GO:0008150	Biological Process	GO:0044699	single-organism process	GO:0044763	single-organism cellular process	GO:0022900	electron transport chain	1	BA890_RS13660
GO:0008150	Biological Process	GO:0044699	single-organism process	GO:0044763	single-organism cellular process	GO:0008219	cell death	1	BA890_RS07850
GO:0008150	Biological Process	GO:0044699	single-organism process	GO:0044763	single-organism cellular process	GO:0006082	organic acid metabolic process	8	BA890_RS02760,BA890_RS13665,BA890_RS15825,BA890_RS00570,BA890_RS12195,BA890_RS13675,BA890_RS20350,BA890_RS20225
GO:0008150	Biological Process	GO:0044699	single-organism process	GO:0044763	single-organism cellular process	GO:0055086	nucleobase-containing small molecule metabolic process	4	BA890_RS04145,BA890_RS21320,BA890_RS12195,BA890_RS07740
GO:0008150	Biological Process	GO:0044699	single-organism process	GO:1902578	single-organism localization	GO:0044765	single-organism transport	3	BA890_RS06410,BA890_RS11065,BA890_RS13460
GO:0008150	Biological Process	GO:0051179	localization	GO:0051234	establishment of localization	GO:0006810	transport	7	BA890_RS11285,BA890_RS06410,BA890_RS21970,BA890_RS21975,BA890_RS13460,BA890_RS15830,BA890_RS11065
GO:0008150	Biological Process	GO:0051179	localization	GO:1902578	single-organism localization	GO:0044765	single-organism transport	3	BA890_RS06410,BA890_RS11065,BA890_RS13460
GO:0008150	Biological Process	GO:0051704	multi-organism process	GO:0044419	interspecies interaction between organisms	GO:0044403	symbiosis, encompassing mutualism through parasitism	1	BA890_RS06395
GO:0008150	Biological Process	GO:0050789	regulation of biological process	GO:0050794	regulation of cellular process	GO:0010941	regulation of cell death	1	BA890_RS07850
GO:0008150	Biological Process	GO:0050789	regulation of biological process	GO:0050794	regulation of cellular process	GO:0007165	signal transduction	2	BA890_RS00735,BA890_RS02260
GO:0008150	Biological Process	GO:0050789	regulation of biological process	GO:0050794	regulation of cellular process	GO:0048523	negative regulation of cellular process	1	BA890_RS07850
GO:0008150	Biological Process	GO:0050789	regulation of biological process	GO:0050794	regulation of cellular process	GO:0031323	regulation of cellular metabolic process	4	BA890_RS02260,BA890_RS09255,BA890_RS00735,BA890_RS23330
GO:0008150	Biological Process	GO:0050789	regulation of biological process	GO:0019222	regulation of metabolic process	GO:0009889	regulation of biosynthetic process	4	BA890_RS23330,BA890_RS09255,BA890_RS02260,BA890_RS00735
GO:0008150	Biological Process	GO:0050789	regulation of biological process	GO:0019222	regulation of metabolic process	GO:0080090	regulation of primary metabolic process	4	BA890_RS23330,BA890_RS00735,BA890_RS09255,BA890_RS02260
GO:0008150	Biological Process	GO:0050789	regulation of biological process	GO:0019222	regulation of metabolic process	GO:0031323	regulation of cellular metabolic process	4	BA890_RS02260,BA890_RS09255,BA890_RS00735,BA890_RS23330
GO:0008150	Biological Process	GO:0050789	regulation of biological process	GO:0019222	regulation of metabolic process	GO:0051171	regulation of nitrogen compound metabolic process	4	BA890_RS02260,BA890_RS09255,BA890_RS00735,BA890_RS23330
GO:0008150	Biological Process	GO:0050789	regulation of biological process	GO:0019222	regulation of metabolic process	GO:0060255	regulation of macromolecule metabolic process	4	BA890_RS23330,BA890_RS09255,BA890_RS02260,BA890_RS00735
GO:0008150	Biological Process	GO:0050789	regulation of biological process	GO:0048519	negative regulation of biological process	GO:0048523	negative regulation of cellular process	1	BA890_RS07850
GO:0008150	Biological Process	GO:0050896	response to stimulus	GO:0051716	cellular response to stimulus	GO:0007165	signal transduction	2	BA890_RS00735,BA890_RS02260
GO:0008150	Biological Process	GO:0050896	response to stimulus	GO:0006950	response to stress	GO:0051409	response to nitrosative stress	1	BA890_RS13460
GO:0008150	Biological Process	GO:0050896	response to stimulus	GO:0042221	response to chemical	GO:0009636	response to toxic substance	1	BA890_RS13460
GO:0008150	Biological Process	GO:0023052	signaling	GO:0044700	single organism signaling	GO:0007165	signal transduction	2	BA890_RS00735,BA890_RS02260
GO:0003674	Molecular Function	GO:0003824	catalytic activity	GO:0016853	isomerase activity	GO:0016860	intramolecular oxidoreductase activity	1	BA890_RS20225
GO:0003674	Molecular Function	GO:0003824	catalytic activity	GO:0016740	transferase activity	GO:0016772	transferase activity, transferring phosphorus-containing groups	1	BA890_RS02500
GO:0003674	Molecular Function	GO:0003824	catalytic activity	GO:0016740	transferase activity	GO:0016741	transferase activity, transferring one-carbon groups	2	BA890_RS04145,BA890_RS10260
GO:0003674	Molecular Function	GO:0003824	catalytic activity	GO:0016740	transferase activity	GO:0016746	transferase activity, transferring acyl groups	2	BA890_RS04895,BA890_RS01480
GO:0003674	Molecular Function	GO:0003824	catalytic activity	GO:0016787	hydrolase activity	GO:0016810	hydrolase activity, acting on carbon-nitrogen (but not peptide) bonds	1	BA890_RS04145
GO:0003674	Molecular Function	GO:0003824	catalytic activity	GO:0016787	hydrolase activity	GO:0016817	hydrolase activity, acting on acid anhydrides	1	BA890_RS04280
GO:0003674	Molecular Function	GO:0003824	catalytic activity	GO:0016787	hydrolase activity	GO:0008233	peptidase activity	3	BA890_RS07850,BA890_RS11590,BA890_RS05460
GO:0003674	Molecular Function	GO:0003824	catalytic activity	GO:0016491	oxidoreductase activity	GO:0016627	oxidoreductase activity, acting on the CH-CH group of donors	3	BA890_RS13660,BA890_RS13665,BA890_RS07740
GO:0003674	Molecular Function	GO:0003824	catalytic activity	GO:0016491	oxidoreductase activity	GO:0051213	dioxygenase activity	1	BA890_RS13460
GO:0003674	Molecular Function	GO:0003824	catalytic activity	GO:0016491	oxidoreductase activity	GO:0016705	oxidoreductase activity, acting on paired donors, with incorporation or reduction of molecular oxygen	1	BA890_RS13460
GO:0003674	Molecular Function	GO:0003824	catalytic activity	GO:0016491	oxidoreductase activity	GO:0016661	oxidoreductase activity, acting on other nitrogenous compounds as donors	2	BA890_RS05775,BA890_RS15825
GO:0003674	Molecular Function	GO:0003824	catalytic activity	GO:0016491	oxidoreductase activity	GO:0016725	oxidoreductase activity, acting on CH or CH2 groups	1	BA890_RS15955
GO:0003674	Molecular Function	GO:0003824	catalytic activity	GO:0016829	lyase activity	GO:0016835	carbon-oxygen lyase activity	1	BA890_RS12195
GO:0003674	Molecular Function	GO:0003824	catalytic activity	GO:0016829	lyase activity	GO:0016830	carbon-carbon lyase activity	2	BA890_RS13430,BA890_RS02760
GO:0003674	Molecular Function	GO:0003824	catalytic activity	GO:0016874	ligase activity	GO:0016879	ligase activity, forming carbon-nitrogen bonds	2	BA890_RS21320,BA890_RS00570
GO:0003674	Molecular Function	GO:0003824	catalytic activity	GO:0019239	deaminase activity	GO:0004342	glucosamine-6-phosphate deaminase activity	1	BA890_RS20225
GO:0003674	Molecular Function	GO:0005488	binding	GO:0048037	cofactor binding	GO:0050662	coenzyme binding	2	BA890_RS13460,BA890_RS13660
GO:0003674	Molecular Function	GO:0005488	binding	GO:0051540	metal cluster binding	GO:0051536	iron-sulfur cluster binding	5	BA890_RS05775,BA890_RS09580,BA890_RS05770,BA890_RS15825,BA890_RS13665
GO:0003674	Molecular Function	GO:0005488	binding	GO:0043167	ion binding	GO:0043168	anion binding	10	BA890_RS15955,BA890_RS21320,BA890_RS13460,BA890_RS09255,BA890_RS06410,BA890_RS00570,BA890_RS13660,BA890_RS04145,BA890_RS04280,BA890_RS06330
GO:0003674	Molecular Function	GO:0005488	binding	GO:0043167	ion binding	GO:0043169	cation binding	10	BA890_RS21320,BA890_RS13460,BA890_RS05770,BA890_RS09580,BA890_RS12195,BA890_RS10260,BA890_RS13665,BA890_RS05460,BA890_RS05775,BA890_RS12410
GO:0003674	Molecular Function	GO:0005488	binding	GO:0097367	carbohydrate derivative binding	GO:0032553	ribonucleotide binding	6	BA890_RS21320,BA890_RS00570,BA890_RS15955,BA890_RS04280,BA890_RS06410,BA890_RS06330
GO:0003674	Molecular Function	GO:0005488	binding	GO:0097367	carbohydrate derivative binding	GO:0001882	nucleoside binding	1	BA890_RS21320
GO:0003674	Molecular Function	GO:0005488	binding	GO:0097159	organic cyclic compound binding	GO:0001882	nucleoside binding	1	BA890_RS21320
GO:0003674	Molecular Function	GO:0005488	binding	GO:0097159	organic cyclic compound binding	GO:0003676	nucleic acid binding	7	BA890_RS00735,BA890_RS06375,BA890_RS02260,BA890_RS14875,BA890_RS04280,BA890_RS19200,BA890_RS23330
GO:0003674	Molecular Function	GO:0005488	binding	GO:0097159	organic cyclic compound binding	GO:1901265	nucleoside phosphate binding	8	BA890_RS15955,BA890_RS21320,BA890_RS13460,BA890_RS06410,BA890_RS13660,BA890_RS00570,BA890_RS04280,BA890_RS06330
GO:0003674	Molecular Function	GO:0005488	binding	GO:0097159	organic cyclic compound binding	GO:0046906	tetrapyrrole binding	1	BA890_RS13460
GO:0003674	Molecular Function	GO:0005488	binding	GO:0036094	small molecule binding	GO:0001882	nucleoside binding	1	BA890_RS21320
GO:0003674	Molecular Function	GO:0005488	binding	GO:0036094	small molecule binding	GO:0000166	nucleotide binding	8	BA890_RS06330,BA890_RS00570,BA890_RS13660,BA890_RS04280,BA890_RS06410,BA890_RS21320,BA890_RS15955,BA890_RS13460
GO:0003674	Molecular Function	GO:0005488	binding	GO:0036094	small molecule binding	GO:0043177	organic acid binding	2	BA890_RS04145,BA890_RS09255
GO:0003674	Molecular Function	GO:0005488	binding	GO:1901363	heterocyclic compound binding	GO:0001882	nucleoside binding	1	BA890_RS21320
GO:0003674	Molecular Function	GO:0005488	binding	GO:1901363	heterocyclic compound binding	GO:0003676	nucleic acid binding	7	BA890_RS00735,BA890_RS06375,BA890_RS02260,BA890_RS14875,BA890_RS04280,BA890_RS19200,BA890_RS23330
GO:0003674	Molecular Function	GO:0005488	binding	GO:1901363	heterocyclic compound binding	GO:1901265	nucleoside phosphate binding	8	BA890_RS15955,BA890_RS21320,BA890_RS13460,BA890_RS06410,BA890_RS13660,BA890_RS00570,BA890_RS04280,BA890_RS06330
GO:0003674	Molecular Function	GO:0005488	binding	GO:1901363	heterocyclic compound binding	GO:0046906	tetrapyrrole binding	1	BA890_RS13460
GO:0003674	Molecular Function	GO:0005215	transporter activity	GO:0022857	transmembrane transporter activity	GO:0022891	substrate-specific transmembrane transporter activity	1	BA890_RS11065
GO:0003674	Molecular Function	GO:0005215	transporter activity	GO:0022857	transmembrane transporter activity	GO:0015563	uptake transmembrane transporter activity	1	BA890_RS11065
GO:0003674	Molecular Function	GO:0005215	transporter activity	GO:0022857	transmembrane transporter activity	GO:0072349	modified amino acid transmembrane transporter activity	1	BA890_RS11065
GO:0003674	Molecular Function	GO:0005215	transporter activity	GO:0022892	substrate-specific transporter activity	GO:0005344	oxygen transporter activity	1	BA890_RS13460
GO:0003674	Molecular Function	GO:0005215	transporter activity	GO:0022892	substrate-specific transporter activity	GO:0022891	substrate-specific transmembrane transporter activity	1	BA890_RS11065
GO:0003674	Molecular Function	GO:0005215	transporter activity	GO:0022892	substrate-specific transporter activity	GO:0015197	peptide transporter activity	1	BA890_RS11065

## Sheet: GO_enrichment analysis
GO enrichment of down-reglated DEGs of slower growth mutant compared with WT
GO_class	GO ID	GO_term	Hit_number	Background number	P-Value	Q-Value	Gene IDs
Biological Process	GO:0006054	N-acetylneuraminate metabolic process	1	1	0.0158326	0.178866	BA890_RS20225
Biological Process	GO:0006915	apoptotic process	1	1	0.0158326	0.178866	BA890_RS07850
Biological Process	GO:0008219	cell death	1	1	0.0158326	0.178866	BA890_RS07850
Biological Process	GO:0009061	anaerobic respiration	1	1	0.0158326	0.178866	BA890_RS13660
Biological Process	GO:0010941	regulation of cell death	1	1	0.0158326	0.178866	BA890_RS07850
Biological Process	GO:0012501	programmed cell death	1	1	0.0158326	0.178866	BA890_RS07850
Biological Process	GO:0015669	gas transport	1	1	0.0158326	0.178866	BA890_RS13460
Biological Process	GO:0015671	oxygen transport	1	1	0.0158326	0.178866	BA890_RS13460
Biological Process	GO:0019262	N-acetylneuraminate catabolic process	1	1	0.0158326	0.178866	BA890_RS20225
Biological Process	GO:0042126	nitrate metabolic process	2	7	0.0049141	0.178866	BA890_RS15825,BA890_RS20350
Biological Process	GO:0042128	nitrate assimilation	2	7	0.0049141	0.178866	BA890_RS20350,BA890_RS15825
Biological Process	GO:0042981	regulation of apoptotic process	1	1	0.0158326	0.178866	BA890_RS07850
Biological Process	GO:0043066	negative regulation of apoptotic process	1	1	0.0158326	0.178866	BA890_RS07850
Biological Process	GO:0043067	regulation of programmed cell death	1	1	0.0158326	0.178866	BA890_RS07850
Biological Process	GO:0043069	negative regulation of programmed cell death	1	1	0.0158326	0.178866	BA890_RS07850
Biological Process	GO:0051409	response to nitrosative stress	1	1	0.0158326	0.178866	BA890_RS13460
Biological Process	GO:0060548	negative regulation of cell death	1	1	0.0158326	0.178866	BA890_RS07850
Biological Process	GO:0071941	nitrogen cycle metabolic process	3	28	0.00930588	0.178866	BA890_RS15825,BA890_RS20350,BA890_RS00570
Biological Process	GO:2001057	reactive nitrogen species metabolic process	2	7	0.0049141	0.178866	BA890_RS15825,BA890_RS20350
Cellular Component	GO:0000015	phosphopyruvate hydratase complex	1	1	0.0158326	0.178866	BA890_RS12195
Cellular Component	GO:0019015	viral genome	1	1	0.0158326	0.178866	BA890_RS23330
Cellular Component	GO:0019038	provirus	1	1	0.0158326	0.178866	BA890_RS23330
Molecular Function	GO:0004152	dihydroorotate dehydrogenase activity	1	1	0.0158326	0.178866	BA890_RS07740
Molecular Function	GO:0004342	glucosamine-6-phosphate deaminase activity	1	1	0.0158326	0.178866	BA890_RS20225
Molecular Function	GO:0004451	isocitrate lyase activity	1	1	0.0158326	0.178866	BA890_RS02760
Molecular Function	GO:0004634	phosphopyruvate hydratase activity	1	1	0.0158326	0.178866	BA890_RS12195
Molecular Function	GO:0005344	oxygen transporter activity	1	1	0.0158326	0.178866	BA890_RS13460
Molecular Function	GO:0008861	formate C-acetyltransferase activity	1	1	0.0158326	0.178866	BA890_RS04895
Molecular Function	GO:0008941	nitric oxide dioxygenase activity	1	1	0.0158326	0.178866	BA890_RS13460
Molecular Function	GO:0008998	ribonucleoside-triphosphate reductase activity	1	1	0.0158326	0.178866	BA890_RS15955
Molecular Function	GO:0016627	oxidoreductase activity, acting on the CH-CH group of donors	3	29	0.0102645	0.178866	BA890_RS13660,BA890_RS13665,BA890_RS07740
Molecular Function	GO:0016635	oxidoreductase activity, acting on the CH-CH group of donors, quinone or related compound as acceptor	2	5	0.00238826	0.178866	BA890_RS07740,BA890_RS13665
Molecular Function	GO:0016661	oxidoreductase activity, acting on other nitrogenous compounds as donors	2	9	0.00825447	0.178866	BA890_RS05775,BA890_RS15825
Molecular Function	GO:0019825	oxygen binding	1	1	0.0158326	0.178866	BA890_RS13460
Molecular Function	GO:0050418	hydroxylamine reductase activity	1	1	0.0158326	0.178866	BA890_RS05775
Molecular Function	GO:0051536	iron-sulfur cluster binding	5	94	0.0156247	0.178866	BA890_RS05775,BA890_RS09580,BA890_RS05770,BA890_RS15825,BA890_RS13665
Molecular Function	GO:0051537	2 iron, 2 sulfur cluster binding	4	33	0.00163968	0.178866	BA890_RS13665,BA890_RS15825,BA890_RS05770,BA890_RS05775
Molecular Function	GO:0051540	metal cluster binding	5	95	0.0162971	0.179268	BA890_RS09580,BA890_RS05775,BA890_RS05770,BA890_RS13665,BA890_RS15825
Molecular Function	GO:0016833	oxo-acid-lyase activity	2	13	0.0171737	0.184067	BA890_RS02760,BA890_RS13430
Biological Process	GO:0009161	ribonucleoside monophosphate metabolic process	4	65	0.0186664	0.195063	BA890_RS04145,BA890_RS21320,BA890_RS07740,BA890_RS12195
Biological Process	GO:0009123	nucleoside monophosphate metabolic process	4	66	0.0196412	0.200244	BA890_RS21320,BA890_RS04145,BA890_RS07740,BA890_RS12195
Biological Process	GO:0015814	p-aminobenzoyl-glutamate transport	1	2	0.031419	0.211825	BA890_RS11065
Biological Process	GO:0016032	viral process	1	2	0.031419	0.211825	BA890_RS06395
Biological Process	GO:0019058	viral life cycle	1	2	0.031419	0.211825	BA890_RS06395
Biological Process	GO:0019068	virion assembly	1	2	0.031419	0.211825	BA890_RS06395
Biological Process	GO:0035442	dipeptide transmembrane transport	1	2	0.031419	0.211825	BA890_RS11065
Biological Process	GO:0035672	oligopeptide transmembrane transport	1	2	0.031419	0.211825	BA890_RS11065
Biological Process	GO:0042938	dipeptide transport	1	2	0.031419	0.211825	BA890_RS11065
Biological Process	GO:0044403	symbiosis, encompassing mutualism through parasitism	1	2	0.031419	0.211825	BA890_RS06395
Biological Process	GO:1902604	p-aminobenzoyl-glutamate transmembrane transport	1	2	0.031419	0.211825	BA890_RS11065
Cellular Component	GO:0009986	cell surface	1	2	0.031419	0.211825	BA890_RS12195
Molecular Function	GO:0004019	adenylosuccinate synthase activity	1	2	0.031419	0.211825	BA890_RS21320
Molecular Function	GO:0004049	anthranilate synthase activity	1	2	0.031419	0.211825	BA890_RS13430
Molecular Function	GO:0008864	formyltetrahydrofolate deformylase activity	1	2	0.031419	0.211825	BA890_RS04145
Molecular Function	GO:0015198	oligopeptide transporter activity	1	2	0.031419	0.211825	BA890_RS11065
Molecular Function	GO:0015558	p-aminobenzoyl-glutamate uptake transmembrane transporter activity	1	2	0.031419	0.211825	BA890_RS11065
Molecular Function	GO:0015563	uptake transmembrane transporter activity	1	2	0.031419	0.211825	BA890_RS11065
Molecular Function	GO:0015569	p-aminobenzoyl-glutamate transmembrane transporter activity	1	2	0.031419	0.211825	BA890_RS11065
Molecular Function	GO:0016597	amino acid binding	2	16	0.0256325	0.211825	BA890_RS09255,BA890_RS04145
Molecular Function	GO:0035673	oligopeptide transmembrane transporter activity	1	2	0.031419	0.211825	BA890_RS11065
Molecular Function	GO:0042936	dipeptide transporter activity	1	2	0.031419	0.211825	BA890_RS11065
Molecular Function	GO:0071916	dipeptide transmembrane transporter activity	1	2	0.031419	0.211825	BA890_RS11065
Biological Process	GO:0009259	ribonucleotide metabolic process	4	78	0.0338281	0.224447	BA890_RS21320,BA890_RS04145,BA890_RS12195,BA890_RS07740
Biological Process	GO:0006044	N-acetylglucosamine metabolic process	1	3	0.0467628	0.253855	BA890_RS20225
Biological Process	GO:0006106	fumarate metabolic process	1	3	0.0467628	0.253855	BA890_RS13675
Biological Process	GO:0006542	glutamine biosynthetic process	1	3	0.0467628	0.253855	BA890_RS00570
Biological Process	GO:0006857	oligopeptide transport	1	3	0.0467628	0.253855	BA890_RS11065
Biological Process	GO:0009124	nucleoside monophosphate biosynthetic process	3	49	0.0414706	0.253855	BA890_RS21320,BA890_RS04145,BA890_RS07740
Biological Process	GO:0009156	ribonucleoside monophosphate biosynthetic process	3	48	0.0393625	0.253855	BA890_RS07740,BA890_RS21320,BA890_RS04145
Biological Process	GO:0044208	'de novo' AMP biosynthetic process	1	3	0.0467628	0.253855	BA890_RS21320
Cellular Component	GO:0019012	virion	1	3	0.0467628	0.253855	BA890_RS23330
Cellular Component	GO:0044423	virion part	1	3	0.0467628	0.253855	BA890_RS23330
Molecular Function	GO:0004356	glutamate-ammonia ligase activity	1	3	0.0467628	0.253855	BA890_RS00570
Molecular Function	GO:0016211	ammonia ligase activity	1	3	0.0467628	0.253855	BA890_RS00570
Molecular Function	GO:0016728	oxidoreductase activity, acting on CH or CH2 groups, disulfide as acceptor	1	3	0.0467628	0.253855	BA890_RS15955
Molecular Function	GO:0051538	3 iron, 4 sulfur cluster binding	1	3	0.0467628	0.253855	BA890_RS13665
Molecular Function	GO:0072349	modified amino acid transmembrane transporter activity	1	3	0.0467628	0.253855	BA890_RS11065
Biological Process	GO:0009126	purine nucleoside monophosphate metabolic process	3	53	0.050462	0.257233	BA890_RS12195,BA890_RS04145,BA890_RS21320
Biological Process	GO:0009167	purine ribonucleoside monophosphate metabolic process	3	53	0.050462	0.257233	BA890_RS12195,BA890_RS04145,BA890_RS21320
Biological Process	GO:0019693	ribose phosphate metabolic process	4	88	0.0492781	0.257233	BA890_RS21320,BA890_RS04145,BA890_RS12195,BA890_RS07740
Molecular Function	GO:0031406	carboxylic acid binding	2	23	0.0503733	0.257233	BA890_RS09255,BA890_RS04145
Molecular Function	GO:0043177	organic acid binding	2	23	0.0503733	0.257233	BA890_RS04145,BA890_RS09255
Biological Process	GO:0009260	ribonucleotide biosynthetic process	3	55	0.0552868	0.278432	BA890_RS04145,BA890_RS21320,BA890_RS07740
Biological Process	GO:0009636	response to toxic substance	1	4	0.0618679	0.287342	BA890_RS13460
Biological Process	GO:0046390	ribose phosphate biosynthetic process	3	57	0.0603257	0.287342	BA890_RS07740,BA890_RS21320,BA890_RS04145
Biological Process	GO:0072337	modified amino acid transport	1	4	0.0618679	0.287342	BA890_RS11065
Cellular Component	GO:0044445	cytosolic part	1	4	0.0618679	0.287342	BA890_RS12195
Molecular Function	GO:0008177	succinate dehydrogenase (ubiquinone) activity	1	4	0.0618679	0.287342	BA890_RS13665
Molecular Function	GO:0008942	nitrite reductase [NAD(P)H] activity	1	4	0.0618679	0.287342	BA890_RS15825
Molecular Function	GO:0098809	nitrite reductase activity	1	4	0.0618679	0.287342	BA890_RS15825
Biological Process	GO:0006167	AMP biosynthetic process	1	5	0.0767378	0.334129	BA890_RS21320
Biological Process	GO:0006207	'de novo' pyrimidine nucleobase biosynthetic process	1	5	0.0767378	0.334129	BA890_RS07740
Biological Process	GO:0046033	AMP metabolic process	1	5	0.0767378	0.334129	BA890_RS21320
Molecular Function	GO:0000104	succinate dehydrogenase activity	1	5	0.0767378	0.334129	BA890_RS13665
Molecular Function	GO:0016880	acid-ammonia (or amide) ligase activity	1	5	0.0767378	0.334129	BA890_RS00570
Molecular Function	GO:0046857	oxidoreductase activity, acting on other nitrogenous compounds as donors, with NAD or NADP as acceptor	1	5	0.0767378	0.334129	BA890_RS15825
Biological Process	GO:0009150	purine ribonucleotide metabolic process	3	65	0.0825271	0.355632	BA890_RS12195,BA890_RS04145,BA890_RS21320
Biological Process	GO:0006091	generation of precursor metabolites and energy	3	68	0.0916493	0.36836	BA890_RS12195,BA890_RS13665,BA890_RS13660
Biological Process	GO:0006835	dicarboxylic acid transport	1	6	0.0913762	0.36836	BA890_RS11065
Biological Process	GO:0046348	amino sugar catabolic process	1	6	0.0913762	0.36836	BA890_RS20225
Biological Process	GO:1901071	glucosamine-containing compound metabolic process	1	6	0.0913762	0.36836	BA890_RS20225
Molecular Function	GO:0005310	dicarboxylic acid transmembrane transporter activity	1	6	0.0913762	0.36836	BA890_RS11065
Molecular Function	GO:0016453	C-acetyltransferase activity	1	6	0.0913762	0.36836	BA890_RS04895
Molecular Function	GO:0071949	FAD binding	1	6	0.0913762	0.36836	BA890_RS13460
Biological Process	GO:0006163	purine nucleotide metabolic process	3	70	0.0979568	0.386282	BA890_RS12195,BA890_RS21320,BA890_RS04145
Biological Process	GO:0009165	nucleotide biosynthetic process	3	70	0.0979568	0.386282	BA890_RS07740,BA890_RS04145,BA890_RS21320
Biological Process	GO:0019856	pyrimidine nucleobase biosynthetic process	1	7	0.105787	0.39481	BA890_RS07740
Biological Process	GO:0044205	'de novo' UMP biosynthetic process	1	7	0.105787	0.39481	BA890_RS07740
Biological Process	GO:0045333	cellular respiration	2	35	0.105159	0.39481	BA890_RS13660,BA890_RS13665
Biological Process	GO:1901293	nucleoside phosphate biosynthetic process	3	71	0.101176	0.39481	BA890_RS07740,BA890_RS04145,BA890_RS21320
Molecular Function	GO:0016708	oxidoreductase activity, acting on paired donors, with incorporation or reduction of molecular oxygen, NAD(P)H as one donor, and incorporation of two atoms of oxygen into one donor	1	7	0.105787	0.39481	BA890_RS13460
Molecular Function	GO:0016725	oxidoreductase activity, acting on CH or CH2 groups	1	7	0.105787	0.39481	BA890_RS15955
Biological Process	GO:0009117	nucleotide metabolic process	4	116	0.109861	0.400748	BA890_RS07740,BA890_RS12195,BA890_RS04145,BA890_RS21320
Biological Process	GO:0009127	purine nucleoside monophosphate biosynthetic process	2	36	0.110254	0.400748	BA890_RS04145,BA890_RS21320
Biological Process	GO:0009168	purine ribonucleoside monophosphate biosynthetic process	2	36	0.110254	0.400748	BA890_RS21320,BA890_RS04145
Biological Process	GO:0006753	nucleoside phosphate metabolic process	4	117	0.112466	0.405265	BA890_RS21320,BA890_RS04145,BA890_RS07740,BA890_RS12195
Biological Process	GO:0006206	pyrimidine nucleobase metabolic process	1	8	0.119972	0.428619	BA890_RS07740
Biological Process	GO:0072521	purine-containing compound metabolic process	3	77	0.12136	0.429902	BA890_RS12195,BA890_RS04145,BA890_RS21320
Molecular Function	GO:0016408	C-acyltransferase activity	1	9	0.133937	0.470468	BA890_RS04895
Biological Process	GO:0015980	energy derivation by oxidation of organic compounds	2	41	0.136633	0.472006	BA890_RS13665,BA890_RS13660
Molecular Function	GO:0016879	ligase activity, forming carbon-nitrogen bonds	2	41	0.136633	0.472006	BA890_RS21320,BA890_RS00570
Biological Process	GO:0006222	UMP biosynthetic process	1	10	0.147684	0.474861	BA890_RS07740
Biological Process	GO:0009152	purine ribonucleotide biosynthetic process	2	42	0.142069	0.474861	BA890_RS21320,BA890_RS04145
Biological Process	GO:0009173	pyrimidine ribonucleoside monophosphate metabolic process	1	10	0.147684	0.474861	BA890_RS07740
Biological Process	GO:0009174	pyrimidine ribonucleoside monophosphate biosynthetic process	1	10	0.147684	0.474861	BA890_RS07740
Biological Process	GO:0046049	UMP metabolic process	1	10	0.147684	0.474861	BA890_RS07740
Cellular Component	GO:0005829	cytosol	1	10	0.147684	0.474861	BA890_RS12195
Molecular Function	GO:0016742	hydroxymethyl-, formyl- and related transferase activity	1	10	0.147684	0.474861	BA890_RS04145
Molecular Function	GO:0016830	carbon-carbon lyase activity	2	42	0.142069	0.474861	BA890_RS13430,BA890_RS02760
Molecular Function	GO:0019239	deaminase activity	1	10	0.147684	0.474861	BA890_RS20225
Biological Process	GO:0006040	amino sugar metabolic process	1	11	0.161217	0.475392	BA890_RS20225
Biological Process	GO:0006082	organic acid metabolic process	8	347	0.178271	0.475392	BA890_RS02760,BA890_RS13665,BA890_RS15825,BA890_RS00570,BA890_RS12195,BA890_RS13675,BA890_RS20350,BA890_RS20225
Biological Process	GO:0006096	glycolytic process	1	13	0.187652	0.475392	BA890_RS12195
Biological Process	GO:0006164	purine nucleotide biosynthetic process	2	44	0.153078	0.475392	BA890_RS04145,BA890_RS21320
Biological Process	GO:0006188	IMP biosynthetic process	1	13	0.187652	0.475392	BA890_RS04145
Biological Process	GO:0006189	'de novo' IMP biosynthetic process	1	13	0.187652	0.475392	BA890_RS04145
Biological Process	GO:0006508	proteolysis	3	92	0.1774	0.475392	BA890_RS05460,BA890_RS11590,BA890_RS07850
Biological Process	GO:0006730	one-carbon metabolic process	1	11	0.161217	0.475392	BA890_RS04145
Biological Process	GO:0006757	ATP generation from ADP	1	13	0.187652	0.475392	BA890_RS12195
Biological Process	GO:0009129	pyrimidine nucleoside monophosphate metabolic process	1	11	0.161217	0.475392	BA890_RS07740
Biological Process	GO:0009130	pyrimidine nucleoside monophosphate biosynthetic process	1	11	0.161217	0.475392	BA890_RS07740
Biological Process	GO:0009135	purine nucleoside diphosphate metabolic process	1	13	0.187652	0.475392	BA890_RS12195
Biological Process	GO:0009179	purine ribonucleoside diphosphate metabolic process	1	13	0.187652	0.475392	BA890_RS12195
Biological Process	GO:0009185	ribonucleoside diphosphate metabolic process	1	13	0.187652	0.475392	BA890_RS12195
Biological Process	GO:0009218	pyrimidine ribonucleotide metabolic process	1	13	0.187652	0.475392	BA890_RS07740
Biological Process	GO:0009220	pyrimidine ribonucleotide biosynthetic process	1	13	0.187652	0.475392	BA890_RS07740
Biological Process	GO:0043436	oxoacid metabolic process	8	343	0.170413	0.475392	BA890_RS02760,BA890_RS00570,BA890_RS15825,BA890_RS13665,BA890_RS12195,BA890_RS20350,BA890_RS20225,BA890_RS13675
Biological Process	GO:0046031	ADP metabolic process	1	13	0.187652	0.475392	BA890_RS12195
Biological Process	GO:0046040	IMP metabolic process	1	13	0.187652	0.475392	BA890_RS04145
Biological Process	GO:0046112	nucleobase biosynthetic process	1	11	0.161217	0.475392	BA890_RS07740
Biological Process	GO:0046132	pyrimidine ribonucleoside biosynthetic process	1	13	0.187652	0.475392	BA890_RS07740
Biological Process	GO:0046134	pyrimidine nucleoside biosynthetic process	1	13	0.187652	0.475392	BA890_RS07740
Biological Process	GO:0055086	nucleobase-containing small molecule metabolic process	4	134	0.160751	0.475392	BA890_RS04145,BA890_RS21320,BA890_RS12195,BA890_RS07740
Biological Process	GO:0055114	oxidation-reduction process	9	402	0.179234	0.475392	BA890_RS05775,BA890_RS07740,BA890_RS15825,BA890_RS13665,BA890_RS13660,BA890_RS09580,BA890_RS13460,BA890_RS05770,BA890_RS15955
Biological Process	GO:0072522	purine-containing compound biosynthetic process	2	46	0.164251	0.475392	BA890_RS04145,BA890_RS21320
Biological Process	GO:1901135	carbohydrate derivative metabolic process	5	185	0.166656	0.475392	BA890_RS07740,BA890_RS12195,BA890_RS21320,BA890_RS04145,BA890_RS20225
Cellular Component	GO:0005576	extracellular region	1	13	0.187652	0.475392	BA890_RS12195
Molecular Function	GO:0004222	metalloendopeptidase activity	1	13	0.187652	0.475392	BA890_RS05460
Molecular Function	GO:0016829	lyase activity	4	139	0.176244	0.475392	BA890_RS13430,BA890_RS02760,BA890_RS12195,BA890_RS04895
Molecular Function	GO:0016861	intramolecular oxidoreductase activity, interconverting aldoses and ketoses	1	12	0.174538	0.475392	BA890_RS20225
Molecular Function	GO:0042887	amide transmembrane transporter activity	1	12	0.174538	0.475392	BA890_RS11065
Molecular Function	GO:0046872	metal ion binding	10	462	0.187655	0.475392	BA890_RS12195,BA890_RS09580,BA890_RS05770,BA890_RS13460,BA890_RS21320,BA890_RS05775,BA890_RS05460,BA890_RS12410,BA890_RS13665,BA890_RS10260
Molecular Function	GO:0050660	flavin adenine dinucleotide binding	2	48	0.175568	0.475392	BA890_RS13660,BA890_RS13460
Molecular Function	GO:0051539	4 iron, 4 sulfur cluster binding	2	47	0.169893	0.475392	BA890_RS09580,BA890_RS13665
Molecular Function	GO:1904680	peptide transmembrane transporter activity	1	11	0.161217	0.475392	BA890_RS11065
Molecular Function	GO:0016491	oxidoreductase activity	9	408	0.190535	0.479782	BA890_RS05770,BA890_RS13460,BA890_RS15955,BA890_RS09580,BA890_RS13665,BA890_RS15825,BA890_RS13660,BA890_RS05775,BA890_RS07740
Biological Process	GO:0006165	nucleoside diphosphate phosphorylation	1	14	0.200561	0.484593	BA890_RS12195
Biological Process	GO:0009112	nucleobase metabolic process	1	14	0.200561	0.484593	BA890_RS07740
Biological Process	GO:0046131	pyrimidine ribonucleoside metabolic process	1	14	0.200561	0.484593	BA890_RS07740
Biological Process	GO:0046939	nucleotide phosphorylation	1	14	0.200561	0.484593	BA890_RS12195
Molecular Function	GO:0016407	acetyltransferase activity	2	52	0.198556	0.484593	BA890_RS04895,BA890_RS01480
Molecular Function	GO:0030151	molybdenum ion binding	1	14	0.200561	0.484593	BA890_RS09580
Molecular Function	GO:0043169	cation binding	10	467	0.196693	0.484593	BA890_RS21320,BA890_RS13460,BA890_RS05770,BA890_RS09580,BA890_RS12195,BA890_RS10260,BA890_RS13665,BA890_RS05460,BA890_RS05775,BA890_RS12410
Biological Process	GO:0006213	pyrimidine nucleoside metabolic process	1	15	0.213269	0.499663	BA890_RS07740
Biological Process	GO:0009399	nitrogen fixation	1	15	0.213269	0.499663	BA890_RS00570
Biological Process	GO:0015074	DNA integration	1	15	0.213269	0.499663	BA890_RS06375
Biological Process	GO:0044419	interspecies interaction between organisms	1	15	0.213269	0.499663	BA890_RS06395
Biological Process	GO:1901136	carbohydrate derivative catabolic process	1	15	0.213269	0.499663	BA890_RS20225
Molecular Function	GO:0008233	peptidase activity	3	101	0.21397	0.499663	BA890_RS07850,BA890_RS11590,BA890_RS05460
Biological Process	GO:0044710	single-organism metabolic process	17	886	0.21806	0.506384	BA890_RS13675,BA890_RS05770,BA890_RS15955,BA890_RS20225,BA890_RS21320,BA890_RS20350,BA890_RS09580,BA890_RS12195,BA890_RS00570,BA890_RS05775,BA890_RS02760,BA890_RS13460,BA890_RS13665,BA890_RS15825,BA890_RS13660,BA890_RS04145,BA890_RS07740
Biological Process	GO:0009132	nucleoside diphosphate metabolic process	1	16	0.225778	0.512908	BA890_RS12195
Molecular Function	GO:0005198	structural molecule activity	1	16	0.225778	0.512908	BA890_RS06395
Molecular Function	GO:0016860	intramolecular oxidoreductase activity	1	16	0.225778	0.512908	BA890_RS20225
Molecular Function	GO:0043167	ion binding	18	950	0.224474	0.512908	BA890_RS13665,BA890_RS04280,BA890_RS04145,BA890_RS13660,BA890_RS05460,BA890_RS12410,BA890_RS13460,BA890_RS09255,BA890_RS06410,BA890_RS10260,BA890_RS00570,BA890_RS05775,BA890_RS06330,BA890_RS05770,BA890_RS21320,BA890_RS15955,BA890_RS12195,BA890_RS09580
Biological Process	GO:0006221	pyrimidine nucleotide biosynthetic process	1	17	0.238091	0.532204	BA890_RS07740
Biological Process	GO:0006541	glutamine metabolic process	1	17	0.238091	0.532204	BA890_RS00570
Biological Process	GO:0048523	negative regulation of cellular process	1	17	0.238091	0.532204	BA890_RS07850
Biological Process	GO:0044281	small molecule metabolic process	11	554	0.253074	0.562686	BA890_RS12195,BA890_RS13675,BA890_RS20350,BA890_RS21320,BA890_RS20225,BA890_RS07740,BA890_RS02760,BA890_RS15825,BA890_RS13665,BA890_RS00570,BA890_RS04145
Biological Process	GO:0006220	pyrimidine nucleotide metabolic process	1	19	0.262144	0.576718	BA890_RS07740
Molecular Function	GO:0016705	oxidoreductase activity, acting on paired donors, with incorporation or reduction of molecular oxygen	1	19	0.262144	0.576718	BA890_RS13460
Biological Process	GO:0006099	tricarboxylic acid cycle	1	20	0.27389	0.587107	BA890_RS13665
Biological Process	GO:0006101	citrate metabolic process	1	20	0.27389	0.587107	BA890_RS13665
Biological Process	GO:0051704	multi-organism process	1	20	0.27389	0.587107	BA890_RS06395
Biological Process	GO:0072350	tricarboxylic acid metabolic process	1	20	0.27389	0.587107	BA890_RS13665
Molecular Function	GO:0016811	hydrolase activity, acting on carbon-nitrogen (but not peptide) bonds, in linear amides	1	20	0.27389	0.587107	BA890_RS04145
Biological Process	GO:1901137	carbohydrate derivative biosynthetic process	3	117	0.28235	0.602155	BA890_RS07740,BA890_RS04145,BA890_RS21320
Biological Process	GO:0048519	negative regulation of biological process	1	21	0.285451	0.605679	BA890_RS07850
Biological Process	GO:0009084	glutamine family amino acid biosynthetic process	1	24	0.319062	0.670191	BA890_RS00570
Biological Process	GO:0022900	electron transport chain	1	24	0.319062	0.670191	BA890_RS13660
Biological Process	GO:0019637	organophosphate metabolic process	4	182	0.325169	0.679604	BA890_RS12195,BA890_RS07740,BA890_RS21320,BA890_RS04145
Biological Process	GO:0006090	pyruvate metabolic process	1	25	0.329917	0.682699	BA890_RS12195
Cellular Component	GO:0044444	cytoplasmic part	1	25	0.329917	0.682699	BA890_RS12195
Molecular Function	GO:0009055	electron carrier activity	2	75	0.334032	0.68781	BA890_RS05770,BA890_RS13665
Biological Process	GO:0042455	ribonucleoside biosynthetic process	1	26	0.340602	0.691123	BA890_RS07740
Biological Process	GO:1903825	organic acid transmembrane transport	1	26	0.340602	0.691123	BA890_RS11065
Biological Process	GO:1905039	carboxylic acid transmembrane transport	1	26	0.340602	0.691123	BA890_RS11065
Biological Process	GO:0009060	aerobic respiration	1	27	0.351119	0.698894	BA890_RS13665
Biological Process	GO:0009163	nucleoside biosynthetic process	1	27	0.351119	0.698894	BA890_RS07740
Biological Process	GO:0090407	organophosphate biosynthetic process	3	132	0.348189	0.698894	BA890_RS04145,BA890_RS21320,BA890_RS07740
Biological Process	GO:1901659	glycosyl compound biosynthetic process	1	27	0.351119	0.698894	BA890_RS07740
Molecular Function	GO:0043565	sequence-specific DNA binding	2	79	0.357307	0.707841	BA890_RS23330,BA890_RS19200
Molecular Function	GO:0051213	dioxygenase activity	1	28	0.361471	0.712712	BA890_RS13460
Biological Process	GO:0019362	pyridine nucleotide metabolic process	1	29	0.371662	0.719234	BA890_RS12195
Biological Process	GO:0046496	nicotinamide nucleotide metabolic process	1	29	0.371662	0.719234	BA890_RS12195
Biological Process	GO:0072528	pyrimidine-containing compound biosynthetic process	1	29	0.371662	0.719234	BA890_RS07740
Molecular Function	GO:0008270	zinc ion binding	2	81	0.368845	0.719234	BA890_RS12410,BA890_RS05460
Molecular Function	GO:0000287	magnesium ion binding	2	82	0.374585	0.721551	BA890_RS21320,BA890_RS12195
Biological Process	GO:0044724	single-organism carbohydrate catabolic process	1	30	0.381692	0.731868	BA890_RS12195
Biological Process	GO:0016052	carbohydrate catabolic process	1	31	0.391565	0.747371	BA890_RS12195
Molecular Function	GO:0016747	transferase activity, transferring acyl groups other than amino-acyl groups	2	86	0.397339	0.754945	BA890_RS04895,BA890_RS01480
Biological Process	GO:0046034	ATP metabolic process	1	32	0.401284	0.755347	BA890_RS12195
Biological Process	GO:0098656	anion transmembrane transport	1	32	0.401284	0.755347	BA890_RS11065
Molecular Function	GO:0016741	transferase activity, transferring one-carbon groups	2	87	0.402972	0.755347	BA890_RS04145,BA890_RS10260
Biological Process	GO:0009119	ribonucleoside metabolic process	1	33	0.410849	0.763267	BA890_RS07740
Molecular Function	GO:0008237	metallopeptidase activity	1	33	0.410849	0.763267	BA890_RS05460
Biological Process	GO:0006310	DNA recombination	1	34	0.420265	0.773872	BA890_RS06375
Biological Process	GO:0006733	oxidoreduction coenzyme metabolic process	1	37	0.447634	0.773872	BA890_RS12195
Biological Process	GO:0009144	purine nucleoside triphosphate metabolic process	1	36	0.438655	0.773872	BA890_RS12195
Biological Process	GO:0009205	purine ribonucleoside triphosphate metabolic process	1	36	0.438655	0.773872	BA890_RS12195
Biological Process	GO:0019752	carboxylic acid metabolic process	6	335	0.440073	0.773872	BA890_RS12195,BA890_RS02760,BA890_RS00570,BA890_RS20225,BA890_RS13665,BA890_RS13675
Biological Process	GO:0072524	pyridine-containing compound metabolic process	1	37	0.447634	0.773872	BA890_RS12195
Biological Process	GO:0072527	pyrimidine-containing compound metabolic process	1	35	0.429533	0.773872	BA890_RS07740
Cellular Component	GO:0016020	membrane	20	1200	0.437683	0.773872	BA890_RS04480,BA890_RS11285,BA890_RS04465,BA890_RS15830,BA890_RS11065,BA890_RS10100,BA890_RS18570,BA890_RS13675,BA890_RS19430,BA890_RS13670,BA890_RS16535,BA890_RS07850,BA890_RS05460,BA890_RS07740,BA890_RS21955,BA890_RS21975,BA890_RS11345,BA890_RS21970,BA890_RS19425,BA890_RS20345
Cellular Component	GO:0016021	integral component of membrane	18	1066	0.420443	0.773872	BA890_RS20345,BA890_RS19425,BA890_RS11345,BA890_RS21975,BA890_RS21955,BA890_RS05460,BA890_RS07850,BA890_RS13670,BA890_RS16535,BA890_RS13675,BA890_RS19430,BA890_RS18570,BA890_RS10100,BA890_RS11065,BA890_RS15830,BA890_RS11285,BA890_RS04465,BA890_RS04480
Cellular Component	GO:0031224	intrinsic component of membrane	18	1067	0.422276	0.773872	BA890_RS19425,BA890_RS20345,BA890_RS05460,BA890_RS21955,BA890_RS21975,BA890_RS11345,BA890_RS10100,BA890_RS18570,BA890_RS19430,BA890_RS13675,BA890_RS07850,BA890_RS13670,BA890_RS16535,BA890_RS04480,BA890_RS11285,BA890_RS04465,BA890_RS15830,BA890_RS11065
Cellular Component	GO:0044425	membrane part	18	1081	0.448031	0.773872	BA890_RS19425,BA890_RS20345,BA890_RS21955,BA890_RS05460,BA890_RS11345,BA890_RS21975,BA890_RS10100,BA890_RS18570,BA890_RS07850,BA890_RS16535,BA890_RS13670,BA890_RS13675,BA890_RS19430,BA890_RS11285,BA890_RS04465,BA890_RS04480,BA890_RS11065,BA890_RS15830
Molecular Function	GO:0001883	purine nucleoside binding	1	37	0.447634	0.773872	BA890_RS21320
Molecular Function	GO:0004386	helicase activity	1	36	0.438655	0.773872	BA890_RS04280
Molecular Function	GO:0005525	GTP binding	1	37	0.447634	0.773872	BA890_RS21320
Molecular Function	GO:0016836	hydro-lyase activity	1	37	0.447634	0.773872	BA890_RS12195
Molecular Function	GO:0032550	purine ribonucleoside binding	1	37	0.447634	0.773872	BA890_RS21320
Molecular Function	GO:0043168	anion binding	10	580	0.438607	0.773872	BA890_RS15955,BA890_RS21320,BA890_RS13460,BA890_RS09255,BA890_RS06410,BA890_RS00570,BA890_RS13660,BA890_RS04145,BA890_RS04280,BA890_RS06330
Biological Process	GO:0008152	metabolic process	31	1908	0.470039	0.779608	BA890_RS06375,BA890_RS12195,BA890_RS09580,BA890_RS02260,BA890_RS13675,BA890_RS05770,BA890_RS15955,BA890_RS07850,BA890_RS11590,BA890_RS21320,BA890_RS20350,BA890_RS20225,BA890_RS02560,BA890_RS05775,BA890_RS02760,BA890_RS02500,BA890_RS00570,BA890_RS10260,BA890_RS09255,BA890_RS04895,BA890_RS13460,BA890_RS13430,BA890_RS07740,BA890_RS00735,BA890_RS05460,BA890_RS19420,BA890_RS15825,BA890_RS13665,BA890_R…
Biological Process	GO:0009116	nucleoside metabolic process	1	39	0.465171	0.779608	BA890_RS07740
Biological Process	GO:0009199	ribonucleoside triphosphate metabolic process	1	39	0.465171	0.779608	BA890_RS12195
Biological Process	GO:1901657	glycosyl compound metabolic process	1	39	0.465171	0.779608	BA890_RS07740
Molecular Function	GO:0001882	nucleoside binding	1	38	0.456472	0.779608	BA890_RS21320
Molecular Function	GO:0004175	endopeptidase activity	1	40	0.473733	0.779608	BA890_RS05460
Molecular Function	GO:0005488	binding	25	1525	0.459174	0.779608	BA890_RS09255,BA890_RS06410,BA890_RS13460,BA890_RS05460,BA890_RS12410,BA890_RS00735,BA890_RS04145,BA890_RS23330,BA890_RS13660,BA890_RS15825,BA890_RS04280,BA890_RS14875,BA890_RS13665,BA890_RS12195,BA890_RS02260,BA890_RS09580,BA890_RS06375,BA890_RS21320,BA890_RS15955,BA890_RS05770,BA890_RS05775,BA890_RS06330,BA890_RS00570,BA890_RS10260,BA890_RS19200
Molecular Function	GO:0008080	N-acetyltransferase activity	1	39	0.465171	0.779608	BA890_RS01480
Molecular Function	GO:0015197	peptide transporter activity	1	40	0.473733	0.779608	BA890_RS11065
Molecular Function	GO:0019001	guanyl nucleotide binding	1	40	0.473733	0.779608	BA890_RS21320
Molecular Function	GO:0032549	ribonucleoside binding	1	38	0.456472	0.779608	BA890_RS21320
Molecular Function	GO:0032561	guanyl ribonucleotide binding	1	40	0.473733	0.779608	BA890_RS21320
Biological Process	GO:0000160	phosphorelay signal transduction system	2	103	0.489482	0.782482	BA890_RS02260,BA890_RS00735
Biological Process	GO:0008643	carbohydrate transport	1	42	0.490455	0.782482	BA890_RS06410
Biological Process	GO:0009141	nucleoside triphosphate metabolic process	1	42	0.490455	0.782482	BA890_RS12195
Biological Process	GO:0035556	intracellular signal transduction	2	103	0.489482	0.782482	BA890_RS02260,BA890_RS00735
Biological Process	GO:0044699	single-organism process	22	1353	0.487115	0.782482	BA890_RS13460,BA890_RS06410,BA890_RS13665,BA890_RS15825,BA890_RS13660,BA890_RS04145,BA890_RS00735,BA890_RS07740,BA890_RS13675,BA890_RS05770,BA890_RS07850,BA890_RS15955,BA890_RS20225,BA890_RS21320,BA890_RS20350,BA890_RS02260,BA890_RS09580,BA890_RS12195,BA890_RS11065,BA890_RS00570,BA890_RS05775,BA890_RS02760
Molecular Function	GO:0005342	organic acid transmembrane transporter activity	1	42	0.490455	0.782482	BA890_RS11065
Molecular Function	GO:0020037	heme binding	1	41	0.48216	0.782482	BA890_RS13460
Molecular Function	GO:0046943	carboxylic acid transmembrane transporter activity	1	42	0.490455	0.782482	BA890_RS11065
Biological Process	GO:0005975	carbohydrate metabolic process	3	167	0.497655	0.784378	BA890_RS04895,BA890_RS12195,BA890_RS20225
Biological Process	GO:0006260	DNA replication	1	44	0.506656	0.784378	BA890_RS15955
Biological Process	GO:0044763	single-organism cellular process	13	795	0.499604	0.784378	BA890_RS12195,BA890_RS13675,BA890_RS07850,BA890_RS20225,BA890_RS21320,BA890_RS20350,BA890_RS07740,BA890_RS02760,BA890_RS13665,BA890_RS15825,BA890_RS13660,BA890_RS00570,BA890_RS04145
Cellular Component	GO:0005737	cytoplasm	7	417	0.496033	0.784378	BA890_RS00570,BA890_RS21320,BA890_RS12410,BA890_RS07740,BA890_RS05775,BA890_RS04895,BA890_RS12195
Cellular Component	GO:0005886	plasma membrane	6	357	0.50362	0.784378	BA890_RS10100,BA890_RS04465,BA890_RS07740,BA890_RS05460,BA890_RS13670,BA890_RS13675
Molecular Function	GO:0008514	organic anion transmembrane transporter activity	1	44	0.506656	0.784378	BA890_RS11065
Molecular Function	GO:0016410	N-acyltransferase activity	1	43	0.49862	0.784378	BA890_RS01480
Molecular Function	GO:0046906	tetrapyrrole binding	1	44	0.506656	0.784378	BA890_RS13460
Molecular Function	GO:0016746	transferase activity, transferring acyl groups	2	109	0.519936	0.799019	BA890_RS04895,BA890_RS01480
Molecular Function	GO:0016874	ligase activity	2	109	0.519936	0.799019	BA890_RS00570,BA890_RS21320
Biological Process	GO:0044712	single-organism catabolic process	2	111	0.529824	0.808272	BA890_RS20225,BA890_RS12195
Molecular Function	GO:0050662	coenzyme binding	2	111	0.529824	0.808272	BA890_RS13460,BA890_RS13660
Biological Process	GO:0009064	glutamine family amino acid metabolic process	1	48	0.537553	0.817081	BA890_RS00570
Biological Process	GO:0006259	DNA metabolic process	2	116	0.553955	0.83896	BA890_RS15955,BA890_RS06375
Biological Process	GO:0042221	response to chemical	1	51	0.559471	0.844256	BA890_RS13460
Biological Process	GO:0043648	dicarboxylic acid metabolic process	1	52	0.566548	0.848807	BA890_RS13675
Molecular Function	GO:0016835	carbon-oxygen lyase activity	1	52	0.566548	0.848807	BA890_RS12195
Biological Process	GO:0034654	nucleobase-containing compound biosynthetic process	7	447	0.573741	0.853149	BA890_RS23330,BA890_RS04145,BA890_RS21320,BA890_RS00735,BA890_RS07740,BA890_RS09255,BA890_RS02260
Molecular Function	GO:0016810	hydrolase activity, acting on carbon-nitrogen (but not peptide) bonds	1	53	0.573513	0.853149	BA890_RS04145
Molecular Function	GO:0046914	transition metal ion binding	3	187	0.57557	0.853149	BA890_RS09580,BA890_RS05460,BA890_RS12410
Biological Process	GO:0006796	phosphate-containing compound metabolic process	5	324	0.592774	0.875546	BA890_RS02500,BA890_RS21320,BA890_RS04145,BA890_RS07740,BA890_RS12195
Molecular Function	GO:0036094	small molecule binding	10	650	0.595278	0.876149	BA890_RS06410,BA890_RS09255,BA890_RS13460,BA890_RS21320,BA890_RS15955,BA890_RS06330,BA890_RS04280,BA890_RS04145,BA890_RS13660,BA890_RS00570
Biological Process	GO:0016054	organic acid catabolic process	1	57	0.600291	0.877348	BA890_RS20225
Biological Process	GO:0046395	carboxylic acid catabolic process	1	57	0.600291	0.877348	BA890_RS20225
Biological Process	GO:0034220	ion transmembrane transport	1	58	0.606723	0.880591	BA890_RS11065
Cellular Component	GO:0044424	intracellular part	7	460	0.605813	0.880591	BA890_RS00570,BA890_RS21320,BA890_RS12410,BA890_RS07740,BA890_RS05775,BA890_RS04895,BA890_RS12195
Biological Process	GO:0019538	protein metabolic process	3	197	0.611721	0.884773	BA890_RS05460,BA890_RS11590,BA890_RS07850
Biological Process	GO:0015849	organic acid transport	1	60	0.619284	0.889555	BA890_RS11065
Biological Process	GO:0046942	carboxylic acid transport	1	60	0.619284	0.889555	BA890_RS11065
Biological Process	GO:0006793	phosphorus metabolic process	5	339	0.634315	0.895756	BA890_RS07740,BA890_RS12195,BA890_RS02500,BA890_RS04145,BA890_RS21320
Biological Process	GO:0007165	signal transduction	2	134	0.633643	0.895756	BA890_RS00735,BA890_RS02260
Biological Process	GO:0023052	signaling	2	134	0.633643	0.895756	BA890_RS02260,BA890_RS00735
Biological Process	GO:0044700	single organism signaling	2	134	0.633643	0.895756	BA890_RS02260,BA890_RS00735
Cellular Component	GO:0071944	cell periphery	6	404	0.630025	0.895756	BA890_RS13675,BA890_RS13670,BA890_RS07740,BA890_RS05460,BA890_RS04465,BA890_RS10100
Biological Process	GO:0015711	organic anion transport	1	64	0.643235	0.902255	BA890_RS11065
Molecular Function	GO:0008509	anion transmembrane transporter activity	1	64	0.643235	0.902255	BA890_RS11065
Cellular Component	GO:1902494	catalytic complex	1	66	0.654649	0.915195	BA890_RS12195
Biological Process	GO:1901575	organic substance catabolic process	2	140	0.657687	0.916377	BA890_RS12195,BA890_RS20225
Cellular Component	GO:0005622	intracellular	7	486	0.666252	0.925226	BA890_RS05775,BA890_RS07740,BA890_RS12410,BA890_RS04895,BA890_RS12195,BA890_RS21320,BA890_RS00570
Molecular Function	GO:0035639	purine ribonucleoside triphosphate binding	6	420	0.668864	0.925779	BA890_RS04280,BA890_RS21320,BA890_RS15955,BA890_RS00570,BA890_RS06330,BA890_RS06410
Biological Process	GO:0007154	cell communication	2	147	0.684168	0.928513	BA890_RS00735,BA890_RS02260
Biological Process	GO:0044765	single-organism transport	3	219	0.684019	0.928513	BA890_RS06410,BA890_RS11065,BA890_RS13460
Biological Process	GO:0055085	transmembrane transport	3	216	0.674759	0.928513	BA890_RS11285,BA890_RS21970,BA890_RS11065
Biological Process	GO:1902578	single-organism localization	3	219	0.684019	0.928513	BA890_RS11065,BA890_RS13460,BA890_RS06410
Molecular Function	GO:0017076	purine nucleotide binding	6	424	0.678187	0.928513	BA890_RS06330,BA890_RS06410,BA890_RS04280,BA890_RS21320,BA890_RS15955,BA890_RS00570
Molecular Function	GO:0032555	purine ribonucleotide binding	6	423	0.675871	0.928513	BA890_RS21320,BA890_RS15955,BA890_RS00570,BA890_RS04280,BA890_RS06410,BA890_RS06330
Biological Process	GO:0009056	catabolic process	2	151	0.698553	0.935882	BA890_RS20225,BA890_RS12195
Biological Process	GO:0015833	peptide transport	1	74	0.696826	0.935882	BA890_RS11065
Molecular Function	GO:0000166	nucleotide binding	8	567	0.695766	0.935882	BA890_RS06330,BA890_RS00570,BA890_RS13660,BA890_RS04280,BA890_RS06410,BA890_RS21320,BA890_RS15955,BA890_RS13460
Molecular Function	GO:1901265	nucleoside phosphate binding	8	567	0.695766	0.935882	BA890_RS15955,BA890_RS21320,BA890_RS13460,BA890_RS06410,BA890_RS13660,BA890_RS00570,BA890_RS04280,BA890_RS06330
Biological Process	GO:0042886	amide transport	1	75	0.701728	0.937133	BA890_RS11065
Biological Process	GO:0032259	methylation	1	76	0.706553	0.937585	BA890_RS10260
Molecular Function	GO:0070011	peptidase activity, acting on L-amino acid peptides	1	76	0.706553	0.937585	BA890_RS05460
Biological Process	GO:0044282	small molecule catabolic process	1	78	0.715974	0.947079	BA890_RS20225
Molecular Function	GO:0008168	methyltransferase activity	1	79	0.720572	0.950155	BA890_RS10260
Molecular Function	GO:0003677	DNA binding	6	447	0.72863	0.957759	BA890_RS14875,BA890_RS19200,BA890_RS23330,BA890_RS00735,BA890_RS06375,BA890_RS02260
Biological Process	GO:0006139	nucleobase-containing compound metabolic process	10	726	0.741019	0.961332	BA890_RS07740,BA890_RS00735,BA890_RS04145,BA890_RS23330,BA890_RS06375,BA890_RS09255,BA890_RS02260,BA890_RS12195,BA890_RS15955,BA890_RS21320
Biological Process	GO:0006351	transcription, DNA-templated	4	356	0.830122	0.961332	BA890_RS23330,BA890_RS00735,BA890_RS02260,BA890_RS09255
Biological Process	GO:0006355	regulation of transcription, DNA-templated	4	350	0.819682	0.961332	BA890_RS23330,BA890_RS00735,BA890_RS02260,BA890_RS09255
Biological Process	GO:0006732	coenzyme metabolic process	1	107	0.823419	0.961332	BA890_RS12195
Biological Process	GO:0006807	nitrogen compound metabolic process	16	1190	0.829208	0.961332	BA890_RS05460,BA890_RS00735,BA890_RS07740,BA890_RS04145,BA890_RS23330,BA890_RS15825,BA890_RS09255,BA890_RS00570,BA890_RS12195,BA890_RS02260,BA890_RS06375,BA890_RS20350,BA890_RS21320,BA890_RS15955,BA890_RS11590,BA890_RS07850
Biological Process	GO:0006810	transport	7	572	0.824151	0.961332	BA890_RS11285,BA890_RS06410,BA890_RS21970,BA890_RS21975,BA890_RS13460,BA890_RS15830,BA890_RS11065
Biological Process	GO:0006820	anion transport	1	88	0.758799	0.961332	BA890_RS11065
Biological Process	GO:0006950	response to stress	1	87	0.754819	0.961332	BA890_RS13460
Biological Process	GO:0008652	cellular amino acid biosynthetic process	1	101	0.805107	0.961332	BA890_RS00570
Biological Process	GO:0009889	regulation of biosynthetic process	4	357	0.831814	0.961332	BA890_RS23330,BA890_RS09255,BA890_RS02260,BA890_RS00735
Biological Process	GO:0010468	regulation of gene expression	4	360	0.836809	0.961332	BA890_RS23330,BA890_RS00735,BA890_RS02260,BA890_RS09255
Biological Process	GO:0010556	regulation of macromolecule biosynthetic process	4	355	0.828417	0.961332	BA890_RS23330,BA890_RS00735,BA890_RS09255,BA890_RS02260
Biological Process	GO:0016310	phosphorylation	2	181	0.790196	0.961332	BA890_RS02500,BA890_RS12195
Biological Process	GO:0018130	heterocycle biosynthetic process	7	549	0.788532	0.961332	BA890_RS09255,BA890_RS02260,BA890_RS07740,BA890_RS00735,BA890_RS23330,BA890_RS21320,BA890_RS04145
Biological Process	GO:0019219	regulation of nucleobase-containing compound metabolic process	4	355	0.828417	0.961332	BA890_RS09255,BA890_RS02260,BA890_RS00735,BA890_RS23330
Biological Process	GO:0019222	regulation of metabolic process	4	369	0.851078	0.961332	BA890_RS23330,BA890_RS09255,BA890_RS02260,BA890_RS00735
Biological Process	GO:0019438	aromatic compound biosynthetic process	7	528	0.751787	0.961332	BA890_RS02260,BA890_RS09255,BA890_RS07740,BA890_RS00735,BA890_RS21320,BA890_RS23330,BA890_RS04145
Biological Process	GO:0031323	regulation of cellular metabolic process	4	361	0.838447	0.961332	BA890_RS02260,BA890_RS09255,BA890_RS00735,BA890_RS23330
Biological Process	GO:0031326	regulation of cellular biosynthetic process	4	356	0.830122	0.961332	BA890_RS00735,BA890_RS09255,BA890_RS02260,BA890_RS23330
Biological Process	GO:0032774	RNA biosynthetic process	4	361	0.838447	0.961332	BA890_RS23330,BA890_RS00735,BA890_RS02260,BA890_RS09255
Biological Process	GO:0032787	monocarboxylic acid metabolic process	1	110	0.831929	0.961332	BA890_RS12195
Biological Process	GO:0044237	cellular metabolic process	19	1412	0.855859	0.961332	BA890_RS09255,BA890_RS07740,BA890_RS00735,BA890_RS13660,BA890_RS04145,BA890_RS23330,BA890_RS13665,BA890_RS15825,BA890_RS12195,BA890_RS02260,BA890_RS06375,BA890_RS15955,BA890_RS21320,BA890_RS20225,BA890_RS20350,BA890_RS13675,BA890_RS02760,BA890_RS00570,BA890_RS02500
Biological Process	GO:0044238	primary metabolic process	18	1248	0.735047	0.961332	BA890_RS11590,BA890_RS07850,BA890_RS15955,BA890_RS20225,BA890_RS21320,BA890_RS02260,BA890_RS12195,BA890_RS06375,BA890_RS00570,BA890_RS02560,BA890_RS09255,BA890_RS04895,BA890_RS04145,BA890_RS23330,BA890_RS13665,BA890_RS00735,BA890_RS07740,BA890_RS05460
Biological Process	GO:0044248	cellular catabolic process	1	116	0.84776	0.961332	BA890_RS20225
Biological Process	GO:0044271	cellular nitrogen compound biosynthetic process	7	589	0.847463	0.961332	BA890_RS00735,BA890_RS07740,BA890_RS09255,BA890_RS02260,BA890_RS23330,BA890_RS04145,BA890_RS21320
Biological Process	GO:0044711	single-organism biosynthetic process	4	352	0.823217	0.961332	BA890_RS00570,BA890_RS04145,BA890_RS21320,BA890_RS07740
Biological Process	GO:0044723	single-organism carbohydrate metabolic process	1	92	0.774093	0.961332	BA890_RS12195
Biological Process	GO:0050896	response to stimulus	3	257	0.785081	0.961332	BA890_RS02260,BA890_RS00735,BA890_RS13460
Biological Process	GO:0051171	regulation of nitrogen compound metabolic process	4	360	0.836809	0.961332	BA890_RS02260,BA890_RS09255,BA890_RS00735,BA890_RS23330
Biological Process	GO:0051179	localization	7	601	0.862439	0.961332	BA890_RS11065,BA890_RS15830,BA890_RS21975,BA890_RS13460,BA890_RS06410,BA890_RS11285,BA890_RS21970
Biological Process	GO:0051234	establishment of localization	7	577	0.831268	0.961332	BA890_RS13460,BA890_RS21975,BA890_RS15830,BA890_RS11065,BA890_RS11285,BA890_RS06410,BA890_RS21970
Biological Process	GO:0051252	regulation of RNA metabolic process	4	353	0.824964	0.961332	BA890_RS23330,BA890_RS02260,BA890_RS09255,BA890_RS00735
Biological Process	GO:0051716	cellular response to stimulus	2	199	0.832821	0.961332	BA890_RS00735,BA890_RS02260
Biological Process	GO:0060255	regulation of macromolecule metabolic process	4	366	0.84644	0.961332	BA890_RS23330,BA890_RS09255,BA890_RS02260,BA890_RS00735
Biological Process	GO:0071702	organic substance transport	2	203	0.84119	0.961332	BA890_RS11065,BA890_RS06410
Biological Process	GO:0071704	organic substance metabolic process	21	1442	0.736758	0.961332	BA890_RS11590,BA890_RS15955,BA890_RS07850,BA890_RS21320,BA890_RS20225,BA890_RS20350,BA890_RS13675,BA890_RS12195,BA890_RS02260,BA890_RS06375,BA890_RS00570,BA890_RS02760,BA890_RS09255,BA890_RS04895,BA890_RS04145,BA890_RS23330,BA890_RS13665,BA890_RS15825,BA890_RS00735,BA890_RS07740,BA890_RS05460
Biological Process	GO:0080090	regulation of primary metabolic process	4	362	0.840072	0.961332	BA890_RS23330,BA890_RS00735,BA890_RS09255,BA890_RS02260
Biological Process	GO:0097659	nucleic acid-templated transcription	4	356	0.830122	0.961332	BA890_RS23330,BA890_RS02260,BA890_RS09255,BA890_RS00735
Biological Process	GO:1901362	organic cyclic compound biosynthetic process	7	561	0.807712	0.961332	BA890_RS07740,BA890_RS00735,BA890_RS09255,BA890_RS02260,BA890_RS21320,BA890_RS23330,BA890_RS04145
Biological Process	GO:1901564	organonitrogen compound metabolic process	8	605	0.766035	0.961332	BA890_RS05460,BA890_RS07740,BA890_RS04145,BA890_RS00570,BA890_RS12195,BA890_RS21320,BA890_RS11590,BA890_RS07850
Biological Process	GO:1901566	organonitrogen compound biosynthetic process	4	357	0.831814	0.961332	BA890_RS07740,BA890_RS21320,BA890_RS04145,BA890_RS00570
Biological Process	GO:1901607	alpha-amino acid biosynthetic process	1	90	0.766569	0.961332	BA890_RS00570
Biological Process	GO:1903506	regulation of nucleic acid-templated transcription	4	350	0.819682	0.961332	BA890_RS00735,BA890_RS09255,BA890_RS02260,BA890_RS23330
Biological Process	GO:2000112	regulation of cellular macromolecule biosynthetic process	4	355	0.828417	0.961332	BA890_RS23330,BA890_RS02260,BA890_RS09255,BA890_RS00735
Biological Process	GO:2001141	regulation of RNA biosynthetic process	4	350	0.819682	0.961332	BA890_RS23330,BA890_RS00735,BA890_RS09255,BA890_RS02260
Cellular Component	GO:0005623	cell	12	952	0.862226	0.961332	BA890_RS04895,BA890_RS12195,BA890_RS10100,BA890_RS13675,BA890_RS21320,BA890_RS13670,BA890_RS05460,BA890_RS05775,BA890_RS07740,BA890_RS12410,BA890_RS04465,BA890_RS00570
Cellular Component	GO:0032991	macromolecular complex	1	120	0.857491	0.961332	BA890_RS12195
Cellular Component	GO:0044464	cell part	12	952	0.862226	0.961332	BA890_RS12195,BA890_RS04895,BA890_RS10100,BA890_RS13675,BA890_RS21320,BA890_RS13670,BA890_RS05460,BA890_RS05775,BA890_RS07740,BA890_RS12410,BA890_RS04465,BA890_RS00570
Molecular Function	GO:0003676	nucleic acid binding	7	577	0.831268	0.961332	BA890_RS00735,BA890_RS06375,BA890_RS02260,BA890_RS14875,BA890_RS04280,BA890_RS19200,BA890_RS23330
Molecular Function	GO:0005215	transporter activity	4	376	0.861457	0.961332	BA890_RS21975,BA890_RS13460,BA890_RS11065,BA890_RS15830
Molecular Function	GO:0005524	ATP binding	5	387	0.749511	0.961332	BA890_RS06410,BA890_RS06330,BA890_RS00570,BA890_RS15955,BA890_RS04280
Molecular Function	GO:0016853	isomerase activity	1	105	0.817511	0.961332	BA890_RS20225
Molecular Function	GO:0030554	adenyl nucleotide binding	5	388	0.751608	0.961332	BA890_RS04280,BA890_RS15955,BA890_RS00570,BA890_RS06330,BA890_RS06410
Molecular Function	GO:0032553	ribonucleotide binding	6	454	0.742889	0.961332	BA890_RS21320,BA890_RS00570,BA890_RS15955,BA890_RS04280,BA890_RS06410,BA890_RS06330
Molecular Function	GO:0032559	adenyl ribonucleotide binding	5	387	0.749511	0.961332	BA890_RS06330,BA890_RS06410,BA890_RS04280,BA890_RS15955,BA890_RS00570
Molecular Function	GO:0048037	cofactor binding	2	196	0.826293	0.961332	BA890_RS13660,BA890_RS13460
Molecular Function	GO:0097367	carbohydrate derivative binding	6	462	0.758552	0.961332	BA890_RS21320,BA890_RS15955,BA890_RS00570,BA890_RS04280,BA890_RS06410,BA890_RS06330
Biological Process	GO:0006725	cellular aromatic compound metabolic process	10	851	0.898162	0.975771	BA890_RS00735,BA890_RS07740,BA890_RS04145,BA890_RS23330,BA890_RS09255,BA890_RS02260,BA890_RS12195,BA890_RS06375,BA890_RS15955,BA890_RS21320
Biological Process	GO:0009059	macromolecule biosynthetic process	5	499	0.913276	0.975771	BA890_RS23330,BA890_RS15955,BA890_RS02260,BA890_RS09255,BA890_RS00735
Biological Process	GO:0016053	organic acid biosynthetic process	1	150	0.913379	0.975771	BA890_RS00570
Biological Process	GO:0034641	cellular nitrogen compound metabolic process	10	875	0.917165	0.975771	BA890_RS21320,BA890_RS15955,BA890_RS02260,BA890_RS12195,BA890_RS09255,BA890_RS06375,BA890_RS04145,BA890_RS23330,BA890_RS00735,BA890_RS07740
Biological Process	GO:0034645	cellular macromolecule biosynthetic process	5	496	0.910517	0.975771	BA890_RS09255,BA890_RS02260,BA890_RS00735,BA890_RS15955,BA890_RS23330
Biological Process	GO:0043170	macromolecule metabolic process	9	806	0.9192	0.975771	BA890_RS09255,BA890_RS02260,BA890_RS06375,BA890_RS15955,BA890_RS07850,BA890_RS11590,BA890_RS00735,BA890_RS05460,BA890_RS23330
Biological Process	GO:0046394	carboxylic acid biosynthetic process	1	150	0.913379	0.975771	BA890_RS00570
Biological Process	GO:0046483	heterocycle metabolic process	10	843	0.891114	0.975771	BA890_RS09255,BA890_RS12195,BA890_RS02260,BA890_RS06375,BA890_RS15955,BA890_RS21320,BA890_RS07740,BA890_RS00735,BA890_RS23330,BA890_RS04145
Biological Process	GO:0050789	regulation of biological process	5	512	0.924415	0.975771	BA890_RS09255,BA890_RS02260,BA890_RS00735,BA890_RS07850,BA890_RS23330
Biological Process	GO:0050794	regulation of cellular process	5	499	0.913276	0.975771	BA890_RS09255,BA890_RS02260,BA890_RS00735,BA890_RS07850,BA890_RS23330
Biological Process	GO:0051186	cofactor metabolic process	1	148	0.910443	0.975771	BA890_RS12195
Biological Process	GO:0071705	nitrogen compound transport	1	151	0.914811	0.975771	BA890_RS11065
Biological Process	GO:0090304	nucleic acid metabolic process	6	584	0.919801	0.975771	BA890_RS02260,BA890_RS09255,BA890_RS06375,BA890_RS00735,BA890_RS23330,BA890_RS15955
Biological Process	GO:1901360	organic cyclic compound metabolic process	10	872	0.914958	0.975771	BA890_RS23330,BA890_RS04145,BA890_RS07740,BA890_RS00735,BA890_RS15955,BA890_RS21320,BA890_RS09255,BA890_RS12195,BA890_RS02260,BA890_RS06375
Biological Process	GO:1901605	alpha-amino acid metabolic process	1	134	0.886974	0.975771	BA890_RS00570
Molecular Function	GO:0003824	catalytic activity	26	1945	0.923797	0.975771	BA890_RS04895,BA890_RS13460,BA890_RS13430,BA890_RS05460,BA890_RS07740,BA890_RS19420,BA890_RS15825,BA890_RS13665,BA890_RS04280,BA890_RS04145,BA890_RS13660,BA890_RS12195,BA890_RS09580,BA890_RS01480,BA890_RS05770,BA890_RS20225,BA890_RS21320,BA890_RS15955,BA890_RS07850,BA890_RS11590,BA890_RS05775,BA890_RS02760,BA890_RS06230,BA890_RS02500,BA890_RS10260,BA890_RS00570
Molecular Function	GO:0015075	ion transmembrane transporter activity	1	145	0.905856	0.975771	BA890_RS11065
Molecular Function	GO:0016787	hydrolase activity	7	631	0.894862	0.975771	BA890_RS19420,BA890_RS05460,BA890_RS20225,BA890_RS04145,BA890_RS11590,BA890_RS07850,BA890_RS04280
Molecular Function	GO:0022892	substrate-specific transporter activity	2	225	0.8809	0.975771	BA890_RS11065,BA890_RS13460
Molecular Function	GO:0097159	organic cyclic compound binding	14	1136	0.904555	0.975771	BA890_RS23330,BA890_RS00570,BA890_RS13660,BA890_RS19200,BA890_RS14875,BA890_RS04280,BA890_RS00735,BA890_RS06330,BA890_RS21320,BA890_RS15955,BA890_RS13460,BA890_RS02260,BA890_RS06410,BA890_RS06375
Molecular Function	GO:1901363	heterocyclic compound binding	14	1136	0.904555	0.975771	BA890_RS00735,BA890_RS06330,BA890_RS23330,BA890_RS00570,BA890_RS13660,BA890_RS19200,BA890_RS04280,BA890_RS14875,BA890_RS02260,BA890_RS06410,BA890_RS06375,BA890_RS21320,BA890_RS15955,BA890_RS13460
Biological Process	GO:0065007	biological regulation	5	521	0.931387	0.980655	BA890_RS23330,BA890_RS07850,BA890_RS02260,BA890_RS09255,BA890_RS00735
Biological Process	GO:0006520	cellular amino acid metabolic process	1	195	0.959295	0.981706	BA890_RS00570
Biological Process	GO:0006811	ion transport	1	174	0.942024	0.981706	BA890_RS11065
Biological Process	GO:0009058	biosynthetic process	9	899	0.967335	0.981706	BA890_RS00570,BA890_RS23330,BA890_RS04145,BA890_RS07740,BA890_RS00735,BA890_RS15955,BA890_RS21320,BA890_RS09255,BA890_RS02260
Biological Process	GO:0009987	cellular process	20	1638	0.959938	0.981706	BA890_RS02500,BA890_RS00570,BA890_RS02760,BA890_RS13675,BA890_RS20350,BA890_RS21320,BA890_RS20225,BA890_RS07850,BA890_RS15955,BA890_RS06375,BA890_RS12195,BA890_RS02260,BA890_RS15825,BA890_RS13665,BA890_RS04145,BA890_RS23330,BA890_RS13660,BA890_RS07740,BA890_RS00735,BA890_RS09255
Biological Process	GO:0010467	gene expression	4	491	0.962554	0.981706	BA890_RS00735,BA890_RS02260,BA890_RS09255,BA890_RS23330
Biological Process	GO:0016070	RNA metabolic process	4	479	0.95665	0.981706	BA890_RS23330,BA890_RS09255,BA890_RS02260,BA890_RS00735
Biological Process	GO:0044249	cellular biosynthetic process	9	860	0.951501	0.981706	BA890_RS07740,BA890_RS00735,BA890_RS00570,BA890_RS23330,BA890_RS04145,BA890_RS09255,BA890_RS02260,BA890_RS15955,BA890_RS21320
Biological Process	GO:0044260	cellular macromolecule metabolic process	6	703	0.978284	0.981706	BA890_RS23330,BA890_RS15955,BA890_RS06375,BA890_RS00735,BA890_RS02260,BA890_RS09255
Biological Process	GO:0044283	small molecule biosynthetic process	1	207	0.966778	0.981706	BA890_RS00570
Biological Process	GO:1901576	organic substance biosynthetic process	9	860	0.951501	0.981706	BA890_RS09255,BA890_RS02260,BA890_RS15955,BA890_RS21320,BA890_RS00735,BA890_RS07740,BA890_RS00570,BA890_RS04145,BA890_RS23330
Molecular Function	GO:0001071	nucleic acid binding transcription factor activity	1	220	0.973362	0.981706	BA890_RS23330
Molecular Function	GO:0003700	transcription factor activity, sequence-specific DNA binding	1	218	0.97244	0.981706	BA890_RS23330
Molecular Function	GO:0016301	kinase activity	1	169	0.93695	0.981706	BA890_RS02500
Molecular Function	GO:0016462	pyrophosphatase activity	1	221	0.973812	0.981706	BA890_RS04280
Molecular Function	GO:0016740	transferase activity	6	634	0.952466	0.981706	BA890_RS02500,BA890_RS10260,BA890_RS04145,BA890_RS06230,BA890_RS01480,BA890_RS04895
Molecular Function	GO:0016772	transferase activity, transferring phosphorus-containing groups	1	239	0.980742	0.981706	BA890_RS02500
Molecular Function	GO:0016817	hydrolase activity, acting on acid anhydrides	1	223	0.974689	0.981706	BA890_RS04280
Molecular Function	GO:0016818	hydrolase activity, acting on acid anhydrides, in phosphorus-containing anhydrides	1	223	0.974689	0.981706	BA890_RS04280
Molecular Function	GO:0017111	nucleoside-triphosphatase activity	1	206	0.96621	0.981706	BA890_RS04280
Molecular Function	GO:0022857	transmembrane transporter activity	1	242	0.981706	0.981706	BA890_RS11065
Molecular Function	GO:0022891	substrate-specific transmembrane transporter activity	1	190	0.95571	0.981706	BA890_RS11065
