# Supplementary material for: Changes in Vibrio natriegens Growth Under Simulated Microgravity
Source: Front Microbiol. 2020 Aug 28;11:2040. doi: 10.3389/fmicb.2020.02040 (PMC7483581; doi:10.3389/fmicb.2020.02040)
Supplement: Supplementary file 3 [file Data_Sheet_1.ZIP]

Archive with 5 entries (4 files):
- genome variations of WT and slower growth mutant/
- genome variations of WT and slower growth mutant/slower growth mutant.indel.vcf
- genome variations of WT and slower growth mutant/slower growth mutant.snp.vcf
- genome variations of WT and slower growth mutant/WT.snp.vcf
- genome variations of WT and slower growth mutant/WT_indel.vcf
