# Supplementary material for: Changes in Vibrio natriegens Growth Under Simulated Microgravity
Source: Front Microbiol. 2020 Aug 28;11:2040. doi: 10.3389/fmicb.2020.02040 (PMC7483581; doi:10.3389/fmicb.2020.02040)
Supplement: Supplementary file 3 [file Data_Sheet_1.ZIP › genome variations of WT and slower growth mutant/slower growth mutant.indel.vcf]

##fileformat=VCFv4.2
##ALT=<ID=NON_REF,Description="Represents any possible alternative allele at this location">
##FILTER=<ID=LowQual,Description="Low quality">
##FORMAT=<ID=AD,Number=R,Type=Integer,Description="Allelic depths for the ref and alt alleles in the order listed">
##FORMAT=<ID=DP,Number=1,Type=Integer,Description="Approximate read depth (reads with MQ=255 or with bad mates are filtered)">
##FORMAT=<ID=GQ,Number=1,Type=Integer,Description="Genotype Quality">
##FORMAT=<ID=GT,Number=1,Type=String,Description="Genotype">
##FORMAT=<ID=MIN_DP,Number=1,Type=Integer,Description="Minimum DP observed within the GVCF block">
##FORMAT=<ID=PGT,Number=1,Type=String,Description="Physical phasing haplotype information, describing how the alternate alleles are phased in relation to one another">
##FORMAT=<ID=PID,Number=1,Type=String,Description="Physical phasing ID information, where each unique ID within a given sample (but not across samples) connects records within a phasing group">
##FORMAT=<ID=PL,Number=G,Type=Integer,Description="Normalized, Phred-scaled likelihoods for genotypes as defined in the VCF specification">
##FORMAT=<ID=RGQ,Number=1,Type=Integer,Description="Unconditional reference genotype confidence, encoded as a phred quality -10*log10 p(genotype call is wrong)">
##FORMAT=<ID=SB,Number=4,Type=Integer,Description="Per-sample component statistics which comprise the Fisher's Exact Test to detect strand bias.">
##GATKCommandLine=<ID=GenotypeGVCFs,CommandLine="GenotypeGVCFs  --output raw_variants.vcf --variant S8.raw.gvcf --reference /local_data1/project/3d_genome/20181123_18113_Vibrio_natriegens/20190412_analysis/Reseq/S8/00.prepare/ref/Vibrio_natriegens.fa  --use-new-qual-calculator false --annotate-with-num-discovered-alleles false --heterozygosity 0.001 --indel-heterozygosity 1.25E-4 --heterozygosity-stdev 0.01 --standard-min-confidence-threshold-for-calling 10.0 --max-alternate-alleles 6 --max-genotype-count 1024 --sample-ploidy 2 --annotation-group StandardAnnotation --disable-tool-default-annotations false --only-output-calls-starting-in-intervals false --interval-set-rule UNION --interval-padding 0 --interval-exclusion-padding 0 --interval-merging-rule ALL --read-validation-stringency SILENT --seconds-between-progress-updates 10.0 --disable-sequence-dictionary-validation false --create-output-bam-index true --create-output-bam-md5 false --create-output-variant-index true --create-output-variant-md5 false --lenient false --add-output-sam-program-record true --add-output-vcf-command-line true --cloud-prefetch-buffer 40 --cloud-index-prefetch-buffer -1 --disable-bam-index-caching false --help false --version false --showHidden false --verbosity INFO --QUIET false --use-jdk-deflater false --use-jdk-inflater false --gcs-max-retries 20 --disable-tool-default-read-filters false",Version=4.0.4.0,Date="June 6, 2019 11:21:46 PM CST">
##GATKCommandLine=<ID=SelectVariants,CommandLine="SelectVariants  --output /local_data1/project/3d_genome/20181123_18113_Vibrio_natriegens/20190412_analysis/Reseq/S8/03.snp_indel/raw_indel.vcf --select-type-to-include INDEL --variant raw_variants.vcf --reference /local_data1/project/3d_genome/20181123_18113_Vibrio_natriegens/20190412_analysis/Reseq/S8/00.prepare/ref/Vibrio_natriegens.fa  --invertSelect false --exclude-non-variants false --exclude-filtered false --preserve-alleles false --remove-unused-alternates false --restrict-alleles-to ALL --keep-original-ac false --keep-original-dp false --mendelian-violation false --invert-mendelian-violation false --mendelian-violation-qual-threshold 0.0 --select-random-fraction 0.0 --remove-fraction-genotypes 0.0 --fully-decode false --max-indel-size 2147483647 --min-indel-size 0 --max-filtered-genotypes 2147483647 --min-filtered-genotypes 0 --max-fraction-filtered-genotypes 1.0 --min-fraction-filtered-genotypes 0.0 --max-nocall-number 2147483647 --max-nocall-fraction 1.0 --set-filtered-gt-to-nocall false --allow-nonoverlapping-command-line-samples false --suppress-reference-path false --interval-set-rule UNION --interval-padding 0 --interval-exclusion-padding 0 --interval-merging-rule ALL --read-validation-stringency SILENT --seconds-between-progress-updates 10.0 --disable-sequence-dictionary-validation false --create-output-bam-index true --create-output-bam-md5 false --create-output-variant-index true --create-output-variant-md5 false --lenient false --add-output-sam-program-record true --add-output-vcf-command-line true --cloud-prefetch-buffer 40 --cloud-index-prefetch-buffer -1 --disable-bam-index-caching false --help false --version false --showHidden false --verbosity INFO --QUIET false --use-jdk-deflater false --use-jdk-inflater false --gcs-max-retries 20 --disable-tool-default-read-filters false",Version=4.0.4.0,Date="June 6, 2019 11:26:51 PM CST">
##INFO=<ID=AC,Number=A,Type=Integer,Description="Allele count in genotypes, for each ALT allele, in the same order as listed">
##INFO=<ID=AF,Number=A,Type=Float,Description="Allele Frequency, for each ALT allele, in the same order as listed">
##INFO=<ID=AN,Number=1,Type=Integer,Description="Total number of alleles in called genotypes">
##INFO=<ID=BaseQRankSum,Number=1,Type=Float,Description="Z-score from Wilcoxon rank sum test of Alt Vs. Ref base qualities">
##INFO=<ID=ClippingRankSum,Number=1,Type=Float,Description="Z-score From Wilcoxon rank sum test of Alt vs. Ref number of hard clipped bases">
##INFO=<ID=DP,Number=1,Type=Integer,Description="Approximate read depth; some reads may have been filtered">
##INFO=<ID=DS,Number=0,Type=Flag,Description="Were any of the samples downsampled?">
##INFO=<ID=END,Number=1,Type=Integer,Description="Stop position of the interval">
##INFO=<ID=ExcessHet,Number=1,Type=Float,Description="Phred-scaled p-value for exact test of excess heterozygosity">
##INFO=<ID=FS,Number=1,Type=Float,Description="Phred-scaled p-value using Fisher's exact test to detect strand bias">
##INFO=<ID=InbreedingCoeff,Number=1,Type=Float,Description="Inbreeding coefficient as estimated from the genotype likelihoods per-sample when compared against the Hardy-Weinberg expectation">
##INFO=<ID=MLEAC,Number=A,Type=Integer,Description="Maximum likelihood expectation (MLE) for the allele counts (not necessarily the same as the AC), for each ALT allele, in the same order as listed">
##INFO=<ID=MLEAF,Number=A,Type=Float,Description="Maximum likelihood expectation (MLE) for the allele frequency (not necessarily the same as the AF), for each ALT allele, in the same order as listed">
##INFO=<ID=MQ,Number=1,Type=Float,Description="RMS Mapping Quality">
##INFO=<ID=MQRankSum,Number=1,Type=Float,Description="Z-score From Wilcoxon rank sum test of Alt vs. Ref read mapping qualities">
##INFO=<ID=QD,Number=1,Type=Float,Description="Variant Confidence/Quality by Depth">
##INFO=<ID=RAW_MQ,Number=1,Type=Float,Description="Raw data for RMS Mapping Quality">
##INFO=<ID=ReadPosRankSum,Number=1,Type=Float,Description="Z-score from Wilcoxon rank sum test of Alt vs. Ref read position bias">
##INFO=<ID=SOR,Number=1,Type=Float,Description="Symmetric Odds Ratio of 2x2 contingency table to detect strand bias">
##contig=<ID=NZ_CP016345.1,length=3241530,assembly=Vibrio_natriegens.fa>
##contig=<ID=NZ_CP016346.1,length=1927156,assembly=Vibrio_natriegens.fa>
##reference=file:///local_data1/project/3d_genome/20181123_18113_Vibrio_natriegens/20190412_analysis/Reseq/S8/00.prepare/ref/Vibrio_natriegens.fa
##source=GenotypeGVCFs
##source=SelectVariants
#CHROM	POS	ID	REF	ALT	QUAL	FILTER	INFO	FORMAT	S8
NZ_CP016345.1	683093	.	GA	G	5581.73	PASS	AC=2;AF=1.00;AN=2;DP=198;ExcessHet=3.0103;FS=0.000;MLEAC=2;MLEAF=1.00;MQ=60.00;QD=29.69;SOR=0.804	GT:AD:DP:GQ:PL	1/1:0,188:188:99:5619,565,0
NZ_CP016345.1	949225	.	T	TG	8839.73	PASS	AC=2;AF=1.00;AN=2;DP=242;ExcessHet=3.0103;FS=0.000;MLEAC=2;MLEAF=1.00;MQ=60.00;QD=30.97;SOR=0.799	GT:AD:DP:GQ:PL	1/1:0,236:236:99:8877,719,0
NZ_CP016345.1	1101544	.	CA	C	5817.73	PASS	AC=2;AF=1.00;AN=2;BaseQRankSum=-4.760e-01;ClippingRankSum=0.00;DP=211;ExcessHet=3.0103;FS=3.310;MLEAC=2;MLEAF=1.00;MQ=60.00;MQRankSum=0.00;QD=29.83;ReadPosRankSum=1.25;SOR=0.458	GT:AD:DP:GQ:PL	1/1:1,194:195:99:5855,560,0
NZ_CP016345.1	1407524	.	A	AAT	4009.73	PASS	AC=1;AF=0.500;AN=2;BaseQRankSum=-2.300e-01;ClippingRankSum=0.00;DP=302;ExcessHet=3.0103;FS=0.000;MLEAC=1;MLEAF=0.500;MQ=59.95;MQRankSum=-2.411e+00;QD=13.28;ReadPosRankSum=-2.532e+00;SOR=0.699	GT:AD:DP:GQ:PGT:PID:PL	0/1:199,103:302:99:0|1:1407507_A_G:4047,0,8232
NZ_CP016345.1	1407834	.	TG	T	1234.73	PASS	AC=1;AF=0.500;AN=2;BaseQRankSum=0.389;ClippingRankSum=0.00;DP=246;ExcessHet=3.0103;FS=2.963;MLEAC=1;MLEAF=0.500;MQ=59.45;MQRankSum=-6.882e+00;QD=5.04;ReadPosRankSum=-2.676e+00;SOR=0.644	GT:AD:DP:GQ:PGT:PID:PL	0/1:201,44:245:99:0|1:1407825_T_C:1272,0,8445
NZ_CP016345.1	1407840	.	TAA	T	1204.73	PASS	AC=1;AF=0.500;AN=2;BaseQRankSum=1.28;ClippingRankSum=0.00;DP=253;ExcessHet=3.0103;FS=3.870;MLEAC=1;MLEAF=0.500;MQ=59.47;MQRankSum=-6.902e+00;QD=4.78;ReadPosRankSum=-1.291e+00;SOR=0.686	GT:AD:DP:GQ:PGT:PID:PL	0/1:207,45:252:99:0|1:1407825_T_C:1242,0,8881
NZ_CP016345.1	1407844	.	G	GGCA	1342.73	PASS	AC=1;AF=0.500;AN=2;BaseQRankSum=1.83;ClippingRankSum=0.00;DP=250;ExcessHet=3.0103;FS=4.851;MLEAC=1;MLEAF=0.500;MQ=59.46;MQRankSum=-6.853e+00;QD=5.39;ReadPosRankSum=0.305;SOR=0.677	GT:AD:DP:GQ:PGT:PID:PL	0/1:204,45:249:99:0|1:1407825_T_C:1380,0,8715
NZ_CP016345.1	1407867	.	A	AC	2239.73	PASS	AC=1;AF=0.500;AN=2;BaseQRankSum=0.614;ClippingRankSum=0.00;DP=272;ExcessHet=3.0103;FS=3.187;MLEAC=1;MLEAF=0.500;MQ=59.50;MQRankSum=-5.595e+00;QD=8.30;ReadPosRankSum=0.397;SOR=0.544	GT:AD:DP:GQ:PGT:PID:PL	0/1:203,67:270:99:0|1:1407825_T_C:2277,0,8442
NZ_CP016345.1	1407871	.	G	GCA	2335.73	PASS	AC=1;AF=0.500;AN=2;BaseQRankSum=0.619;ClippingRankSum=0.00;DP=273;ExcessHet=3.0103;FS=3.117;MLEAC=1;MLEAF=0.500;MQ=59.50;MQRankSum=-5.446e+00;QD=8.62;ReadPosRankSum=0.405;SOR=0.507	GT:AD:DP:GQ:PGT:PID:PL	0/1:201,70:271:99:0|1:1407825_T_C:2373,0,8268
NZ_CP016345.1	1407873	.	CTCTG	C	2362.73	PASS	AC=1;AF=0.500;AN=2;BaseQRankSum=0.958;ClippingRankSum=0.00;DP=278;ExcessHet=3.0103;FS=3.078;MLEAC=1;MLEAF=0.500;MQ=59.51;MQRankSum=-5.460e+00;QD=8.56;ReadPosRankSum=0.613;SOR=0.516	GT:AD:DP:GQ:PGT:PID:PL	0/1:205,71:276:99:0|1:1407825_T_C:2400,0,8475
NZ_CP016345.1	1407878	.	A	AAG	2410.73	PASS	AC=1;AF=0.500;AN=2;BaseQRankSum=0.325;ClippingRankSum=0.00;DP=277;ExcessHet=3.0103;FS=2.363;MLEAC=1;MLEAF=0.500;MQ=59.51;MQRankSum=-5.447e+00;QD=8.77;ReadPosRankSum=1.43;SOR=0.524	GT:AD:DP:GQ:PGT:PID:PL	0/1:204,71:275:99:0|1:1407825_T_C:2448,0,8388
NZ_CP016345.1	1407880	.	TC	T	2533.73	PASS	AC=1;AF=0.500;AN=2;BaseQRankSum=0.355;ClippingRankSum=0.00;DP=270;ExcessHet=3.0103;FS=3.052;MLEAC=1;MLEAF=0.500;MQ=59.50;MQRankSum=-5.254e+00;QD=9.45;ReadPosRankSum=-1.949e+00;SOR=0.523	GT:AD:DP:GQ:PGT:PID:PL	0/1:195,73:268:99:0|1:1407825_T_C:2571,0,8421
NZ_CP016345.1	1408385	.	G	GCT	503.73	PASS	AC=1;AF=0.500;AN=2;BaseQRankSum=1.59;ClippingRankSum=0.00;DP=192;ExcessHet=3.0103;FS=4.505;MLEAC=1;MLEAF=0.500;MQ=59.38;MQRankSum=-1.379e+01;QD=2.62;ReadPosRankSum=-5.194e+00;SOR=0.516	GT:AD:DP:GQ:PGT:PID:PL	0/1:171,21:192:99:0|1:1408380_T_G:541,0,7513
NZ_CP016345.1	1408388	.	A	AAC	962.73	PASS	AC=1;AF=0.500;AN=2;BaseQRankSum=1.55;ClippingRankSum=0.00;DP=201;ExcessHet=3.0103;FS=5.099;MLEAC=1;MLEAF=0.500;MQ=59.24;MQRankSum=-1.409e+01;QD=4.79;ReadPosRankSum=-5.979e+00;SOR=0.464	GT:AD:DP:GQ:PGT:PID:PL	0/1:172,29:201:99:0|1:1408380_T_G:1000,0,7615
NZ_CP016345.1	1408391	.	ATCAG	A	1201.73	PASS	AC=1;AF=0.500;AN=2;BaseQRankSum=2.31;ClippingRankSum=0.00;DP=218;ExcessHet=3.0103;FS=3.300;MLEAC=1;MLEAF=0.500;MQ=59.27;MQRankSum=-1.394e+01;QD=5.51;ReadPosRankSum=-6.408e+00;SOR=0.444	GT:AD:DP:GQ:PGT:PID:PL	0/1:181,37:218:99:0|1:1408380_T_G:1239,0,7794
NZ_CP016345.1	1409495	.	TTGG	T	5607.73	PASS	AC=1;AF=0.500;AN=2;BaseQRankSum=4.22;ClippingRankSum=0.00;DP=386;ExcessHet=3.0103;FS=15.510;MLEAC=1;MLEAF=0.500;MQ=59.84;MQRankSum=-3.578e+00;QD=14.53;ReadPosRankSum=-2.116e+00;SOR=0.803	GT:AD:DP:GQ:PGT:PID:PL	0/1:236,150:386:99:0|1:1409427_T_C:5645,0,9830
NZ_CP016345.1	1409499	.	G	GACC	5616.73	PASS	AC=1;AF=0.500;AN=2;BaseQRankSum=3.43;ClippingRankSum=0.00;DP=386;ExcessHet=3.0103;FS=17.849;MLEAC=1;MLEAF=0.500;MQ=59.84;MQRankSum=-3.540e+00;QD=14.55;ReadPosRankSum=-2.941e+00;SOR=0.827	GT:AD:DP:GQ:PGT:PID:PL	0/1:234,152:386:99:0|1:1409427_T_C:5654,0,9704
NZ_CP016345.1	1409502	.	GCAACT	G	5385.73	PASS	AC=1;AF=0.500;AN=2;BaseQRankSum=3.50;ClippingRankSum=0.00;DP=389;ExcessHet=3.0103;FS=17.870;MLEAC=1;MLEAF=0.500;MQ=59.84;MQRankSum=-3.680e+00;QD=13.85;ReadPosRankSum=-3.110e+00;SOR=0.910	GT:AD:DP:GQ:PGT:PID:PL	0/1:243,146:389:99:0|1:1409427_T_C:5423,0,10013
NZ_CP016345.1	1409509	.	G	GTTT	5550.73	PASS	AC=1;AF=0.500;AN=2;BaseQRankSum=3.74;ClippingRankSum=0.00;DP=377;ExcessHet=3.0103;FS=17.030;MLEAC=1;MLEAF=0.500;MQ=59.83;MQRankSum=-3.630e+00;QD=14.72;ReadPosRankSum=-4.495e+00;SOR=0.921	GT:AD:DP:GQ:PGT:PID:PL	0/1:233,144:377:99:0|1:1409427_T_C:5588,0,9458
NZ_CP016345.1	1409514	.	G	GAT	5178.73	PASS	AC=1;AF=0.500;AN=2;BaseQRankSum=4.17;ClippingRankSum=0.00;DP=367;ExcessHet=3.0103;FS=20.112;MLEAC=1;MLEAF=0.500;MQ=59.83;MQRankSum=-3.677e+00;QD=14.11;ReadPosRankSum=-5.375e+00;SOR=0.973	GT:AD:DP:GQ:PGT:PID:PL	0/1:229,138:367:99:0|1:1409427_T_C:5216,0,9401
NZ_CP016345.1	1409526	.	GCA	G	4641.73	PASS	AC=1;AF=0.500;AN=2;BaseQRankSum=3.80;ClippingRankSum=0.00;DP=347;ExcessHet=3.0103;FS=18.578;MLEAC=1;MLEAF=0.500;MQ=59.82;MQRankSum=-3.806e+00;QD=13.38;ReadPosRankSum=-6.730e+00;SOR=1.080	GT:AD:DP:GQ:PGT:PID:PL	0/1:222,125:347:99:0|1:1409427_T_C:4679,0,9314
NZ_CP016345.1	1409530	.	C	CGA	4437.73	PASS	AC=1;AF=0.500;AN=2;BaseQRankSum=4.64;ClippingRankSum=0.00;DP=342;ExcessHet=3.0103;FS=23.336;MLEAC=1;MLEAF=0.500;MQ=59.82;MQRankSum=-3.860e+00;QD=12.98;ReadPosRankSum=-6.192e+00;SOR=1.132	GT:AD:DP:GQ:PGT:PID:PL	0/1:221,121:342:99:0|1:1409427_T_C:4475,0,9245
NZ_CP016345.1	1409537	.	CAG	C	3625.73	PASS	AC=1;AF=0.500;AN=2;BaseQRankSum=4.20;ClippingRankSum=0.00;DP=329;ExcessHet=3.0103;FS=23.947;MLEAC=1;MLEAF=0.500;MQ=59.81;MQRankSum=-4.293e+00;QD=11.02;ReadPosRankSum=-2.576e+00;SOR=1.209	GT:AD:DP:GQ:PGT:PID:PL	0/1:228,101:329:99:0|1:1409427_T_C:3663,0,9513
NZ_CP016345.1	1409542	.	A	ATG	3493.73	PASS	AC=1;AF=0.500;AN=2;BaseQRankSum=3.43;ClippingRankSum=0.00;DP=319;ExcessHet=3.0103;FS=23.262;MLEAC=1;MLEAF=0.500;MQ=59.80;MQRankSum=-4.389e+00;QD=10.95;ReadPosRankSum=-5.554e+00;SOR=1.359	GT:AD:DP:GQ:PGT:PID:PL	0/1:224,95:319:99:0|1:1409427_T_C:3531,0,9606
NZ_CP016345.1	1410671	.	G	GTAACTC	4084.73	PASS	AC=1;AF=0.500;AN=2;BaseQRankSum=1.72;ClippingRankSum=0.00;DP=346;ExcessHet=3.0103;FS=152.268;MLEAC=1;MLEAF=0.500;MQ=59.75;MQRankSum=-1.903e+00;QD=12.85;ReadPosRankSum=1.24;SOR=5.622	GT:AD:DP:GQ:PGT:PID:PL	0/1:205,113:318:99:0|1:1410671_G_GTAACTC:4122,0,8331
NZ_CP016345.1	1410673	.	G	GGC	4081.73	PASS	AC=1;AF=0.500;AN=2;BaseQRankSum=3.67;ClippingRankSum=0.00;DP=313;ExcessHet=3.0103;FS=144.210;MLEAC=1;MLEAF=0.500;MQ=59.91;MQRankSum=-1.961e+00;QD=13.04;ReadPosRankSum=1.75;SOR=5.493	GT:AD:DP:GQ:PGT:PID:PL	0/1:206,107:313:99:0|1:1410671_G_GTAACTC:4119,0,8373
NZ_CP016345.1	1410675	.	GTTTGGTTC	G	3799.73	PASS	AC=1;AF=0.500;AN=2;BaseQRankSum=2.39;ClippingRankSum=0.00;DP=316;ExcessHet=3.0103;FS=143.982;MLEAC=1;MLEAF=0.500;MQ=59.92;MQRankSum=-2.003e+00;QD=12.02;ReadPosRankSum=1.25;SOR=5.487	GT:AD:DP:GQ:PGT:PID:PL	0/1:211,105:316:99:0|1:1410671_G_GTAACTC:3837,0,8831
NZ_CP016345.1	1412115	.	T	TG	1951.73	PASS	AC=1;AF=0.500;AN=2;BaseQRankSum=0.836;ClippingRankSum=0.00;DP=255;ExcessHet=3.0103;FS=0.548;MLEAC=1;MLEAF=0.500;MQ=58.95;MQRankSum=-8.085e+00;QD=7.65;ReadPosRankSum=-5.966e+00;SOR=0.625	GT:AD:DP:GQ:PGT:PID:PL	0/1:197,58:255:99:0|1:1412100_C_T:1989,0,8379
NZ_CP016345.1	1412116	.	TCC	T	1864.73	PASS	AC=1;AF=0.500;AN=2;BaseQRankSum=2.26;ClippingRankSum=0.00;DP=256;ExcessHet=3.0103;FS=1.874;MLEAC=1;MLEAF=0.500;MQ=58.95;MQRankSum=-8.386e+00;QD=7.28;ReadPosRankSum=-5.998e+00;SOR=0.761	GT:AD:DP:GQ:PGT:PID:PL	0/1:201,55:256:99:0|1:1412100_C_T:1902,0,8427
NZ_CP016345.1	1412121	.	A	AG	1567.73	PASS	AC=1;AF=0.500;AN=2;BaseQRankSum=1.27;ClippingRankSum=0.00;DP=246;ExcessHet=3.0103;FS=0.582;MLEAC=1;MLEAF=0.500;MQ=58.91;MQRankSum=-8.697e+00;QD=6.37;SOR=0.773	GT:AD:DP:GQ:PGT:PID:PL	0/1:196,50:246:99:0|1:1412100_C_T:1605,0,8490
NZ_CP016345.1	1413782	.	GCAA	G	6630.73	PASS	AC=1;AF=0.500;AN=2;BaseQRankSum=1.20;ClippingRankSum=0.00;DP=356;ExcessHet=3.0103;FS=6.952;MLEAC=1;MLEAF=0.500;MQ=60.00;MQRankSum=0.00;QD=18.63;ReadPosRankSum=0.264;SOR=0.891	GT:AD:DP:GQ:PGT:PID:PL	0/1:194,162:356:99:0|1:1413768_T_C:6668,0,7787
NZ_CP016345.1	1413786	.	T	TGCG	6678.73	PASS	AC=1;AF=0.500;AN=2;BaseQRankSum=-5.200e-02;ClippingRankSum=0.00;DP=354;ExcessHet=3.0103;FS=6.947;MLEAC=1;MLEAF=0.500;MQ=60.00;MQRankSum=0.00;QD=18.87;ReadPosRankSum=0.514;SOR=0.841	GT:AD:DP:GQ:PGT:PID:PL	0/1:190,164:354:99:0|1:1413768_T_C:6716,0,7706
NZ_CP016345.1	1939660	.	CCGCCACTT	C	1492.73	PASS	AC=2;AF=1.00;AN=2;DP=33;ExcessHet=3.0103;FS=0.000;MLEAC=2;MLEAF=1.00;MQ=60.00;QD=26.00;SOR=7.054	GT:AD:DP:GQ:PGT:PID:PL	1/1:0,33:33:99:1|1:1939654_A_G:1530,102,0
NZ_CP016345.1	1939671	.	CCTAA	C	1402.73	PASS	AC=2;AF=1.00;AN=2;DP=32;ExcessHet=3.0103;FS=0.000;MLEAC=2;MLEAF=1.00;MQ=60.00;QD=30.02;SOR=6.994	GT:AD:DP:GQ:PGT:PID:PL	1/1:0,32:32:96:1|1:1939654_A_G:1440,96,0
NZ_CP016345.1	1939678	.	CATT	C	1357.73	PASS	AC=2;AF=1.00;AN=2;DP=30;ExcessHet=3.0103;FS=0.000;MLEAC=2;MLEAF=1.00;MQ=60.00;QD=31.98;SOR=6.869	GT:AD:DP:GQ:PGT:PID:PL	1/1:0,30:30:93:1|1:1939654_A_G:1395,93,0
NZ_CP016345.1	1939682	.	G	GA	1267.73	PASS	AC=2;AF=1.00;AN=2;DP=29;ExcessHet=3.0103;FS=0.000;MLEAC=2;MLEAF=1.00;MQ=60.00;QD=27.51;SOR=6.804	GT:AD:DP:GQ:PGT:PID:PL	1/1:0,29:29:87:1|1:1939654_A_G:1305,87,0
NZ_CP016345.1	1939686	.	CGT	C	997.73	PASS	AC=2;AF=1.00;AN=2;DP=22;ExcessHet=3.0103;FS=0.000;MLEAC=2;MLEAF=1.00;MQ=60.00;QD=29.11;SOR=6.273	GT:AD:DP:GQ:PGT:PID:PL	1/1:0,22:22:69:1|1:1939654_A_G:1035,69,0
NZ_CP016345.1	1939689	.	AAACACTTAAG	A	952.73	PASS	AC=2;AF=1.00;AN=2;DP=22;ExcessHet=3.0103;FS=0.000;MLEAC=2;MLEAF=1.00;MQ=60.00;QD=28.08;SOR=6.273	GT:AD:DP:GQ:PGT:PID:PL	1/1:0,22:22:66:1|1:1939654_A_G:990,66,0
NZ_CP016345.1	1939702	.	GATT	G	952.73	PASS	AC=2;AF=1.00;AN=2;DP=19;ExcessHet=3.0103;FS=0.000;MLEAC=2;MLEAF=1.00;MQ=60.00;QD=23.23;SOR=5.994	GT:AD:DP:GQ:PGT:PID:PL	1/1:0,19:19:66:1|1:1939654_A_G:990,66,0
NZ_CP016345.1	2862496	.	G	GT	1897.73	PASS	AC=2;AF=1.00;AN=2;DP=43;ExcessHet=3.0103;FS=0.000;MLEAC=2;MLEAF=1.00;MQ=50.06;QD=28.55;SOR=1.775	GT:AD:DP:GQ:PGT:PID:PL	1/1:0,43:43:99:1|1:2862496_G_GT:1935,129,0
NZ_CP016345.1	2862501	.	A	AT	1942.73	PASS	AC=2;AF=1.00;AN=2;DP=44;ExcessHet=3.0103;FS=0.000;MLEAC=2;MLEAF=1.00;MQ=50.31;QD=34.42;SOR=1.828	GT:AD:DP:GQ:PGT:PID:PL	1/1:0,44:44:99:1|1:2862496_G_GT:1980,132,0
NZ_CP016345.1	2862506	.	A	AAAGAGCTACTCTTCTTTGCGATTCGC	2513.73	PASS	AC=2;AF=1.00;AN=2;DP=47;ExcessHet=3.0103;FS=0.000;MLEAC=2;MLEAF=1.00;MQ=50.99;QD=28.53;SOR=1.981	GT:AD:DP:GQ:PGT:PID:PL	1/1:0,47:47:99:1|1:2862496_G_GT:2551,164,0
NZ_CP016345.1	3040981	.	T	TC	6218.73	PASS	AC=2;AF=1.00;AN=2;DP=214;ExcessHet=3.0103;FS=0.000;MLEAC=2;MLEAF=1.00;MQ=42.91;QD=31.57;SOR=5.497	GT:AD:DP:GQ:PL	1/1:0,197:197:99:6256,592,0
NZ_CP016345.1	3042458	.	GT	G	1365.73	PASS	AC=1;AF=0.500;AN=2;BaseQRankSum=0.380;ClippingRankSum=0.00;DP=119;ExcessHet=3.0103;FS=0.000;MLEAC=1;MLEAF=0.500;MQ=39.78;MQRankSum=-2.152e+00;QD=11.48;ReadPosRankSum=1.44;SOR=0.359	GT:AD:DP:GQ:PL	0/1:72,47:119:99:1403,0,2333
NZ_CP016345.1	3042718	.	CA	C	5531.73	PASS	AC=2;AF=1.00;AN=2;DP=168;ExcessHet=3.0103;FS=0.000;MLEAC=2;MLEAF=1.00;MQ=60.00;QD=34.15;SOR=0.908	GT:AD:DP:GQ:PL	1/1:0,162:162:99:5569,487,0
NZ_CP016345.1	3042851	.	CA	C	6444.73	PASS	AC=2;AF=1.00;AN=2;DP=183;ExcessHet=3.0103;FS=0.000;MLEAC=2;MLEAF=1.00;MQ=60.00;QD=27.23;SOR=1.018	GT:AD:DP:GQ:PL	1/1:0,182:182:99:6482,548,0
NZ_CP016345.1	3043328	.	AG	A	7616.73	PASS	AC=2;AF=1.00;AN=2;DP=211;ExcessHet=3.0103;FS=0.000;MLEAC=2;MLEAF=1.00;MQ=60.00;QD=29.52;SOR=0.905	GT:AD:DP:GQ:PL	1/1:0,206:206:99:7654,619,0
NZ_CP016345.1	3043406	.	CG	C	6605.73	PASS	AC=2;AF=1.00;AN=2;DP=178;ExcessHet=3.0103;FS=0.000;MLEAC=2;MLEAF=1.00;MQ=60.00;QD=33.47;SOR=1.211	GT:AD:DP:GQ:PL	1/1:0,178:178:99:6643,535,0
NZ_CP016345.1	3043484	.	TG	T	6194.73	PASS	AC=2;AF=1.00;AN=2;DP=183;ExcessHet=3.0103;FS=0.000;MLEAC=2;MLEAF=1.00;MQ=60.00;QD=34.23;SOR=0.796	GT:AD:DP:GQ:PL	1/1:0,181:181:99:6232,545,0
NZ_CP016345.1	3043749	.	AT	A	6561.73	PASS	AC=2;AF=1.00;AN=2;DP=188;ExcessHet=3.0103;FS=0.000;MLEAC=2;MLEAF=1.00;MQ=60.00;QD=32.91;SOR=0.971	GT:AD:DP:GQ:PL	1/1:0,185:185:99:6599,557,0
NZ_CP016345.1	3043823	.	GA	G	5946.73	PASS	AC=2;AF=1.00;AN=2;DP=179;ExcessHet=3.0103;FS=0.000;MLEAC=2;MLEAF=1.00;MQ=60.00;QD=33.98;SOR=1.017	GT:AD:DP:GQ:PL	1/1:0,175:175:99:5984,527,0
NZ_CP016345.1	3144323	.	CA	C	6368.73	PASS	AC=2;AF=1.00;AN=2;BaseQRankSum=2.71;ClippingRankSum=0.00;DP=263;ExcessHet=3.0103;FS=0.000;MLEAC=2;MLEAF=1.00;MQ=60.00;MQRankSum=0.00;QD=28.18;ReadPosRankSum=0.956;SOR=0.787	GT:AD:DP:GQ:PL	1/1:6,220:226:99:6406,506,0
NZ_CP016346.1	317709	.	T	TAACGAA	5650.73	PASS	AC=2;AF=1.00;AN=2;DP=146;ExcessHet=3.0103;FS=0.000;MLEAC=2;MLEAF=1.00;MQ=60.00;QD=31.26;SOR=0.831	GT:AD:DP:GQ:PL	1/1:0,122:122:99:5688,383,0
NZ_CP016346.1	1230227	.	CGAATAGACAACCTTTTGTCCTTTCTGATGATTAATAGATAGGCTCATATATTGTTACATTCATTCT	C	8234.73	PASS	AC=2;AF=1.00;AN=2;BaseQRankSum=-1.690e-01;ClippingRankSum=0.00;DP=195;ExcessHet=3.0103;FS=3.250;MLEAC=2;MLEAF=1.00;MQ=60.00;MQRankSum=0.00;QD=29.09;ReadPosRankSum=1.50;SOR=0.416	GT:AD:DP:GQ:PL	1/1:1,183:186:99:8272,556,0
NZ_CP016346.1	1920753	.	A	AT	6503.73	PASS	AC=2;AF=1.00;AN=2;DP=202;ExcessHet=3.0103;FS=0.000;MLEAC=2;MLEAF=1.00;MQ=60.00;QD=33.18;SOR=0.734	GT:AD:DP:GQ:PL	1/1:0,196:196:99:6541,592,0
NZ_CP016346.1	1920851	.	AG	A	6751.73	PASS	AC=2;AF=1.00;AN=2;DP=204;ExcessHet=3.0103;FS=0.000;MLEAC=2;MLEAF=1.00;MQ=60.00;QD=34.27;SOR=0.766	GT:AD:DP:GQ:PL	1/1:0,197:197:99:6789,593,0
NZ_CP016346.1	1920983	.	CG	C	5783.73	PASS	AC=2;AF=1.00;AN=2;DP=165;ExcessHet=3.0103;FS=0.000;MLEAC=2;MLEAF=1.00;MQ=60.00;QD=26.08;SOR=0.863	GT:AD:DP:GQ:PL	1/1:0,163:163:99:5821,491,0
NZ_CP016346.1	1921121	.	CA	C	8398.73	PASS	AC=2;AF=1.00;AN=2;DP=192;ExcessHet=3.0103;FS=0.000;MLEAC=2;MLEAF=1.00;MQ=60.00;QD=27.08;SOR=0.947	GT:AD:DP:GQ:PGT:PID:PL	1/1:0,192:192:99:1|1:1921100_A_C:8436,578,0
NZ_CP016346.1	1921182	.	TG	T	7227.73	PASS	AC=2;AF=1.00;AN=2;DP=199;ExcessHet=3.0103;FS=0.000;MLEAC=2;MLEAF=1.00;MQ=60.00;QD=25.42;SOR=0.703	GT:AD:DP:GQ:PL	1/1:0,195:195:99:7265,586,0
NZ_CP016346.1	1921231	.	C	CA	6854.73	PASS	AC=2;AF=1.00;AN=2;DP=210;ExcessHet=3.0103;FS=0.000;MLEAC=2;MLEAF=1.00;MQ=60.00;QD=32.80;SOR=0.722	GT:AD:DP:GQ:PL	1/1:0,209:209:99:6892,637,0
NZ_CP016346.1	1921328	.	GT	G	6550.73	PASS	AC=2;AF=1.00;AN=2;DP=230;ExcessHet=3.0103;FS=0.000;MLEAC=2;MLEAF=1.00;MQ=60.00;QD=30.90;SOR=0.812	GT:AD:DP:GQ:PL	1/1:0,212:212:99:6588,638,0
NZ_CP016346.1	1921372	.	GA	G	7841.73	PASS	AC=2;AF=1.00;AN=2;DP=223;ExcessHet=3.0103;FS=0.000;MLEAC=2;MLEAF=1.00;MQ=60.00;QD=27.65;SOR=0.817	GT:AD:DP:GQ:PL	1/1:0,221:221:99:7879,665,0
NZ_CP016346.1	1921466	.	TC	T	7614.73	PASS	AC=2;AF=1.00;AN=2;DP=206;ExcessHet=3.0103;FS=0.000;MLEAC=2;MLEAF=1.00;MQ=60.00;QD=29.48;SOR=0.849	GT:AD:DP:GQ:PL	1/1:0,205:205:99:7652,617,0
NZ_CP016346.1	1921534	.	CG	C	7153.73	PASS	AC=2;AF=1.00;AN=2;DP=194;ExcessHet=3.0103;FS=0.000;MLEAC=2;MLEAF=1.00;MQ=60.00;QD=30.56;SOR=0.872	GT:AD:DP:GQ:PL	1/1:0,192:192:99:7191,578,0
NZ_CP016346.1	1921682	.	CA	C	8284.73	PASS	AC=2;AF=1.00;AN=2;DP=188;ExcessHet=3.0103;FS=0.000;MLEAC=2;MLEAF=1.00;MQ=60.00;QD=33.63;SOR=0.704	GT:AD:DP:GQ:PGT:PID:PL	1/1:0,185:185:99:1|1:1921682_CA_C:8322,563,0
NZ_CP016346.1	1921689	.	CA	C	8638.73	PASS	AC=2;AF=1.00;AN=2;DP=188;ExcessHet=3.0103;FS=0.000;MLEAC=2;MLEAF=1.00;MQ=60.00;QD=30.55;SOR=0.736	GT:AD:DP:GQ:PGT:PID:PL	1/1:0,188:188:99:1|1:1921682_CA_C:8676,587,0
NZ_CP016346.1	1921693	.	CA	C	8564.73	PASS	AC=2;AF=1.00;AN=2;DP=192;ExcessHet=3.0103;FS=0.000;MLEAC=2;MLEAF=1.00;MQ=60.00;QD=32.62;SOR=0.825	GT:AD:DP:GQ:PGT:PID:PL	1/1:0,192:192:99:1|1:1921682_CA_C:8602,581,0
NZ_CP016346.1	1921847	.	CG	C	7136.73	PASS	AC=2;AF=1.00;AN=2;DP=205;ExcessHet=3.0103;FS=0.000;MLEAC=2;MLEAF=1.00;MQ=60.00;QD=29.33;SOR=0.830	GT:AD:DP:GQ:PL	1/1:0,201:201:99:7174,605,0
NZ_CP016346.1	1921993	.	ATT	A	9472.73	PASS	AC=2;AF=1.00;AN=2;DP=230;ExcessHet=3.0103;FS=0.000;MLEAC=2;MLEAF=1.00;MQ=60.00;QD=35.36;SOR=0.786	GT:AD:DP:GQ:PL	1/1:0,224:224:99:9510,674,0
NZ_CP016346.1	1922068	.	GA	G	6729.73	PASS	AC=2;AF=1.00;AN=2;DP=224;ExcessHet=3.0103;FS=0.000;MLEAC=2;MLEAF=1.00;MQ=60.00;QD=31.16;SOR=0.731	GT:AD:DP:GQ:PL	1/1:0,216:216:99:6767,650,0
NZ_CP016346.1	1922142	.	CT	C	9323.73	PASS	AC=2;AF=1.00;AN=2;DP=217;ExcessHet=3.0103;FS=0.000;MLEAC=2;MLEAF=1.00;MQ=60.00;QD=34.30;SOR=0.781	GT:AD:DP:GQ:PL	1/1:0,211:211:99:9361,647,0
NZ_CP016346.1	1922163	.	GT	G	8261.73	PASS	AC=2;AF=1.00;AN=2;BaseQRankSum=2.35;ClippingRankSum=0.00;DP=229;ExcessHet=3.0103;FS=0.000;MLEAC=2;MLEAF=1.00;MQ=60.00;MQRankSum=0.00;QD=27.00;ReadPosRankSum=-5.700e-01;SOR=0.250	GT:AD:DP:GQ:PL	1/1:1,221:222:99:8299,656,0
NZ_CP016346.1	1922195	.	TG	T	7703.73	PASS	AC=2;AF=1.00;AN=2;DP=213;ExcessHet=3.0103;FS=0.000;MLEAC=2;MLEAF=1.00;MQ=60.00;QD=30.82;SOR=0.783	GT:AD:DP:GQ:PL	1/1:0,207:207:99:7741,623,0
NZ_CP016346.1	1922320	.	CA	C	11054.73	PASS	AC=2;AF=1.00;AN=2;DP=248;ExcessHet=3.0103;FS=0.000;MLEAC=2;MLEAF=1.00;MQ=60.00;QD=29.27;SOR=0.786	GT:AD:DP:GQ:PGT:PID:PL	1/1:0,245:245:99:1|1:1922320_CA_C:11092,747,0
NZ_CP016346.1	1922327	.	AG	A	11353.73	PASS	AC=2;AF=1.00;AN=2;DP=249;ExcessHet=3.0103;FS=0.000;MLEAC=2;MLEAF=1.00;MQ=60.00;QD=35.92;SOR=0.767	GT:AD:DP:GQ:PGT:PID:PL	1/1:0,249:249:99:1|1:1922320_CA_C:11391,768,0
NZ_CP016346.1	1922348	.	CA	C	11511.73	PASS	AC=2;AF=1.00;AN=2;DP=262;ExcessHet=3.0103;FS=0.000;MLEAC=2;MLEAF=1.00;MQ=60.00;QD=29.63;SOR=0.856	GT:AD:DP:GQ:PGT:PID:PL	1/1:0,262:262:99:1|1:1922320_CA_C:11549,792,0
NZ_CP016346.1	1923303	.	A	AT	7440.73	PASS	AC=2;AF=1.00;AN=2;BaseQRankSum=-6.980e-01;ClippingRankSum=0.00;DP=245;ExcessHet=3.0103;FS=6.185;MLEAC=2;MLEAF=1.00;MQ=60.00;MQRankSum=0.00;QD=31.00;ReadPosRankSum=-7.270e-01;SOR=0.196	GT:AD:DP:GQ:PL	1/1:2,238:240:99:7478,661,0
