# Supplementary material for: Changes in Vibrio natriegens Growth Under Simulated Microgravity
Source: Front Microbiol. 2020 Aug 28;11:2040. doi: 10.3389/fmicb.2020.02040 (PMC7483581; doi:10.3389/fmicb.2020.02040)
Supplement: Supplementary file 3 [file Data_Sheet_1.ZIP › genome variations of WT and slower growth mutant/slower growth mutant.snp.vcf]

##fileformat=VCFv4.2
##ALT=<ID=NON_REF,Description="Represents any possible alternative allele at this location">
##FILTER=<ID=LowQual,Description="Low quality">
##FORMAT=<ID=AD,Number=R,Type=Integer,Description="Allelic depths for the ref and alt alleles in the order listed">
##FORMAT=<ID=DP,Number=1,Type=Integer,Description="Approximate read depth (reads with MQ=255 or with bad mates are filtered)">
##FORMAT=<ID=GQ,Number=1,Type=Integer,Description="Genotype Quality">
##FORMAT=<ID=GT,Number=1,Type=String,Description="Genotype">
##FORMAT=<ID=MIN_DP,Number=1,Type=Integer,Description="Minimum DP observed within the GVCF block">
##FORMAT=<ID=PGT,Number=1,Type=String,Description="Physical phasing haplotype information, describing how the alternate alleles are phased in relation to one another">
##FORMAT=<ID=PID,Number=1,Type=String,Description="Physical phasing ID information, where each unique ID within a given sample (but not across samples) connects records within a phasing group">
##FORMAT=<ID=PL,Number=G,Type=Integer,Description="Normalized, Phred-scaled likelihoods for genotypes as defined in the VCF specification">
##FORMAT=<ID=RGQ,Number=1,Type=Integer,Description="Unconditional reference genotype confidence, encoded as a phred quality -10*log10 p(genotype call is wrong)">
##FORMAT=<ID=SB,Number=4,Type=Integer,Description="Per-sample component statistics which comprise the Fisher's Exact Test to detect strand bias.">
##GATKCommandLine=<ID=GenotypeGVCFs,CommandLine="GenotypeGVCFs  --output raw_variants.vcf --variant S8.raw.gvcf --reference /local_data1/project/3d_genome/20181123_18113_Vibrio_natriegens/20190412_analysis/Reseq/S8/00.prepare/ref/Vibrio_natriegens.fa  --use-new-qual-calculator false --annotate-with-num-discovered-alleles false --heterozygosity 0.001 --indel-heterozygosity 1.25E-4 --heterozygosity-stdev 0.01 --standard-min-confidence-threshold-for-calling 10.0 --max-alternate-alleles 6 --max-genotype-count 1024 --sample-ploidy 2 --annotation-group StandardAnnotation --disable-tool-default-annotations false --only-output-calls-starting-in-intervals false --interval-set-rule UNION --interval-padding 0 --interval-exclusion-padding 0 --interval-merging-rule ALL --read-validation-stringency SILENT --seconds-between-progress-updates 10.0 --disable-sequence-dictionary-validation false --create-output-bam-index true --create-output-bam-md5 false --create-output-variant-index true --create-output-variant-md5 false --lenient false --add-output-sam-program-record true --add-output-vcf-command-line true --cloud-prefetch-buffer 40 --cloud-index-prefetch-buffer -1 --disable-bam-index-caching false --help false --version false --showHidden false --verbosity INFO --QUIET false --use-jdk-deflater false --use-jdk-inflater false --gcs-max-retries 20 --disable-tool-default-read-filters false",Version=4.0.4.0,Date="June 6, 2019 11:21:46 PM CST">
##GATKCommandLine=<ID=SelectVariants,CommandLine="SelectVariants  --output /local_data1/project/3d_genome/20181123_18113_Vibrio_natriegens/20190412_analysis/Reseq/S8/03.snp_indel/raw_snp.vcf --select-type-to-include SNP --variant raw_variants.vcf --reference /local_data1/project/3d_genome/20181123_18113_Vibrio_natriegens/20190412_analysis/Reseq/S8/00.prepare/ref/Vibrio_natriegens.fa  --invertSelect false --exclude-non-variants false --exclude-filtered false --preserve-alleles false --remove-unused-alternates false --restrict-alleles-to ALL --keep-original-ac false --keep-original-dp false --mendelian-violation false --invert-mendelian-violation false --mendelian-violation-qual-threshold 0.0 --select-random-fraction 0.0 --remove-fraction-genotypes 0.0 --fully-decode false --max-indel-size 2147483647 --min-indel-size 0 --max-filtered-genotypes 2147483647 --min-filtered-genotypes 0 --max-fraction-filtered-genotypes 1.0 --min-fraction-filtered-genotypes 0.0 --max-nocall-number 2147483647 --max-nocall-fraction 1.0 --set-filtered-gt-to-nocall false --allow-nonoverlapping-command-line-samples false --suppress-reference-path false --interval-set-rule UNION --interval-padding 0 --interval-exclusion-padding 0 --interval-merging-rule ALL --read-validation-stringency SILENT --seconds-between-progress-updates 10.0 --disable-sequence-dictionary-validation false --create-output-bam-index true --create-output-bam-md5 false --create-output-variant-index true --create-output-variant-md5 false --lenient false --add-output-sam-program-record true --add-output-vcf-command-line true --cloud-prefetch-buffer 40 --cloud-index-prefetch-buffer -1 --disable-bam-index-caching false --help false --version false --showHidden false --verbosity INFO --QUIET false --use-jdk-deflater false --use-jdk-inflater false --gcs-max-retries 20 --disable-tool-default-read-filters false",Version=4.0.4.0,Date="June 6, 2019 11:24:16 PM CST">
##INFO=<ID=AC,Number=A,Type=Integer,Description="Allele count in genotypes, for each ALT allele, in the same order as listed">
##INFO=<ID=AF,Number=A,Type=Float,Description="Allele Frequency, for each ALT allele, in the same order as listed">
##INFO=<ID=AN,Number=1,Type=Integer,Description="Total number of alleles in called genotypes">
##INFO=<ID=BaseQRankSum,Number=1,Type=Float,Description="Z-score from Wilcoxon rank sum test of Alt Vs. Ref base qualities">
##INFO=<ID=ClippingRankSum,Number=1,Type=Float,Description="Z-score From Wilcoxon rank sum test of Alt vs. Ref number of hard clipped bases">
##INFO=<ID=DP,Number=1,Type=Integer,Description="Approximate read depth; some reads may have been filtered">
##INFO=<ID=DS,Number=0,Type=Flag,Description="Were any of the samples downsampled?">
##INFO=<ID=END,Number=1,Type=Integer,Description="Stop position of the interval">
##INFO=<ID=ExcessHet,Number=1,Type=Float,Description="Phred-scaled p-value for exact test of excess heterozygosity">
##INFO=<ID=FS,Number=1,Type=Float,Description="Phred-scaled p-value using Fisher's exact test to detect strand bias">
##INFO=<ID=InbreedingCoeff,Number=1,Type=Float,Description="Inbreeding coefficient as estimated from the genotype likelihoods per-sample when compared against the Hardy-Weinberg expectation">
##INFO=<ID=MLEAC,Number=A,Type=Integer,Description="Maximum likelihood expectation (MLE) for the allele counts (not necessarily the same as the AC), for each ALT allele, in the same order as listed">
##INFO=<ID=MLEAF,Number=A,Type=Float,Description="Maximum likelihood expectation (MLE) for the allele frequency (not necessarily the same as the AF), for each ALT allele, in the same order as listed">
##INFO=<ID=MQ,Number=1,Type=Float,Description="RMS Mapping Quality">
##INFO=<ID=MQRankSum,Number=1,Type=Float,Description="Z-score From Wilcoxon rank sum test of Alt vs. Ref read mapping qualities">
##INFO=<ID=QD,Number=1,Type=Float,Description="Variant Confidence/Quality by Depth">
##INFO=<ID=RAW_MQ,Number=1,Type=Float,Description="Raw data for RMS Mapping Quality">
##INFO=<ID=ReadPosRankSum,Number=1,Type=Float,Description="Z-score from Wilcoxon rank sum test of Alt vs. Ref read position bias">
##INFO=<ID=SOR,Number=1,Type=Float,Description="Symmetric Odds Ratio of 2x2 contingency table to detect strand bias">
##contig=<ID=NZ_CP016345.1,length=3241530,assembly=Vibrio_natriegens.fa>
##contig=<ID=NZ_CP016346.1,length=1927156,assembly=Vibrio_natriegens.fa>
##reference=file:///local_data1/project/3d_genome/20181123_18113_Vibrio_natriegens/20190412_analysis/Reseq/S8/00.prepare/ref/Vibrio_natriegens.fa
##source=GenotypeGVCFs
##source=SelectVariants
#CHROM	POS	ID	REF	ALT	QUAL	FILTER	INFO	FORMAT	S8
NZ_CP016345.1	47389	.	G	A	12523.77	PASS	AC=2;AF=1.00;AN=2;DP=325;ExcessHet=3.0103;FS=0.000;MLEAC=2;MLEAF=1.00;MQ=60.00;QD=25.36;SOR=0.916	GT:AD:DP:GQ:PL	1/1:0,325:325:99:12552,977,0
NZ_CP016345.1	676480	.	G	T	8243.77	PASS	AC=2;AF=1.00;AN=2;DP=225;ExcessHet=3.0103;FS=0.000;MLEAC=2;MLEAF=1.00;MQ=60.00;QD=28.73;SOR=0.929	GT:AD:DP:GQ:PL	1/1:0,224:224:99:8272,670,0
NZ_CP016345.1	1220272	.	T	C	6565.77	PASS	AC=2;AF=1.00;AN=2;DP=173;ExcessHet=3.0103;FS=0.000;MLEAC=2;MLEAF=1.00;MQ=60.00;QD=27.24;SOR=0.752	GT:AD:DP:GQ:PL	1/1:0,173:173:99:6594,519,0
NZ_CP016345.1	1344478	.	G	C	8266.77	PASS	AC=2;AF=1.00;AN=2;DP=214;ExcessHet=3.0103;FS=0.000;MLEAC=2;MLEAF=1.00;MQ=60.00;QD=28.20;SOR=0.896	GT:AD:DP:GQ:PL	1/1:0,214:214:99:8295,643,0
NZ_CP016345.1	1407507	.	A	G	2785.77	PASS	AC=1;AF=0.500;AN=2;BaseQRankSum=0.156;ClippingRankSum=0.00;DP=286;ExcessHet=3.0103;FS=2.945;MLEAC=1;MLEAF=0.500;MQ=59.99;MQRankSum=-1.611e+00;QD=9.74;ReadPosRankSum=-4.735e+00;SOR=0.516	GT:AD:DP:GQ:PGT:PID:PL	0/1:207,79:286:99:0|1:1407507_A_G:2814,0,8454
NZ_CP016345.1	1407510	.	T	G	2902.77	PASS	AC=1;AF=0.500;AN=2;BaseQRankSum=-1.790e-01;ClippingRankSum=0.00;DP=287;ExcessHet=3.0103;FS=1.577;MLEAC=1;MLEAF=0.500;MQ=59.99;MQRankSum=-1.560e+00;QD=10.11;ReadPosRankSum=-4.501e+00;SOR=0.577	GT:AD:DP:GQ:PGT:PID:PL	0/1:204,83:287:99:0|1:1407507_A_G:2931,0,8576
NZ_CP016345.1	1407513	.	A	C	3133.77	PASS	AC=1;AF=0.500;AN=2;BaseQRankSum=0.287;ClippingRankSum=0.00;DP=289;ExcessHet=3.0103;FS=2.804;MLEAC=1;MLEAF=0.500;MQ=59.99;MQRankSum=-1.504e+00;QD=10.84;ReadPosRankSum=-4.353e+00;SOR=0.539	GT:AD:DP:GQ:PGT:PID:PL	0/1:201,88:289:99:0|1:1407507_A_G:3162,0,8337
NZ_CP016345.1	1407526	.	C	G	4072.77	PASS	AC=1;AF=0.500;AN=2;BaseQRankSum=0.680;ClippingRankSum=0.00;DP=309;ExcessHet=3.0103;FS=1.414;MLEAC=1;MLEAF=0.500;MQ=59.95;MQRankSum=-2.317e+00;QD=13.18;ReadPosRankSum=-2.847e+00;SOR=0.596	GT:AD:DP:GQ:PGT:PID:PL	0/1:198,111:309:99:0|1:1407507_A_G:4101,0,8297
NZ_CP016345.1	1407541	.	G	A	4529.77	PASS	AC=1;AF=0.500;AN=2;BaseQRankSum=0.912;ClippingRankSum=0.00;DP=328;ExcessHet=3.0103;FS=0.000;MLEAC=1;MLEAF=0.500;MQ=59.95;MQRankSum=-2.210e+00;QD=13.81;ReadPosRankSum=0.846;SOR=0.677	GT:AD:DP:GQ:PGT:PID:PL	0/1:203,125:328:99:0|1:1407507_A_G:4558,0,7981
NZ_CP016345.1	1407570	.	C	G	5328.77	PASS	AC=1;AF=0.500;AN=2;BaseQRankSum=2.08;ClippingRankSum=0.00;DP=334;ExcessHet=3.0103;FS=0.836;MLEAC=1;MLEAF=0.500;MQ=59.68;MQRankSum=-4.033e+00;QD=16.00;ReadPosRankSum=3.71;SOR=0.751	GT:AD:DP:GQ:PGT:PID:PL	0/1:189,144:333:99:0|1:1407570_C_G:5357,0,7419
NZ_CP016345.1	1407579	.	T	C	5308.77	PASS	AC=1;AF=0.500;AN=2;BaseQRankSum=5.62;ClippingRankSum=0.00;DP=316;ExcessHet=3.0103;FS=2.447;MLEAC=1;MLEAF=0.500;MQ=59.66;MQRankSum=-4.080e+00;QD=16.80;ReadPosRankSum=4.56;SOR=0.847	GT:AD:DP:GQ:PGT:PID:PL	0/1:181,135:316:99:0|1:1407570_C_G:5337,0,7331
NZ_CP016345.1	1407582	.	C	T	5215.77	PASS	AC=1;AF=0.500;AN=2;BaseQRankSum=4.83;ClippingRankSum=0.00;DP=315;ExcessHet=3.0103;FS=3.043;MLEAC=1;MLEAF=0.500;MQ=59.63;MQRankSum=-4.215e+00;QD=16.56;ReadPosRankSum=4.40;SOR=0.861	GT:AD:DP:GQ:PGT:PID:PL	0/1:179,136:315:99:0|1:1407570_C_G:5244,0,7269
NZ_CP016345.1	1407585	.	A	C	5305.77	PASS	AC=1;AF=0.500;AN=2;BaseQRankSum=4.93;ClippingRankSum=0.00;DP=319;ExcessHet=3.0103;FS=3.671;MLEAC=1;MLEAF=0.500;MQ=59.53;MQRankSum=-4.660e+00;QD=16.63;ReadPosRankSum=4.16;SOR=0.893	GT:AD:DP:GQ:PGT:PID:PL	0/1:180,139:319:99:0|1:1407570_C_G:5334,0,7179
NZ_CP016345.1	1407594	.	T	C	5587.77	PASS	AC=1;AF=0.500;AN=2;BaseQRankSum=6.74;ClippingRankSum=0.00;DP=325;ExcessHet=3.0103;FS=2.413;MLEAC=1;MLEAF=0.500;MQ=59.30;MQRankSum=-5.447e+00;QD=17.30;ReadPosRankSum=3.43;SOR=0.852	GT:AD:DP:GQ:PL	0/1:177,146:324:99:5616,0,7307
NZ_CP016345.1	1407595	.	A	T	5584.77	PASS	AC=1;AF=0.500;AN=2;BaseQRankSum=4.14;ClippingRankSum=0.00;DP=327;ExcessHet=3.0103;FS=4.310;MLEAC=1;MLEAF=0.500;MQ=59.27;MQRankSum=-5.618e+00;QD=17.08;ReadPosRankSum=3.15;SOR=0.928	GT:AD:DP:GQ:PGT:PID:PL	0/1:180,147:327:99:0|1:1407570_C_G:5613,0,7368
NZ_CP016345.1	1407596	.	A	C	5587.77	PASS	AC=1;AF=0.500;AN=2;BaseQRankSum=5.73;ClippingRankSum=0.00;DP=326;ExcessHet=3.0103;FS=5.041;MLEAC=1;MLEAF=0.500;MQ=59.27;MQRankSum=-5.638e+00;QD=17.14;ReadPosRankSum=3.26;SOR=0.968	GT:AD:DP:GQ:PGT:PID:PL	0/1:180,146:326:99:0|1:1407570_C_G:5616,0,7326
NZ_CP016345.1	1407598	.	A	G	5551.77	PASS	AC=1;AF=0.500;AN=2;BaseQRankSum=4.96;ClippingRankSum=0.00;DP=326;ExcessHet=3.0103;FS=5.802;MLEAC=1;MLEAF=0.500;MQ=59.27;MQRankSum=-5.638e+00;QD=17.03;ReadPosRankSum=3.16;SOR=0.995	GT:AD:DP:GQ:PGT:PID:PL	0/1:180,146:326:99:0|1:1407570_C_G:5580,0,7245
NZ_CP016345.1	1407600	.	T	G	5548.77	PASS	AC=1;AF=0.500;AN=2;BaseQRankSum=5.18;ClippingRankSum=0.00;DP=325;ExcessHet=3.0103;FS=5.791;MLEAC=1;MLEAF=0.500;MQ=59.27;MQRankSum=-5.623e+00;QD=17.07;ReadPosRankSum=2.98;SOR=0.981	GT:AD:DP:GQ:PGT:PID:PL	0/1:179,146:325:99:0|1:1407570_C_G:5577,0,7287
NZ_CP016345.1	1407606	.	T	C	5545.77	PASS	AC=1;AF=0.500;AN=2;BaseQRankSum=5.64;ClippingRankSum=0.00;DP=327;ExcessHet=3.0103;FS=3.636;MLEAC=1;MLEAF=0.500;MQ=59.27;MQRankSum=-5.653e+00;QD=16.96;ReadPosRankSum=2.65;SOR=0.902	GT:AD:DP:GQ:PGT:PID:PL	0/1:181,146:327:99:0|1:1407570_C_G:5574,0,7329
NZ_CP016345.1	1407609	.	G	A	5584.77	PASS	AC=1;AF=0.500;AN=2;BaseQRankSum=3.78;ClippingRankSum=0.00;DP=326;ExcessHet=3.0103;FS=3.628;MLEAC=1;MLEAF=0.500;MQ=59.27;MQRankSum=-5.638e+00;QD=17.13;ReadPosRankSum=2.27;SOR=0.888	GT:AD:DP:GQ:PGT:PID:PL	0/1:180,146:326:99:0|1:1407570_C_G:5613,0,7368
NZ_CP016345.1	1407612	.	A	G	5635.77	PASS	AC=1;AF=0.500;AN=2;BaseQRankSum=5.75;ClippingRankSum=0.00;DP=324;ExcessHet=3.0103;FS=3.003;MLEAC=1;MLEAF=0.500;MQ=59.21;MQRankSum=-5.732e+00;QD=17.39;ReadPosRankSum=1.72;SOR=0.859	GT:AD:DP:GQ:PGT:PID:PL	0/1:178,146:324:99:0|1:1407570_C_G:5664,0,7239
NZ_CP016345.1	1407615	.	C	G	5650.77	PASS	AC=1;AF=0.500;AN=2;BaseQRankSum=4.26;ClippingRankSum=0.00;DP=317;ExcessHet=3.0103;FS=3.694;MLEAC=1;MLEAF=0.500;MQ=59.13;MQRankSum=-5.780e+00;QD=17.83;ReadPosRankSum=0.867;SOR=0.898	GT:AD:DP:GQ:PGT:PID:PL	0/1:172,145:317:99:0|1:1407570_C_G:5679,0,7029
NZ_CP016345.1	1407618	.	C	T	5650.77	PASS	AC=1;AF=0.500;AN=2;BaseQRankSum=2.64;ClippingRankSum=0.00;DP=320;ExcessHet=3.0103;FS=4.363;MLEAC=1;MLEAF=0.500;MQ=59.01;MQRankSum=-6.106e+00;QD=17.66;ReadPosRankSum=0.787;SOR=0.923	GT:AD:DP:GQ:PGT:PID:PL	0/1:176,144:320:99:0|1:1407570_C_G:5679,0,7029
NZ_CP016345.1	1407621	.	G	T	5611.77	PASS	AC=1;AF=0.500;AN=2;BaseQRankSum=3.47;ClippingRankSum=0.00;DP=313;ExcessHet=3.0103;FS=7.711;MLEAC=1;MLEAF=0.500;MQ=58.80;MQRankSum=-6.541e+00;QD=17.93;ReadPosRankSum=0.632;SOR=1.060	GT:AD:DP:GQ:PGT:PID:PL	0/1:174,139:313:99:0|1:1407570_C_G:5640,0,6990
NZ_CP016345.1	1407622	.	A	G	5488.77	PASS	AC=1;AF=0.500;AN=2;BaseQRankSum=5.68;ClippingRankSum=0.00;DP=311;ExcessHet=3.0103;FS=7.775;MLEAC=1;MLEAF=0.500;MQ=58.80;MQRankSum=-6.548e+00;QD=17.65;ReadPosRankSum=0.498;SOR=1.068	GT:AD:DP:GQ:PGT:PID:PL	0/1:173,138:311:99:0|1:1407570_C_G:5517,0,6957
NZ_CP016345.1	1407627	.	C	G	5353.77	PASS	AC=1;AF=0.500;AN=2;BaseQRankSum=4.21;ClippingRankSum=0.00;DP=313;ExcessHet=3.0103;FS=16.720;MLEAC=1;MLEAF=0.500;MQ=58.62;MQRankSum=-6.885e+00;QD=17.10;ReadPosRankSum=-2.098e+00;SOR=1.371	GT:AD:DP:GQ:PGT:PID:PL	0/1:174,139:313:99:0|1:1407627_C_G:5382,0,9242
NZ_CP016345.1	1407630	.	C	T	5155.77	PASS	AC=1;AF=0.500;AN=2;BaseQRankSum=4.10;ClippingRankSum=0.00;DP=300;ExcessHet=3.0103;FS=25.048;MLEAC=1;MLEAF=0.500;MQ=58.47;MQRankSum=-7.317e+00;QD=17.19;ReadPosRankSum=-8.800e-01;SOR=1.631	GT:AD:DP:GQ:PGT:PID:PL	0/1:173,127:300:99:0|1:1407627_C_G:5184,0,9138
NZ_CP016345.1	1407633	.	G	A	4858.77	PASS	AC=1;AF=0.500;AN=2;BaseQRankSum=2.48;ClippingRankSum=0.00;DP=292;ExcessHet=3.0103;FS=25.731;MLEAC=1;MLEAF=0.500;MQ=58.22;MQRankSum=-7.603e+00;QD=16.64;ReadPosRankSum=-1.512e+00;SOR=1.670	GT:AD:DP:GQ:PGT:PID:PL	0/1:167,125:292:99:0|1:1407627_C_G:4887,0,9315
NZ_CP016345.1	1407636	.	T	C	4750.77	PASS	AC=1;AF=0.500;AN=2;BaseQRankSum=2.96;ClippingRankSum=0.00;DP=286;ExcessHet=3.0103;FS=11.771;MLEAC=1;MLEAF=0.500;MQ=58.05;MQRankSum=-7.590e+00;QD=16.79;ReadPosRankSum=-2.475e+00;SOR=1.264	GT:AD:DP:GQ:PL	0/1:159,124:286:99:4779,0,9044
NZ_CP016345.1	1407651	.	G	A	4114.77	PASS	AC=1;AF=0.500;AN=2;BaseQRankSum=2.19;ClippingRankSum=0.00;DP=273;ExcessHet=3.0103;FS=24.699;MLEAC=1;MLEAF=0.500;MQ=57.37;MQRankSum=-9.667e+00;QD=15.07;ReadPosRankSum=-1.514e+00;SOR=1.750	GT:AD:DP:GQ:PGT:PID:PL	0/1:166,107:273:99:0|1:1407627_C_G:4143,0,9201
NZ_CP016345.1	1407654	.	A	C	3994.77	PASS	AC=1;AF=0.500;AN=2;BaseQRankSum=3.24;ClippingRankSum=0.00;DP=268;ExcessHet=3.0103;FS=21.299;MLEAC=1;MLEAF=0.500;MQ=57.29;MQRankSum=-9.804e+00;QD=14.91;ReadPosRankSum=-2.035e+00;SOR=1.611	GT:AD:DP:GQ:PGT:PID:PL	0/1:163,105:268:99:0|1:1407627_C_G:4023,0,9126
NZ_CP016345.1	1407655	.	T	C	3952.77	PASS	AC=1;AF=0.500;AN=2;BaseQRankSum=3.60;ClippingRankSum=0.00;DP=266;ExcessHet=3.0103;FS=19.960;MLEAC=1;MLEAF=0.500;MQ=57.27;MQRankSum=-9.828e+00;QD=14.86;ReadPosRankSum=-2.204e+00;SOR=1.607	GT:AD:DP:GQ:PGT:PID:PL	0/1:162,104:266:99:0|1:1407627_C_G:3981,0,9129
NZ_CP016345.1	1407657	.	A	G	3835.77	PASS	AC=1;AF=0.500;AN=2;BaseQRankSum=1.91;ClippingRankSum=0.00;DP=262;ExcessHet=3.0103;FS=21.666;MLEAC=1;MLEAF=0.500;MQ=57.23;MQRankSum=-9.957e+00;QD=14.64;ReadPosRankSum=-2.187e+00;SOR=1.632	GT:AD:DP:GQ:PGT:PID:PL	0/1:161,101:262:99:0|1:1407627_C_G:3864,0,9013
NZ_CP016345.1	1407663	.	C	G	3526.77	PASS	AC=1;AF=0.500;AN=2;BaseQRankSum=3.89;ClippingRankSum=0.00;DP=260;ExcessHet=3.0103;FS=24.579;MLEAC=1;MLEAF=0.500;MQ=57.11;MQRankSum=-1.065e+01;QD=13.56;ReadPosRankSum=-1.643e+00;SOR=1.784	GT:AD:DP:GQ:PGT:PID:PL	0/1:165,95:260:99:0|1:1407627_C_G:3555,0,9244
NZ_CP016345.1	1407666	.	A	G	3517.77	PASS	AC=1;AF=0.500;AN=2;BaseQRankSum=2.15;ClippingRankSum=0.00;DP=262;ExcessHet=3.0103;FS=23.047;MLEAC=1;MLEAF=0.500;MQ=57.11;MQRankSum=-1.101e+01;QD=13.43;ReadPosRankSum=-1.296e+00;SOR=1.755	GT:AD:DP:GQ:PGT:PID:PL	0/1:169,93:262:99:0|1:1407627_C_G:3546,0,9370
NZ_CP016345.1	1407675	.	G	A	3673.77	PASS	AC=1;AF=0.500;AN=2;BaseQRankSum=0.802;ClippingRankSum=0.00;DP=265;ExcessHet=3.0103;FS=21.125;MLEAC=1;MLEAF=0.500;MQ=57.12;MQRankSum=-1.140e+01;QD=13.86;ReadPosRankSum=-1.596e+00;SOR=1.663	GT:AD:DP:GQ:PGT:PID:PL	0/1:174,91:265:99:0|1:1407627_C_G:3702,0,9525
NZ_CP016345.1	1407681	.	A	C	3562.77	PASS	AC=1;AF=0.500;AN=2;BaseQRankSum=1.49;ClippingRankSum=0.00;DP=266;ExcessHet=3.0103;FS=15.947;MLEAC=1;MLEAF=0.500;MQ=57.04;MQRankSum=-1.127e+01;QD=13.39;ReadPosRankSum=-2.327e+00;SOR=1.473	GT:AD:DP:GQ:PGT:PID:PL	0/1:172,94:266:99:0|1:1407627_C_G:3591,0,9325
NZ_CP016345.1	1407684	.	C	G	3565.77	PASS	AC=1;AF=0.500;AN=2;BaseQRankSum=2.68;ClippingRankSum=0.00;DP=266;ExcessHet=3.0103;FS=15.823;MLEAC=1;MLEAF=0.500;MQ=57.04;MQRankSum=-1.109e+01;QD=13.41;ReadPosRankSum=-2.660e+00;SOR=1.476	GT:AD:DP:GQ:PGT:PID:PL	0/1:170,96:266:99:0|1:1407627_C_G:3594,0,9283
NZ_CP016345.1	1407690	.	C	G	3595.77	PASS	AC=1;AF=0.500;AN=2;BaseQRankSum=1.98;ClippingRankSum=0.00;DP=268;ExcessHet=3.0103;FS=23.649;MLEAC=1;MLEAF=0.500;MQ=57.07;MQRankSum=-1.115e+01;QD=13.42;ReadPosRankSum=-2.398e+00;SOR=1.710	GT:AD:DP:GQ:PGT:PID:PL	0/1:172,96:268:99:0|1:1407627_C_G:3624,0,9447
NZ_CP016345.1	1407708	.	G	C	3199.77	PASS	AC=1;AF=0.500;AN=2;BaseQRankSum=2.96;ClippingRankSum=0.00;DP=268;ExcessHet=3.0103;FS=24.618;MLEAC=1;MLEAF=0.500;MQ=57.30;MQRankSum=-1.099e+01;QD=11.94;ReadPosRankSum=1.41;SOR=1.786	GT:AD:DP:GQ:PGT:PID:PL	0/1:180,88:268:99:0|1:1407627_C_G:3228,0,9727
NZ_CP016345.1	1407711	.	C	T	3238.77	PASS	AC=1;AF=0.500;AN=2;BaseQRankSum=2.97;ClippingRankSum=0.00;DP=270;ExcessHet=3.0103;FS=27.948;MLEAC=1;MLEAF=0.500;MQ=57.41;MQRankSum=-1.068e+01;QD=12.00;ReadPosRankSum=2.27;SOR=1.868	GT:AD:DP:GQ:PGT:PID:PL	0/1:181,89:270:99:0|1:1407627_C_G:3267,0,9765
NZ_CP016345.1	1407825	.	T	C	974.77	PASS	AC=1;AF=0.500;AN=2;BaseQRankSum=1.63;ClippingRankSum=0.00;DP=228;ExcessHet=3.0103;FS=0.684;MLEAC=1;MLEAF=0.500;MQ=59.48;MQRankSum=-7.148e+00;QD=4.29;ReadPosRankSum=-3.365e+00;SOR=0.588	GT:AD:DP:GQ:PGT:PID:PL	0/1:192,35:227:99:0|1:1407825_T_C:1003,0,8069
NZ_CP016345.1	1407846	.	T	C	1441.77	PASS	AC=1;AF=0.500;AN=2;BaseQRankSum=2.07;ClippingRankSum=0.00;DP=253;ExcessHet=3.0103;FS=5.851;MLEAC=1;MLEAF=0.500;MQ=59.47;MQRankSum=-6.634e+00;QD=5.72;ReadPosRankSum=0.026;SOR=0.695	GT:AD:DP:GQ:PGT:PID:PL	0/1:204,48:252:99:0|1:1407825_T_C:1470,0,8625
NZ_CP016345.1	1407853	.	C	T	1660.77	PASS	AC=1;AF=0.500;AN=2;BaseQRankSum=0.781;ClippingRankSum=0.00;DP=259;ExcessHet=3.0103;FS=6.486;MLEAC=1;MLEAF=0.500;MQ=59.48;MQRankSum=-6.180e+00;QD=6.44;ReadPosRankSum=0.137;SOR=0.735	GT:AD:DP:GQ:PGT:PID:PL	0/1:203,55:258:99:0|1:1407825_T_C:1689,0,8484
NZ_CP016345.1	1407855	.	A	G	1699.77	PASS	AC=1;AF=0.500;AN=2;BaseQRankSum=1.93;ClippingRankSum=0.00;DP=259;ExcessHet=3.0103;FS=6.486;MLEAC=1;MLEAF=0.500;MQ=59.48;MQRankSum=-6.180e+00;QD=6.59;ReadPosRankSum=0.602;SOR=0.735	GT:AD:DP:GQ:PGT:PID:PL	0/1:203,55:258:99:0|1:1407825_T_C:1728,0,8523
NZ_CP016345.1	1407861	.	A	G	1993.77	PASS	AC=1;AF=0.500;AN=2;BaseQRankSum=1.07;ClippingRankSum=0.00;DP=263;ExcessHet=3.0103;FS=5.174;MLEAC=1;MLEAF=0.500;MQ=59.49;MQRankSum=-5.886e+00;QD=7.64;ReadPosRankSum=0.703;SOR=0.684	GT:AD:DP:GQ:PGT:PID:PL	0/1:201,60:261:99:0|1:1407825_T_C:2022,0,8502
NZ_CP016345.1	1407882	.	T	G	2611.77	PASS	AC=1;AF=0.500;AN=2;BaseQRankSum=0.862;ClippingRankSum=0.00;DP=273;ExcessHet=3.0103;FS=3.003;MLEAC=1;MLEAF=0.500;MQ=59.50;MQRankSum=-5.148e+00;QD=9.64;ReadPosRankSum=-4.364e+00;SOR=0.527	GT:AD:DP:GQ:PGT:PID:PL	0/1:195,76:271:99:0|1:1407825_T_C:2640,0,8040
NZ_CP016345.1	1407906	.	C	T	2830.77	PASS	AC=1;AF=0.500;AN=2;BaseQRankSum=2.65;ClippingRankSum=0.00;DP=271;ExcessHet=3.0103;FS=1.011;MLEAC=1;MLEAF=0.500;MQ=59.29;MQRankSum=-6.018e+00;QD=10.48;ReadPosRankSum=-4.880e-01;SOR=0.622	GT:AD:DP:GQ:PGT:PID:PL	0/1:188,82:270:99:0|1:1407825_T_C:2859,0,7899
NZ_CP016345.1	1407912	.	G	A	2839.77	PASS	AC=1;AF=0.500;AN=2;BaseQRankSum=2.74;ClippingRankSum=0.00;DP=267;ExcessHet=3.0103;FS=3.781;MLEAC=1;MLEAF=0.500;MQ=59.28;MQRankSum=-6.173e+00;QD=10.68;ReadPosRankSum=0.251;SOR=0.487	GT:AD:DP:GQ:PGT:PID:PL	0/1:188,78:266:99:0|1:1407825_T_C:2868,0,7773
NZ_CP016345.1	1407915	.	A	G	2665.77	PASS	AC=1;AF=0.500;AN=2;BaseQRankSum=4.53;ClippingRankSum=0.00;DP=267;ExcessHet=3.0103;FS=3.013;MLEAC=1;MLEAF=0.500;MQ=59.28;MQRankSum=-6.173e+00;QD=10.02;ReadPosRankSum=0.427;SOR=0.504	GT:AD:DP:GQ:PGT:PID:PL	0/1:188,78:266:99:0|1:1407825_T_C:2694,0,7869
NZ_CP016345.1	1407918	.	G	C	2659.77	PASS	AC=1;AF=0.500;AN=2;BaseQRankSum=3.20;ClippingRankSum=0.00;DP=270;ExcessHet=3.0103;FS=2.289;MLEAC=1;MLEAF=0.500;MQ=59.29;MQRankSum=-6.220e+00;QD=9.89;ReadPosRankSum=0.636;SOR=0.532	GT:AD:DP:GQ:PGT:PID:PL	0/1:191,78:269:99:0|1:1407825_T_C:2688,0,7953
NZ_CP016345.1	1407921	.	T	C	2650.77	PASS	AC=1;AF=0.500;AN=2;BaseQRankSum=2.84;ClippingRankSum=0.00;DP=272;ExcessHet=3.0103;FS=2.273;MLEAC=1;MLEAF=0.500;MQ=59.29;MQRankSum=-6.251e+00;QD=9.78;ReadPosRankSum=0.532;SOR=0.551	GT:AD:DP:GQ:PGT:PID:PL	0/1:193,78:271:99:0|1:1407825_T_C:2679,0,8079
NZ_CP016345.1	1407931	.	A	G	2611.77	PASS	AC=1;AF=0.500;AN=2;BaseQRankSum=2.73;ClippingRankSum=0.00;DP=286;ExcessHet=3.0103;FS=3.729;MLEAC=1;MLEAF=0.500;MQ=59.33;MQRankSum=-6.466e+00;QD=9.16;ReadPosRankSum=-4.000e-02;SOR=0.481	GT:AD:DP:GQ:PGT:PID:PL	0/1:207,78:285:99:0|1:1407825_T_C:2640,0,8625
NZ_CP016345.1	1407932	.	A	G	2611.77	PASS	AC=1;AF=0.500;AN=2;BaseQRankSum=4.57;ClippingRankSum=0.00;DP=287;ExcessHet=3.0103;FS=3.717;MLEAC=1;MLEAF=0.500;MQ=59.33;MQRankSum=-6.481e+00;QD=9.13;ReadPosRankSum=-1.340e-01;SOR=0.490	GT:AD:DP:GQ:PGT:PID:PL	0/1:208,78:286:99:0|1:1407825_T_C:2640,0,8625
NZ_CP016345.1	1407933	.	C	T	2611.77	PASS	AC=1;AF=0.500;AN=2;BaseQRankSum=3.78;ClippingRankSum=0.00;DP=288;ExcessHet=3.0103;FS=3.722;MLEAC=1;MLEAF=0.500;MQ=59.33;MQRankSum=-6.496e+00;QD=9.10;ReadPosRankSum=-2.040e-01;SOR=0.483	GT:AD:DP:GQ:PGT:PID:PL	0/1:209,78:287:99:0|1:1407825_T_C:2640,0,8625
NZ_CP016345.1	1407939	.	T	C	2518.77	PASS	AC=1;AF=0.500;AN=2;BaseQRankSum=4.15;ClippingRankSum=0.00;DP=283;ExcessHet=3.0103;FS=1.649;MLEAC=1;MLEAF=0.500;MQ=59.32;MQRankSum=-6.656e+00;QD=8.93;ReadPosRankSum=-1.003e+00;SOR=0.564	GT:AD:DP:GQ:PGT:PID:PL	0/1:208,74:282:99:0|1:1407825_T_C:2547,0,8757
NZ_CP016345.1	1407943	.	C	A	2446.77	PASS	AC=1;AF=0.500;AN=2;BaseQRankSum=2.77;ClippingRankSum=0.00;DP=275;ExcessHet=3.0103;FS=1.065;MLEAC=1;MLEAF=0.500;MQ=59.30;MQRankSum=-6.782e+00;QD=8.93;ReadPosRankSum=-1.711e+00;SOR=0.613	GT:AD:DP:GQ:PGT:PID:PL	0/1:204,70:274:99:0|1:1407825_T_C:2475,0,8595
NZ_CP016345.1	1407944	.	G	A	2344.77	PASS	AC=1;AF=0.500;AN=2;BaseQRankSum=3.36;ClippingRankSum=0.00;DP=275;ExcessHet=3.0103;FS=1.065;MLEAC=1;MLEAF=0.500;MQ=59.30;MQRankSum=-6.782e+00;QD=8.56;ReadPosRankSum=-1.994e+00;SOR=0.613	GT:AD:DP:GQ:PGT:PID:PL	0/1:204,70:274:99:0|1:1407825_T_C:2373,0,8853
NZ_CP016345.1	1407945	.	C	T	2257.77	PASS	AC=1;AF=0.500;AN=2;BaseQRankSum=2.53;ClippingRankSum=0.00;DP=275;ExcessHet=3.0103;FS=1.065;MLEAC=1;MLEAF=0.500;MQ=59.30;MQRankSum=-6.782e+00;QD=8.24;ReadPosRankSum=-2.252e+00;SOR=0.613	GT:AD:DP:GQ:PGT:PID:PL	0/1:204,70:274:99:0|1:1407825_T_C:2286,0,8901
NZ_CP016345.1	1407948	.	C	T	2242.77	PASS	AC=1;AF=0.500;AN=2;BaseQRankSum=3.79;ClippingRankSum=0.00;DP=284;ExcessHet=3.0103;FS=1.060;MLEAC=1;MLEAF=0.500;MQ=59.32;MQRankSum=-6.925e+00;QD=7.92;ReadPosRankSum=-2.598e+00;SOR=0.612	GT:AD:DP:GQ:PGT:PID:PL	0/1:213,70:283:99:0|1:1407825_T_C:2271,0,9111
NZ_CP016345.1	1407951	.	C	G	2239.77	PASS	AC=1;AF=0.500;AN=2;BaseQRankSum=4.13;ClippingRankSum=0.00;DP=282;ExcessHet=3.0103;FS=0.000;MLEAC=1;MLEAF=0.500;MQ=59.32;MQRankSum=-6.960e+00;QD=7.97;ReadPosRankSum=-3.411e+00;SOR=0.684	GT:AD:DP:GQ:PGT:PID:PL	0/1:212,69:281:99:0|1:1407825_T_C:2268,0,9153
NZ_CP016345.1	1407960	.	C	T	1753.77	PASS	AC=1;AF=0.500;AN=2;BaseQRankSum=3.64;ClippingRankSum=0.00;DP=273;ExcessHet=3.0103;FS=0.000;MLEAC=1;MLEAF=0.500;MQ=59.67;MQRankSum=-5.192e+00;QD=6.45;ReadPosRankSum=-4.254e+00;SOR=0.675	GT:AD:DP:GQ:PGT:PID:PL	0/1:215,57:272:99:0|1:1407825_T_C:1782,0,8937
NZ_CP016345.1	1408404	.	T	C	1468.77	PASS	AC=1;AF=0.500;AN=2;BaseQRankSum=1.22;ClippingRankSum=0.00;DP=227;ExcessHet=3.0103;FS=0.594;MLEAC=1;MLEAF=0.500;MQ=59.30;MQRankSum=-1.182e+01;QD=6.47;ReadPosRankSum=-5.424e+00;SOR=0.624	GT:AD:DP:GQ:PGT:PID:PL	0/1:177,50:227:99:0|1:1408380_T_G:1497,0,7299
NZ_CP016345.1	1408419	.	T	A	2833.77	PASS	AC=1;AF=0.500;AN=2;BaseQRankSum=1.28;ClippingRankSum=0.00;DP=253;ExcessHet=3.0103;FS=2.357;MLEAC=1;MLEAF=0.500;MQ=59.37;MQRankSum=-9.512e+00;QD=11.20;ReadPosRankSum=-5.672e+00;SOR=0.530	GT:AD:DP:GQ:PGT:PID:PL	0/1:177,76:253:99:0|1:1408419_T_A:2862,0,7254
NZ_CP016345.1	1408422	.	T	G	2977.77	PASS	AC=1;AF=0.500;AN=2;BaseQRankSum=1.59;ClippingRankSum=0.00;DP=260;ExcessHet=3.0103;FS=0.486;MLEAC=1;MLEAF=0.500;MQ=59.39;MQRankSum=-9.086e+00;QD=11.45;ReadPosRankSum=-6.209e+00;SOR=0.646	GT:AD:DP:GQ:PGT:PID:PL	0/1:177,83:260:99:0|1:1408419_T_A:3006,0,7323
NZ_CP016345.1	1408425	.	A	G	2980.77	PASS	AC=1;AF=0.500;AN=2;BaseQRankSum=0.277;ClippingRankSum=0.00;DP=262;ExcessHet=3.0103;FS=0.000;MLEAC=1;MLEAF=0.500;MQ=59.39;MQRankSum=-8.974e+00;QD=11.38;ReadPosRankSum=-6.894e+00;SOR=0.663	GT:AD:DP:GQ:PGT:PID:PL	0/1:177,85:262:99:0|1:1408419_T_A:3009,0,7276
NZ_CP016345.1	1408869	.	G	T	10154.77	PASS	AC=1;AF=0.500;AN=2;BaseQRankSum=-1.421e+00;ClippingRankSum=0.00;DP=459;ExcessHet=3.0103;FS=1.753;MLEAC=1;MLEAF=0.500;MQ=60.00;MQRankSum=0.00;QD=22.17;ReadPosRankSum=-7.190e-01;SOR=0.838	GT:AD:DP:GQ:PGT:PID:PL	0/1:199,259:458:99:0|1:1408869_G_T:10183,0,40684
NZ_CP016345.1	1408875	.	A	G	10447.77	PASS	AC=1;AF=0.500;AN=2;BaseQRankSum=0.372;ClippingRankSum=0.00;DP=461;ExcessHet=3.0103;FS=1.753;MLEAC=1;MLEAF=0.500;MQ=60.00;MQRankSum=0.00;QD=22.71;ReadPosRankSum=-1.700e-02;SOR=0.841	GT:AD:DP:GQ:PGT:PID:PL	0/1:201,259:460:99:0|1:1408869_G_T:10476,0,42058
NZ_CP016345.1	1408878	.	T	G	10349.77	PASS	AC=1;AF=0.500;AN=2;BaseQRankSum=1.17;ClippingRankSum=0.00;DP=459;ExcessHet=3.0103;FS=3.238;MLEAC=1;MLEAF=0.500;MQ=60.00;MQRankSum=0.00;QD=22.60;ReadPosRankSum=0.674;SOR=0.812	GT:AD:DP:GQ:PGT:PID:PL	0/1:202,256:458:99:0|1:1408869_G_T:10378,0,42264
NZ_CP016345.1	1408881	.	G	A	10319.77	PASS	AC=1;AF=0.500;AN=2;BaseQRankSum=1.18;ClippingRankSum=0.00;DP=448;ExcessHet=3.0103;FS=4.032;MLEAC=1;MLEAF=0.500;MQ=60.00;MQRankSum=0.00;QD=23.09;ReadPosRankSum=0.283;SOR=0.844	GT:AD:DP:GQ:PGT:PID:PL	0/1:196,251:447:99:0|1:1408869_G_T:10348,0,41974
NZ_CP016345.1	1408890	.	C	T	10164.77	PASS	AC=1;AF=0.500;AN=2;BaseQRankSum=0.802;ClippingRankSum=0.00;DP=452;ExcessHet=3.0103;FS=1.105;MLEAC=1;MLEAF=0.500;MQ=60.00;MQRankSum=0.00;QD=22.54;ReadPosRankSum=1.02;SOR=0.810	GT:AD:DP:GQ:PGT:PID:PL	0/1:200,251:451:99:0|1:1408869_G_T:10193,0,40706
NZ_CP016345.1	1408896	.	T	G	9858.77	PASS	AC=1;AF=0.500;AN=2;BaseQRankSum=1.93;ClippingRankSum=0.00;DP=452;ExcessHet=3.0103;FS=1.112;MLEAC=1;MLEAF=0.500;MQ=60.00;MQRankSum=0.00;QD=21.86;ReadPosRankSum=1.78;SOR=0.831	GT:AD:DP:GQ:PGT:PID:PL	0/1:201,250:451:99:0|1:1408869_G_T:9887,0,39593
NZ_CP016345.1	1409292	.	T	C	1495.77	PASS	AC=1;AF=0.500;AN=2;BaseQRankSum=0.658;ClippingRankSum=0.00;DP=311;ExcessHet=3.0103;FS=1.182;MLEAC=1;MLEAF=0.500;MQ=60.00;MQRankSum=0.00;QD=4.81;ReadPosRankSum=-6.834e+00;SOR=0.793	GT:AD:DP:GQ:PGT:PID:PL	0/1:258,53:311:99:0|1:1409292_T_C:1524,0,11206
NZ_CP016345.1	1409301	.	G	C	1906.77	PASS	AC=1;AF=0.500;AN=2;BaseQRankSum=1.22;ClippingRankSum=0.00;DP=320;ExcessHet=3.0103;FS=0.513;MLEAC=1;MLEAF=0.500;MQ=60.00;MQRankSum=0.00;QD=5.96;ReadPosRankSum=-6.051e+00;SOR=0.752	GT:AD:DP:GQ:PGT:PID:PL	0/1:256,64:320:99:0|1:1409292_T_C:1935,0,11421
NZ_CP016345.1	1409304	.	G	T	1918.77	PASS	AC=1;AF=0.500;AN=2;BaseQRankSum=0.784;ClippingRankSum=0.00;DP=323;ExcessHet=3.0103;FS=0.000;MLEAC=1;MLEAF=0.500;MQ=60.00;MQRankSum=0.00;QD=5.94;ReadPosRankSum=-5.184e+00;SOR=0.718	GT:AD:DP:GQ:PGT:PID:PL	0/1:258,65:323:99:0|1:1409292_T_C:1947,0,11317
NZ_CP016345.1	1409307	.	C	T	1939.77	PASS	AC=1;AF=0.500;AN=2;BaseQRankSum=1.06;ClippingRankSum=0.00;DP=323;ExcessHet=3.0103;FS=0.506;MLEAC=1;MLEAF=0.500;MQ=60.00;MQRankSum=0.00;QD=6.01;ReadPosRankSum=-4.205e+00;SOR=0.734	GT:AD:DP:GQ:PGT:PID:PL	0/1:258,65:323:99:0|1:1409292_T_C:1968,0,11608
NZ_CP016345.1	1409309	.	C	A	2004.77	PASS	AC=1;AF=0.500;AN=2;BaseQRankSum=0.845;ClippingRankSum=0.00;DP=329;ExcessHet=3.0103;FS=0.000;MLEAC=1;MLEAF=0.500;MQ=60.00;MQRankSum=0.00;QD=6.09;ReadPosRankSum=-3.356e+00;SOR=0.711	GT:AD:DP:GQ:PGT:PID:PL	0/1:263,66:329:99:0|1:1409292_T_C:2033,0,11812
NZ_CP016345.1	1409310	.	C	A	2082.77	PASS	AC=1;AF=0.500;AN=2;BaseQRankSum=0.643;ClippingRankSum=0.00;DP=329;ExcessHet=3.0103;FS=0.000;MLEAC=1;MLEAF=0.500;MQ=60.00;MQRankSum=0.00;QD=6.33;ReadPosRankSum=-3.292e+00;SOR=0.687	GT:AD:DP:GQ:PGT:PID:PL	0/1:262,67:329:99:0|1:1409292_T_C:2111,0,11806
NZ_CP016345.1	1409323	.	A	G	2432.77	PASS	AC=1;AF=0.500;AN=2;BaseQRankSum=1.76;ClippingRankSum=0.00;DP=340;ExcessHet=3.0103;FS=1.548;MLEAC=1;MLEAF=0.500;MQ=60.00;MQRankSum=0.00;QD=7.16;ReadPosRankSum=-6.530e-01;SOR=0.627	GT:AD:DP:GQ:PGT:PID:PL	0/1:261,79:340:99:0|1:1409292_T_C:2461,0,11523
NZ_CP016345.1	1409325	.	C	T	2662.77	PASS	AC=1;AF=0.500;AN=2;BaseQRankSum=0.852;ClippingRankSum=0.00;DP=339;ExcessHet=3.0103;FS=4.215;MLEAC=1;MLEAF=0.500;MQ=60.00;MQRankSum=0.00;QD=7.85;ReadPosRankSum=0.329;SOR=0.728	GT:AD:DP:GQ:PL	0/1:256,83:339:99:2691,0,8764
NZ_CP016345.1	1409352	.	G	A	3867.77	PASS	AC=1;AF=0.500;AN=2;BaseQRankSum=1.48;ClippingRankSum=0.00;DP=372;ExcessHet=3.0103;FS=0.415;MLEAC=1;MLEAF=0.500;MQ=60.00;MQRankSum=0.00;QD=10.40;ReadPosRankSum=4.13;SOR=0.742	GT:AD:DP:GQ:PGT:PID:PL	0/1:265,107:372:99:0|1:1409352_G_A:3896,0,11404
NZ_CP016345.1	1409355	.	T	G	4023.77	PASS	AC=1;AF=0.500;AN=2;BaseQRankSum=2.55;ClippingRankSum=0.00;DP=375;ExcessHet=3.0103;FS=0.851;MLEAC=1;MLEAF=0.500;MQ=60.00;MQRankSum=0.00;QD=10.73;ReadPosRankSum=3.85;SOR=0.732	GT:AD:DP:GQ:PGT:PID:PL	0/1:262,113:375:99:0|1:1409352_G_A:4052,0,11609
NZ_CP016345.1	1409373	.	T	C	5160.77	PASS	AC=1;AF=0.500;AN=2;BaseQRankSum=0.316;ClippingRankSum=0.00;DP=402;ExcessHet=3.0103;FS=1.837;MLEAC=1;MLEAF=0.500;MQ=60.00;MQRankSum=0.00;QD=12.84;ReadPosRankSum=2.42;SOR=0.724	GT:AD:DP:GQ:PGT:PID:PL	0/1:261,141:402:99:0|1:1409352_G_A:5189,0,11544
NZ_CP016345.1	1409376	.	T	C	5385.77	PASS	AC=1;AF=0.500;AN=2;BaseQRankSum=1.00;ClippingRankSum=0.00;DP=407;ExcessHet=3.0103;FS=3.362;MLEAC=1;MLEAF=0.500;MQ=60.00;MQRankSum=0.00;QD=13.23;ReadPosRankSum=2.48;SOR=0.736	GT:AD:DP:GQ:PGT:PID:PL	0/1:262,145:407:99:0|1:1409352_G_A:5414,0,11319
NZ_CP016345.1	1409379	.	C	T	5601.77	PASS	AC=1;AF=0.500;AN=2;BaseQRankSum=-6.820e-01;ClippingRankSum=0.00;DP=407;ExcessHet=3.0103;FS=2.542;MLEAC=1;MLEAF=0.500;MQ=60.00;MQRankSum=0.00;QD=13.76;ReadPosRankSum=1.92;SOR=0.688	GT:AD:DP:GQ:PGT:PID:PL	0/1:257,150:407:99:0|1:1409352_G_A:5630,0,11220
NZ_CP016345.1	1409382	.	C	A	5834.77	PASS	AC=1;AF=0.500;AN=2;BaseQRankSum=-1.558e+00;ClippingRankSum=0.00;DP=413;ExcessHet=3.0103;FS=1.137;MLEAC=1;MLEAF=0.500;MQ=60.00;MQRankSum=0.00;QD=14.13;ReadPosRankSum=1.17;SOR=0.695	GT:AD:DP:GQ:PGT:PID:PL	0/1:257,156:413:99:0|1:1409352_G_A:5863,0,11312
NZ_CP016345.1	1409400	.	G	T	6875.77	PASS	AC=1;AF=0.500;AN=2;BaseQRankSum=-9.290e-01;ClippingRankSum=0.00;DP=434;ExcessHet=3.0103;FS=0.000;MLEAC=1;MLEAF=0.500;MQ=60.00;MQRankSum=0.00;QD=15.84;ReadPosRankSum=-7.980e-01;SOR=0.718	GT:AD:DP:GQ:PGT:PID:PL	0/1:246,188:434:99:0|1:1409352_G_A:6904,0,10440
NZ_CP016345.1	1409427	.	T	C	7653.77	PASS	AC=1;AF=0.500;AN=2;BaseQRankSum=0.379;ClippingRankSum=0.00;DP=446;ExcessHet=3.0103;FS=4.083;MLEAC=1;MLEAF=0.500;MQ=59.92;MQRankSum=-2.705e+00;QD=17.16;ReadPosRankSum=-9.170e-01;SOR=0.859	GT:AD:DP:GQ:PGT:PID:PL	0/1:244,202:446:99:0|1:1409427_T_C:7682,0,9659
NZ_CP016345.1	1409431	.	A	G	7557.77	PASS	AC=1;AF=0.500;AN=2;BaseQRankSum=0.115;ClippingRankSum=0.00;DP=439;ExcessHet=3.0103;FS=3.207;MLEAC=1;MLEAF=0.500;MQ=59.86;MQRankSum=-3.158e+00;QD=17.22;ReadPosRankSum=-8.000e-01;SOR=0.839	GT:AD:DP:GQ:PGT:PID:PL	0/1:242,197:439:99:0|1:1409427_T_C:7586,0,9830
NZ_CP016345.1	1409433	.	T	C	7529.77	PASS	AC=1;AF=0.500;AN=2;BaseQRankSum=0.212;ClippingRankSum=0.00;DP=434;ExcessHet=3.0103;FS=4.031;MLEAC=1;MLEAF=0.500;MQ=59.86;MQRankSum=-3.155e+00;QD=17.35;ReadPosRankSum=-9.230e-01;SOR=0.784	GT:AD:DP:GQ:PGT:PID:PL	0/1:239,195:434:99:0|1:1409427_T_C:7558,0,9943
NZ_CP016345.1	1409449	.	G	A	6579.77	PASS	AC=1;AF=0.500;AN=2;BaseQRankSum=0.372;ClippingRankSum=0.00;DP=409;ExcessHet=3.0103;FS=3.272;MLEAC=1;MLEAF=0.500;MQ=59.85;MQRankSum=-3.364e+00;QD=16.09;ReadPosRankSum=2.16;SOR=0.787	GT:AD:DP:GQ:PGT:PID:PL	0/1:238,171:409:99:0|1:1409427_T_C:6608,0,9803
NZ_CP016345.1	1409460	.	G	T	6669.77	PASS	AC=1;AF=0.500;AN=2;BaseQRankSum=2.15;ClippingRankSum=0.00;DP=412;ExcessHet=3.0103;FS=7.052;MLEAC=1;MLEAF=0.500;MQ=59.85;MQRankSum=-3.368e+00;QD=16.19;ReadPosRankSum=2.11;SOR=0.856	GT:AD:DP:GQ:PGT:PID:PL	0/1:240,172:412:99:0|1:1409427_T_C:6698,0,9713
NZ_CP016345.1	1409463	.	T	C	6603.77	PASS	AC=1;AF=0.500;AN=2;BaseQRankSum=2.60;ClippingRankSum=0.00;DP=403;ExcessHet=3.0103;FS=8.175;MLEAC=1;MLEAF=0.500;MQ=59.85;MQRankSum=-3.305e+00;QD=16.39;ReadPosRankSum=1.28;SOR=0.912	GT:AD:DP:GQ:PGT:PID:PL	0/1:231,172:403:99:0|1:1409427_T_C:6632,0,9467
NZ_CP016345.1	1409475	.	G	A	6234.77	PASS	AC=1;AF=0.500;AN=2;BaseQRankSum=3.70;ClippingRankSum=0.00;DP=400;ExcessHet=3.0103;FS=15.007;MLEAC=1;MLEAF=0.500;MQ=59.84;MQRankSum=-3.530e+00;QD=15.59;ReadPosRankSum=2.02;SOR=0.890	GT:AD:DP:GQ:PGT:PID:PL	0/1:242,158:400:99:0|1:1409427_T_C:6263,0,9953
NZ_CP016345.1	1409476	.	C	A	6195.77	PASS	AC=1;AF=0.500;AN=2;BaseQRankSum=4.04;ClippingRankSum=0.00;DP=401;ExcessHet=3.0103;FS=8.396;MLEAC=1;MLEAF=0.500;MQ=59.84;MQRankSum=-3.537e+00;QD=15.45;ReadPosRankSum=1.94;SOR=0.895	GT:AD:DP:GQ:PGT:PID:PL	0/1:243,158:401:99:0|1:1409427_T_C:6224,0,9914
NZ_CP016345.1	1409483	.	G	A	5742.77	PASS	AC=1;AF=0.500;AN=2;BaseQRankSum=2.32;ClippingRankSum=0.00;DP=394;ExcessHet=3.0103;FS=15.212;MLEAC=1;MLEAF=0.500;MQ=59.84;MQRankSum=-3.599e+00;QD=14.58;ReadPosRankSum=1.24;SOR=0.915	GT:AD:DP:GQ:PGT:PID:PL	0/1:242,152:394:99:0|1:1409427_T_C:5771,0,9821
NZ_CP016345.1	1409484	.	G	C	5658.77	PASS	AC=1;AF=0.500;AN=2;BaseQRankSum=3.01;ClippingRankSum=0.00;DP=392;ExcessHet=3.0103;FS=14.161;MLEAC=1;MLEAF=0.500;MQ=59.84;MQRankSum=-3.604e+00;QD=14.44;ReadPosRankSum=1.11;SOR=0.904	GT:AD:DP:GQ:PGT:PID:PL	0/1:241,151:392:99:0|1:1409427_T_C:5687,0,9827
NZ_CP016345.1	1409490	.	T	G	5622.77	PASS	AC=1;AF=0.500;AN=2;BaseQRankSum=3.87;ClippingRankSum=0.00;DP=384;ExcessHet=3.0103;FS=13.289;MLEAC=1;MLEAF=0.500;MQ=59.84;MQRankSum=-3.603e+00;QD=14.64;ReadPosRankSum=-1.640e-01;SOR=0.896	GT:AD:DP:GQ:PGT:PID:PL	0/1:236,148:384:99:0|1:1409427_T_C:5651,0,9746
NZ_CP016345.1	1409511	.	C	A	5523.77	PASS	AC=1;AF=0.500;AN=2;BaseQRankSum=3.05;ClippingRankSum=0.00;DP=369;ExcessHet=3.0103;FS=22.795;MLEAC=1;MLEAF=0.500;MQ=59.83;MQRankSum=-3.692e+00;QD=14.97;ReadPosRankSum=-3.532e+00;SOR=1.073	GT:AD:DP:GQ:PGT:PID:PL	0/1:231,138:369:99:0|1:1409427_T_C:5552,0,9377
NZ_CP016345.1	1409513	.	C	T	5181.77	PASS	AC=1;AF=0.500;AN=2;BaseQRankSum=3.53;ClippingRankSum=0.00;DP=366;ExcessHet=3.0103;FS=21.506;MLEAC=1;MLEAF=0.500;MQ=59.83;MQRankSum=-3.626e+00;QD=14.16;ReadPosRankSum=-4.175e+00;SOR=1.004	GT:AD:DP:GQ:PGT:PID:PL	0/1:226,140:366:99:0|1:1409427_T_C:5210,0,9485
NZ_CP016345.1	1409517	.	A	C	4905.77	PASS	AC=1;AF=0.500;AN=2;BaseQRankSum=4.74;ClippingRankSum=0.00;DP=357;ExcessHet=3.0103;FS=18.082;MLEAC=1;MLEAF=0.500;MQ=59.83;MQRankSum=-3.750e+00;QD=13.74;ReadPosRankSum=-5.491e+00;SOR=0.925	GT:AD:DP:GQ:PGT:PID:PL	0/1:226,131:357:99:0|1:1409427_T_C:4934,0,9254
NZ_CP016345.1	1409523	.	C	T	4794.77	PASS	AC=1;AF=0.500;AN=2;BaseQRankSum=3.82;ClippingRankSum=0.00;DP=345;ExcessHet=3.0103;FS=19.980;MLEAC=1;MLEAF=0.500;MQ=59.82;MQRankSum=-3.765e+00;QD=13.90;ReadPosRankSum=-6.473e+00;SOR=1.028	GT:AD:DP:GQ:PGT:PID:PL	0/1:219,126:345:99:0|1:1409427_T_C:4823,0,9053
NZ_CP016345.1	1409533	.	G	A	4111.77	PASS	AC=1;AF=0.500;AN=2;BaseQRankSum=3.77;ClippingRankSum=0.00;DP=327;ExcessHet=3.0103;FS=28.372;MLEAC=1;MLEAF=0.500;MQ=59.81;MQRankSum=-4.069e+00;QD=12.57;ReadPosRankSum=-6.155e+00;SOR=1.160	GT:AD:DP:GQ:PGT:PID:PL	0/1:219,108:327:99:0|1:1409427_T_C:4140,0,9270
NZ_CP016345.1	1409540	.	G	C	3466.77	PASS	AC=1;AF=0.500;AN=2;BaseQRankSum=3.97;ClippingRankSum=0.00;DP=323;ExcessHet=3.0103;FS=22.571;MLEAC=1;MLEAF=0.500;MQ=59.81;MQRankSum=-4.268e+00;QD=10.73;ReadPosRankSum=-5.896e+00;SOR=1.186	GT:AD:DP:GQ:PGT:PID:PL	0/1:223,100:323:99:0|1:1409427_T_C:3495,0,9525
NZ_CP016345.1	1409554	.	A	C	2674.77	PASS	AC=1;AF=0.500;AN=2;BaseQRankSum=2.14;ClippingRankSum=0.00;DP=312;ExcessHet=3.0103;FS=26.187;MLEAC=1;MLEAF=0.500;MQ=59.78;MQRankSum=-5.306e+00;QD=8.57;ReadPosRankSum=-4.301e+00;SOR=1.601	GT:AD:DP:GQ:PGT:PID:PL	0/1:235,77:312:99:0|1:1409427_T_C:2703,0,10083
NZ_CP016345.1	1409556	.	T	C	2493.77	PASS	AC=1;AF=0.500;AN=2;BaseQRankSum=1.91;ClippingRankSum=0.00;DP=315;ExcessHet=3.0103;FS=26.044;MLEAC=1;MLEAF=0.500;MQ=59.79;MQRankSum=-5.340e+00;QD=7.92;ReadPosRankSum=-4.289e+00;SOR=1.604	GT:AD:DP:GQ:PGT:PID:PL	0/1:238,77:315:99:0|1:1409427_T_C:2522,0,10181
NZ_CP016345.1	1409559	.	C	G	2379.77	PASS	AC=1;AF=0.500;AN=2;BaseQRankSum=1.71;ClippingRankSum=0.00;DP=314;ExcessHet=3.0103;FS=29.174;MLEAC=1;MLEAF=0.500;MQ=59.79;MQRankSum=-5.519e+00;QD=7.58;ReadPosRankSum=-3.871e+00;SOR=1.910	GT:AD:DP:GQ:PGT:PID:PL	0/1:241,73:314:99:0|1:1409427_T_C:2408,0,10013
NZ_CP016345.1	1409603	.	T	C	1044.77	PASS	AC=1;AF=0.500;AN=2;BaseQRankSum=0.632;ClippingRankSum=0.00;DP=276;ExcessHet=3.0103;FS=26.131;MLEAC=1;MLEAF=0.500;MQ=60.00;MQRankSum=0.00;QD=3.79;ReadPosRankSum=-2.255e+00;SOR=2.077	GT:AD:DP:GQ:PGT:PID:PL	0/1:234,42:276:99:0|1:1409603_T_C:1073,0,9718
NZ_CP016345.1	1409606	.	A	T	998.77	PASS	AC=1;AF=0.500;AN=2;BaseQRankSum=0.233;ClippingRankSum=0.00;DP=274;ExcessHet=3.0103;FS=26.985;MLEAC=1;MLEAF=0.500;MQ=60.00;MQRankSum=0.00;QD=3.65;ReadPosRankSum=-2.462e+00;SOR=2.239	GT:AD:DP:GQ:PGT:PID:PL	0/1:233,41:274:99:0|1:1409603_T_C:1027,0,9863
NZ_CP016345.1	1409607	.	A	G	976.77	PASS	AC=1;AF=0.500;AN=2;BaseQRankSum=1.07;ClippingRankSum=0.00;DP=275;ExcessHet=3.0103;FS=24.941;MLEAC=1;MLEAF=0.500;MQ=60.00;MQRankSum=0.00;QD=3.55;ReadPosRankSum=-2.253e+00;SOR=2.182	GT:AD:DP:GQ:PGT:PID:PL	0/1:235,40:275:99:0|1:1409603_T_C:1005,0,9870
NZ_CP016345.1	1409619	.	C	G	739.77	PASS	AC=1;AF=0.500;AN=2;BaseQRankSum=-3.310e-01;ClippingRankSum=0.00;DP=262;ExcessHet=3.0103;FS=17.603;MLEAC=1;MLEAF=0.500;MQ=60.00;MQRankSum=0.00;QD=2.82;ReadPosRankSum=-2.506e+00;SOR=1.872	GT:AD:DP:GQ:PGT:PID:PL	0/1:227,35:262:99:0|1:1409603_T_C:768,0,9675
NZ_CP016345.1	1409623	.	A	G	751.77	PASS	AC=1;AF=0.500;AN=2;BaseQRankSum=-2.548e+00;ClippingRankSum=0.00;DP=261;ExcessHet=3.0103;FS=14.071;MLEAC=1;MLEAF=0.500;MQ=60.00;MQRankSum=0.00;QD=2.88;ReadPosRankSum=-2.110e+00;SOR=1.739	GT:AD:DP:GQ:PGT:PID:PL	0/1:228,33:261:99:0|1:1409603_T_C:780,0,9500
NZ_CP016345.1	1410594	.	A	T	5191.77	PASS	AC=1;AF=0.500;AN=2;BaseQRankSum=1.64;ClippingRankSum=0.00;DP=364;ExcessHet=3.0103;FS=30.747;MLEAC=1;MLEAF=0.500;MQ=59.97;MQRankSum=-1.948e+00;QD=14.34;ReadPosRankSum=1.66;SOR=1.666	GT:AD:DP:GQ:PL	0/1:202,160:362:99:5220,0,6645
NZ_CP016345.1	1410612	.	G	T	6901.77	PASS	AC=1;AF=0.500;AN=2;BaseQRankSum=0.503;ClippingRankSum=0.00;DP=378;ExcessHet=3.0103;FS=25.503;MLEAC=1;MLEAF=0.500;MQ=59.84;MQRankSum=-3.033e+00;QD=18.31;ReadPosRankSum=1.39;SOR=1.537	GT:AD:DP:GQ:PGT:PID:PL	0/1:200,177:377:99:0|1:1410612_G_T:6930,0,7801
NZ_CP016345.1	1410618	.	G	A	7094.77	PASS	AC=1;AF=0.500;AN=2;BaseQRankSum=-7.480e-01;ClippingRankSum=0.00;DP=377;ExcessHet=3.0103;FS=28.799;MLEAC=1;MLEAF=0.500;MQ=59.84;MQRankSum=-2.930e+00;QD=18.87;ReadPosRankSum=0.181;SOR=1.614	GT:AD:DP:GQ:PGT:PID:PL	0/1:193,183:376:99:0|1:1410612_G_T:7123,0,7834
NZ_CP016345.1	1410621	.	T	C	7073.77	PASS	AC=1;AF=0.500;AN=2;BaseQRankSum=-1.893e+00;ClippingRankSum=0.00;DP=375;ExcessHet=3.0103;FS=27.474;MLEAC=1;MLEAF=0.500;MQ=59.84;MQRankSum=-2.915e+00;QD=18.91;ReadPosRankSum=0.064;SOR=1.586	GT:AD:DP:GQ:PGT:PID:PL	0/1:191,183:374:99:0|1:1410612_G_T:7102,0,7567
NZ_CP016345.1	1410649	.	C	T	6247.77	PASS	AC=1;AF=0.500;AN=2;BaseQRankSum=0.398;ClippingRankSum=0.00;DP=360;ExcessHet=3.0103;FS=39.075;MLEAC=1;MLEAF=0.500;MQ=59.76;MQRankSum=-3.499e+00;QD=17.35;ReadPosRankSum=0.056;SOR=1.933	GT:AD:DP:GQ:PGT:PID:PL	0/1:196,164:360:99:0|1:1410649_C_T:6276,0,7729
NZ_CP016345.1	1410651	.	T	C	6232.77	PASS	AC=1;AF=0.500;AN=2;BaseQRankSum=-4.180e-01;ClippingRankSum=0.00;DP=357;ExcessHet=3.0103;FS=41.509;MLEAC=1;MLEAF=0.500;MQ=59.75;MQRankSum=-3.492e+00;QD=17.46;ReadPosRankSum=-4.910e-01;SOR=2.009	GT:AD:DP:GQ:PGT:PID:PL	0/1:194,163:357:99:0|1:1410649_C_T:6261,0,7910
NZ_CP016345.1	1410657	.	A	G	5981.77	PASS	AC=1;AF=0.500;AN=2;BaseQRankSum=0.464;ClippingRankSum=0.00;DP=355;ExcessHet=3.0103;FS=50.402;MLEAC=1;MLEAF=0.500;MQ=59.75;MQRankSum=-3.595e+00;QD=16.85;ReadPosRankSum=-5.470e-01;SOR=2.199	GT:AD:DP:GQ:PGT:PID:PL	0/1:198,157:355:99:0|1:1410649_C_T:6010,0,7944
NZ_CP016345.1	1411488	.	C	A	5476.77	PASS	AC=1;AF=0.500;AN=2;BaseQRankSum=-5.840e-01;ClippingRankSum=0.00;DP=340;ExcessHet=3.0103;FS=13.211;MLEAC=1;MLEAF=0.500;MQ=59.64;MQRankSum=-3.518e+00;QD=16.11;ReadPosRankSum=1.51;SOR=1.140	GT:AD:DP:GQ:PGT:PID:PL	0/1:195,145:340:99:0|1:1411488_C_A:5505,0,7856
NZ_CP016345.1	1411491	.	C	T	5629.77	PASS	AC=1;AF=0.500;AN=2;BaseQRankSum=-9.540e-01;ClippingRankSum=0.00;DP=341;ExcessHet=3.0103;FS=14.327;MLEAC=1;MLEAF=0.500;MQ=59.64;MQRankSum=-3.570e+00;QD=16.51;ReadPosRankSum=2.22;SOR=1.143	GT:AD:DP:GQ:PGT:PID:PL	0/1:198,143:341:99:0|1:1411488_C_A:5658,0,8143
NZ_CP016345.1	1411497	.	G	A	5674.77	PASS	AC=1;AF=0.500;AN=2;BaseQRankSum=-5.860e-01;ClippingRankSum=0.00;DP=352;ExcessHet=3.0103;FS=16.384;MLEAC=1;MLEAF=0.500;MQ=59.60;MQRankSum=-3.715e+00;QD=16.12;ReadPosRankSum=1.44;SOR=1.278	GT:AD:DP:GQ:PGT:PID:PL	0/1:202,150:352:99:0|1:1411488_C_A:5703,0,8223
NZ_CP016345.1	1411500	.	T	C	5587.77	PASS	AC=1;AF=0.500;AN=2;BaseQRankSum=0.625;ClippingRankSum=0.00;DP=355;ExcessHet=3.0103;FS=22.864;MLEAC=1;MLEAF=0.500;MQ=59.61;MQRankSum=-3.764e+00;QD=15.74;ReadPosRankSum=1.88;SOR=1.318	GT:AD:DP:GQ:PGT:PID:PL	0/1:206,149:355:99:0|1:1411488_C_A:5616,0,8245
NZ_CP016345.1	1411524	.	T	C	6072.77	PASS	AC=1;AF=0.500;AN=2;BaseQRankSum=-2.042e+00;ClippingRankSum=0.00;DP=369;ExcessHet=3.0103;FS=28.297;MLEAC=1;MLEAF=0.500;MQ=59.32;MQRankSum=-5.577e+00;QD=16.46;ReadPosRankSum=-1.110e-01;SOR=1.465	GT:AD:DP:GQ:PGT:PID:PL	0/1:211,158:369:99:0|1:1411524_T_C:6101,0,8365
NZ_CP016345.1	1411530	.	T	C	6311.77	PASS	AC=1;AF=0.500;AN=2;BaseQRankSum=-1.483e+00;ClippingRankSum=0.00;DP=373;ExcessHet=3.0103;FS=31.397;MLEAC=1;MLEAF=0.500;MQ=59.22;MQRankSum=-6.733e+00;QD=16.92;ReadPosRankSum=-8.660e-01;SOR=1.576	GT:AD:DP:GQ:PGT:PID:PL	0/1:211,162:373:99:0|1:1411524_T_C:6340,0,8702
NZ_CP016345.1	1411533	.	G	T	6333.77	PASS	AC=1;AF=0.500;AN=2;BaseQRankSum=-2.942e+00;ClippingRankSum=0.00;DP=376;ExcessHet=3.0103;FS=38.078;MLEAC=1;MLEAF=0.500;MQ=59.20;MQRankSum=-7.042e+00;QD=16.85;ReadPosRankSum=-1.099e+00;SOR=1.583	GT:AD:DP:GQ:PGT:PID:PL	0/1:212,164:376:99:0|1:1411524_T_C:6362,0,8567
NZ_CP016345.1	1411539	.	A	G	6201.77	PASS	AC=1;AF=0.500;AN=2;BaseQRankSum=-2.593e+00;ClippingRankSum=0.00;DP=371;ExcessHet=3.0103;FS=38.432;MLEAC=1;MLEAF=0.500;MQ=59.14;MQRankSum=-7.473e+00;QD=16.72;ReadPosRankSum=-1.486e+00;SOR=1.602	GT:AD:DP:GQ:PGT:PID:PL	0/1:209,162:371:99:0|1:1411524_T_C:6230,0,8641
NZ_CP016345.1	1411548	.	G	A	5924.77	PASS	AC=1;AF=0.500;AN=2;BaseQRankSum=-3.606e+00;ClippingRankSum=0.00;DP=375;ExcessHet=3.0103;FS=42.608;MLEAC=1;MLEAF=0.500;MQ=59.03;MQRankSum=-8.242e+00;QD=15.80;ReadPosRankSum=-8.260e-01;SOR=1.794	GT:AD:DP:GQ:PGT:PID:PL	0/1:217,158:375:99:0|1:1411524_T_C:5953,0,8507
NZ_CP016345.1	1411569	.	G	A	4866.77	PASS	AC=1;AF=0.500;AN=2;BaseQRankSum=-1.574e+00;ClippingRankSum=0.00;DP=357;ExcessHet=3.0103;FS=52.897;MLEAC=1;MLEAF=0.500;MQ=58.91;MQRankSum=-9.161e+00;QD=13.63;ReadPosRankSum=0.708;SOR=2.104	GT:AD:DP:GQ:PGT:PID:PL	0/1:222,135:357:99:0|1:1411569_G_A:4895,0,8859
NZ_CP016345.1	1412100	.	C	T	2766.77	PASS	AC=1;AF=0.500;AN=2;BaseQRankSum=2.36;ClippingRankSum=0.00;DP=272;ExcessHet=3.0103;FS=1.605;MLEAC=1;MLEAF=0.500;MQ=59.01;MQRankSum=-6.722e+00;QD=10.17;ReadPosRankSum=-3.203e+00;SOR=0.812	GT:AD:DP:GQ:PGT:PID:PL	0/1:191,81:272:99:0|1:1412100_C_T:2795,0,7793
NZ_CP016345.1	1412106	.	T	C	2604.77	PASS	AC=1;AF=0.500;AN=2;BaseQRankSum=-1.830e-01;ClippingRankSum=0.00;DP=268;ExcessHet=3.0103;FS=2.341;MLEAC=1;MLEAF=0.500;MQ=59.00;MQRankSum=-7.158e+00;QD=9.72;ReadPosRankSum=-4.991e+00;SOR=0.793	GT:AD:DP:GQ:PGT:PID:PL	0/1:195,73:268:99:0|1:1412100_C_T:2633,0,7956
NZ_CP016345.1	1412110	.	T	C	2392.77	PASS	AC=1;AF=0.500;AN=2;BaseQRankSum=1.32;ClippingRankSum=0.00;DP=263;ExcessHet=3.0103;FS=2.400;MLEAC=1;MLEAF=0.500;MQ=58.98;MQRankSum=-7.421e+00;QD=9.10;ReadPosRankSum=-5.713e+00;SOR=0.770	GT:AD:DP:GQ:PGT:PID:PL	0/1:195,68:263:99:0|1:1412100_C_T:2421,0,8181
NZ_CP016345.1	1412111	.	C	A	2308.77	PASS	AC=1;AF=0.500;AN=2;BaseQRankSum=0.659;ClippingRankSum=0.00;DP=261;ExcessHet=3.0103;FS=3.216;MLEAC=1;MLEAF=0.500;MQ=58.97;MQRankSum=-7.535e+00;QD=8.85;ReadPosRankSum=-5.787e+00;SOR=0.845	GT:AD:DP:GQ:PGT:PID:PL	0/1:195,66:261:99:0|1:1412100_C_T:2337,0,8187
NZ_CP016345.1	1412120	.	C	G	1576.77	PASS	AC=1;AF=0.500;AN=2;BaseQRankSum=1.22;ClippingRankSum=0.00;DP=247;ExcessHet=3.0103;FS=0.574;MLEAC=1;MLEAF=0.500;MQ=58.91;MQRankSum=-8.505e+00;QD=6.38;SOR=0.761	GT:AD:DP:GQ:PGT:PID:PL	0/1:195,52:247:99:0|1:1412100_C_T:1605,0,8490
NZ_CP016345.1	1412123	.	A	G	1453.77	PASS	AC=1;AF=0.500;AN=2;BaseQRankSum=0.876;ClippingRankSum=0.00;DP=248;ExcessHet=3.0103;FS=0.608;MLEAC=1;MLEAF=0.500;MQ=58.92;MQRankSum=-9.327e+00;QD=5.86;ReadPosRankSum=-5.871e+00;SOR=0.797	GT:AD:DP:GQ:PGT:PID:PL	0/1:203,45:248:99:0|1:1412100_C_T:1482,0,8457
NZ_CP016345.1	1412126	.	C	G	1114.77	PASS	AC=1;AF=0.500;AN=2;BaseQRankSum=1.01;ClippingRankSum=0.00;DP=244;ExcessHet=3.0103;FS=1.343;MLEAC=1;MLEAF=0.500;MQ=58.90;MQRankSum=-9.777e+00;QD=4.57;ReadPosRankSum=-5.915e+00;SOR=0.832	GT:AD:DP:GQ:PGT:PID:PL	0/1:203,41:244:99:0|1:1412100_C_T:1143,0,8520
NZ_CP016345.1	1412127	.	C	T	1117.77	PASS	AC=1;AF=0.500;AN=2;BaseQRankSum=1.74;ClippingRankSum=0.00;DP=244;ExcessHet=3.0103;FS=0.634;MLEAC=1;MLEAF=0.500;MQ=58.90;MQRankSum=-9.777e+00;QD=4.58;ReadPosRankSum=-6.102e+00;SOR=0.810	GT:AD:DP:GQ:PGT:PID:PL	0/1:203,41:244:99:0|1:1412100_C_T:1146,0,8478
NZ_CP016345.1	1412838	.	T	G	1696.77	PASS	AC=1;AF=0.500;AN=2;BaseQRankSum=0.681;ClippingRankSum=0.00;DP=275;ExcessHet=3.0103;FS=4.398;MLEAC=1;MLEAF=0.500;MQ=59.95;MQRankSum=-1.991e+00;QD=6.17;ReadPosRankSum=-6.057e+00;SOR=0.503	GT:AD:DP:GQ:PGT:PID:PL	0/1:220,55:275:99:0|1:1412838_T_G:1725,0,12203
NZ_CP016345.1	1412841	.	C	G	1858.77	PASS	AC=1;AF=0.500;AN=2;BaseQRankSum=1.43;ClippingRankSum=0.00;DP=275;ExcessHet=3.0103;FS=5.198;MLEAC=1;MLEAF=0.500;MQ=59.95;MQRankSum=-1.905e+00;QD=6.76;ReadPosRankSum=-5.884e+00;SOR=0.608	GT:AD:DP:GQ:PGT:PID:PL	0/1:216,59:275:99:0|1:1412838_T_G:1887,0,12316
NZ_CP016345.1	1412844	.	A	G	2230.77	PASS	AC=1;AF=0.500;AN=2;BaseQRankSum=0.438;ClippingRankSum=0.00;DP=285;ExcessHet=3.0103;FS=6.893;MLEAC=1;MLEAF=0.500;MQ=59.95;MQRankSum=-1.813e+00;QD=7.83;ReadPosRankSum=-5.528e+00;SOR=0.618	GT:AD:DP:GQ:PGT:PID:PL	0/1:219,66:285:99:0|1:1412838_T_G:2259,0,12409
NZ_CP016345.1	1412847	.	T	C	2389.77	PASS	AC=1;AF=0.500;AN=2;BaseQRankSum=1.03;ClippingRankSum=0.00;DP=296;ExcessHet=3.0103;FS=4.654;MLEAC=1;MLEAF=0.500;MQ=59.96;MQRankSum=-1.756e+00;QD=8.07;ReadPosRankSum=-4.837e+00;SOR=0.461	GT:AD:DP:GQ:PGT:PID:PL	0/1:224,72:296:99:0|1:1412838_T_G:2418,0,12523
NZ_CP016345.1	1412850	.	T	G	2424.77	PASS	AC=1;AF=0.500;AN=2;BaseQRankSum=0.075;ClippingRankSum=0.00;DP=295;ExcessHet=3.0103;FS=5.539;MLEAC=1;MLEAF=0.500;MQ=59.96;MQRankSum=-1.720e+00;QD=8.22;ReadPosRankSum=-4.200e+00;SOR=0.426	GT:AD:DP:GQ:PGT:PID:PL	0/1:221,74:295:99:0|1:1412838_T_G:2453,0,12494
NZ_CP016345.1	1412853	.	C	T	2464.77	PASS	AC=1;AF=0.500;AN=2;BaseQRankSum=0.418;ClippingRankSum=0.00;DP=297;ExcessHet=3.0103;FS=5.416;MLEAC=1;MLEAF=0.500;MQ=59.96;MQRankSum=-1.698e+00;QD=8.30;ReadPosRankSum=-3.415e+00;SOR=0.449	GT:AD:DP:GQ:PGT:PID:PL	0/1:221,76:297:99:0|1:1412838_T_G:2493,0,12236
NZ_CP016345.1	1412879	.	A	C	3628.77	PASS	AC=1;AF=0.500;AN=2;BaseQRankSum=1.91;ClippingRankSum=0.00;DP=319;ExcessHet=3.0103;FS=2.624;MLEAC=1;MLEAF=0.500;MQ=59.96;MQRankSum=-1.462e+00;QD=11.38;ReadPosRankSum=2.05;SOR=0.545	GT:AD:DP:GQ:PGT:PID:PL	0/1:218,101:319:99:0|1:1412879_A_C:3657,0,12136
NZ_CP016345.1	1412880	.	G	C	3667.77	PASS	AC=1;AF=0.500;AN=2;BaseQRankSum=2.04;ClippingRankSum=0.00;DP=322;ExcessHet=3.0103;FS=3.947;MLEAC=1;MLEAF=0.500;MQ=59.96;MQRankSum=-1.451e+00;QD=11.39;ReadPosRankSum=2.18;SOR=0.506	GT:AD:DP:GQ:PGT:PID:PL	0/1:219,103:322:99:0|1:1412879_A_C:3696,0,12175
NZ_CP016345.1	1412889	.	G	A	4018.77	PASS	AC=1;AF=0.500;AN=2;BaseQRankSum=0.970;ClippingRankSum=0.00;DP=323;ExcessHet=3.0103;FS=3.183;MLEAC=1;MLEAF=0.500;MQ=59.96;MQRankSum=-1.385e+00;QD=12.44;ReadPosRankSum=3.35;SOR=0.530	GT:AD:DP:GQ:PGT:PID:PL	0/1:213,110:323:99:0|1:1412879_A_C:4047,0,11947
NZ_CP016345.1	1412892	.	T	G	4237.77	PASS	AC=1;AF=0.500;AN=2;BaseQRankSum=-6.210e-01;ClippingRankSum=0.00;DP=324;ExcessHet=3.0103;FS=1.389;MLEAC=1;MLEAF=0.500;MQ=59.96;MQRankSum=-1.351e+00;QD=13.08;ReadPosRankSum=3.12;SOR=0.594	GT:AD:DP:GQ:PGT:PID:PL	0/1:210,114:324:99:0|1:1412879_A_C:4266,0,11806
NZ_CP016345.1	1412895	.	A	G	4366.77	PASS	AC=1;AF=0.500;AN=2;BaseQRankSum=0.525;ClippingRankSum=0.00;DP=330;ExcessHet=3.0103;FS=2.479;MLEAC=1;MLEAF=0.500;MQ=59.96;MQRankSum=-1.334e+00;QD=13.23;ReadPosRankSum=3.23;SOR=0.551	GT:AD:DP:GQ:PGT:PID:PL	0/1:212,118:330:99:0|1:1412879_A_C:4395,0,11648
NZ_CP016345.1	1412904	.	C	G	4725.77	PASS	AC=1;AF=0.500;AN=2;BaseQRankSum=2.21;ClippingRankSum=0.00;DP=342;ExcessHet=3.0103;FS=2.992;MLEAC=1;MLEAF=0.500;MQ=59.96;MQRankSum=-1.279e+00;QD=13.82;ReadPosRankSum=3.40;SOR=0.538	GT:AD:DP:GQ:PGT:PID:PL	0/1:213,129:342:99:0|1:1412879_A_C:4754,0,11555
NZ_CP016345.1	1412906	.	A	C	4815.77	PASS	AC=1;AF=0.500;AN=2;BaseQRankSum=2.58;ClippingRankSum=0.00;DP=342;ExcessHet=3.0103;FS=1.835;MLEAC=1;MLEAF=0.500;MQ=59.96;MQRankSum=-1.279e+00;QD=14.08;ReadPosRankSum=3.71;SOR=0.587	GT:AD:DP:GQ:PGT:PID:PL	0/1:213,129:342:99:0|1:1412879_A_C:4844,0,11327
NZ_CP016345.1	1412910	.	G	T	4899.77	PASS	AC=1;AF=0.500;AN=2;BaseQRankSum=1.80;ClippingRankSum=0.00;DP=344;ExcessHet=3.0103;FS=3.570;MLEAC=1;MLEAF=0.500;MQ=59.96;MQRankSum=-1.254e+00;QD=14.24;ReadPosRankSum=3.46;SOR=0.536	GT:AD:DP:GQ:PGT:PID:PL	0/1:211,133:344:99:0|1:1412879_A_C:4928,0,11083
NZ_CP016345.1	1412912	.	T	C	5031.77	PASS	AC=1;AF=0.500;AN=2;BaseQRankSum=2.75;ClippingRankSum=0.00;DP=345;ExcessHet=3.0103;FS=2.957;MLEAC=1;MLEAF=0.500;MQ=59.96;MQRankSum=-1.257e+00;QD=14.58;ReadPosRankSum=3.64;SOR=0.544	GT:AD:DP:GQ:PGT:PID:PL	0/1:212,133:345:99:0|1:1412879_A_C:5060,0,10918
NZ_CP016345.1	1412913	.	A	G	5115.77	PASS	AC=1;AF=0.500;AN=2;BaseQRankSum=2.32;ClippingRankSum=0.00;DP=345;ExcessHet=3.0103;FS=2.949;MLEAC=1;MLEAF=0.500;MQ=59.96;MQRankSum=-1.241e+00;QD=14.83;ReadPosRankSum=3.28;SOR=0.542	GT:AD:DP:GQ:PGT:PID:PL	0/1:210,135:345:99:0|1:1412879_A_C:5144,0,10871
NZ_CP016345.1	1412920	.	A	G	5553.77	PASS	AC=1;AF=0.500;AN=2;BaseQRankSum=0.891;ClippingRankSum=0.00;DP=353;ExcessHet=3.0103;FS=1.275;MLEAC=1;MLEAF=0.500;MQ=59.96;MQRankSum=-1.185e+00;QD=15.73;ReadPosRankSum=2.01;SOR=0.615	GT:AD:DP:GQ:PGT:PID:PL	0/1:207,146:353:99:0|1:1412879_A_C:5582,0,10303
NZ_CP016345.1	1412921	.	C	T	5595.77	PASS	AC=1;AF=0.500;AN=2;BaseQRankSum=1.19;ClippingRankSum=0.00;DP=353;ExcessHet=3.0103;FS=1.274;MLEAC=1;MLEAF=0.500;MQ=59.96;MQRankSum=-1.178e+00;QD=15.85;ReadPosRankSum=1.88;SOR=0.610	GT:AD:DP:GQ:PGT:PID:PL	0/1:206,147:353:99:0|1:1412879_A_C:5624,0,10216
NZ_CP016345.1	1412931	.	T	C	6051.77	PASS	AC=1;AF=0.500;AN=2;BaseQRankSum=3.43;ClippingRankSum=0.00;DP=368;ExcessHet=3.0103;FS=2.778;MLEAC=1;MLEAF=0.500;MQ=59.96;MQRankSum=-1.141e+00;QD=16.45;ReadPosRankSum=1.21;SOR=0.555	GT:AD:DP:GQ:PGT:PID:PL	0/1:209,159:368:99:0|1:1412879_A_C:6080,0,9846
NZ_CP016345.1	1412946	.	C	T	7220.77	PASS	AC=1;AF=0.500;AN=2;BaseQRankSum=2.14;ClippingRankSum=0.00;DP=396;ExcessHet=3.0103;FS=0.000;MLEAC=1;MLEAF=0.500;MQ=60.00;MQRankSum=0.00;QD=18.23;ReadPosRankSum=0.033;SOR=0.695	GT:AD:DP:GQ:PGT:PID:PL	0/1:213,183:396:99:0|1:1412879_A_C:7249,0,9970
NZ_CP016345.1	1412956	.	A	G	7654.77	PASS	AC=1;AF=0.500;AN=2;BaseQRankSum=0.974;ClippingRankSum=0.00;DP=419;ExcessHet=3.0103;FS=1.100;MLEAC=1;MLEAF=0.500;MQ=60.00;MQRankSum=0.00;QD=18.27;ReadPosRankSum=-1.478e+00;SOR=0.660	GT:AD:DP:GQ:PGT:PID:PL	0/1:216,203:419:99:0|1:1412879_A_C:7683,0,8731
NZ_CP016345.1	1412997	.	T	C	7725.77	PASS	AC=1;AF=0.500;AN=2;BaseQRankSum=2.90;ClippingRankSum=0.00;DP=411;ExcessHet=3.0103;FS=3.224;MLEAC=1;MLEAF=0.500;MQ=60.00;MQRankSum=0.00;QD=18.80;ReadPosRankSum=-2.860e-01;SOR=0.487	GT:AD:DP:GQ:PGT:PID:PL	0/1:212,199:411:99:0|1:1412997_T_C:7754,0,8634
NZ_CP016345.1	1413009	.	T	C	7891.77	PASS	AC=1;AF=0.500;AN=2;BaseQRankSum=0.917;ClippingRankSum=0.00;DP=405;ExcessHet=3.0103;FS=2.461;MLEAC=1;MLEAF=0.500;MQ=60.00;MQRankSum=0.00;QD=19.49;ReadPosRankSum=0.247;SOR=0.509	GT:AD:DP:GQ:PGT:PID:PL	0/1:204,201:405:99:0|1:1412997_T_C:7920,0,8527
NZ_CP016345.1	1413014	.	G	C	7950.77	PASS	AC=1;AF=0.500;AN=2;BaseQRankSum=1.07;ClippingRankSum=0.00;DP=401;ExcessHet=3.0103;FS=3.228;MLEAC=1;MLEAF=0.500;MQ=60.00;MQRankSum=0.00;QD=19.83;ReadPosRankSum=0.659;SOR=0.491	GT:AD:DP:GQ:PGT:PID:PL	0/1:201,200:401:99:0|1:1412997_T_C:7979,0,8584
NZ_CP016345.1	1413027	.	C	T	8550.77	PASS	AC=1;AF=0.500;AN=2;BaseQRankSum=2.45;ClippingRankSum=0.00;DP=425;ExcessHet=3.0103;FS=1.105;MLEAC=1;MLEAF=0.500;MQ=60.00;MQRankSum=0.00;QD=20.12;ReadPosRankSum=1.21;SOR=0.566	GT:AD:DP:GQ:PGT:PID:PL	0/1:215,210:425:99:0|1:1412997_T_C:8579,0,8959
NZ_CP016345.1	1413031	.	A	C	8637.77	PASS	AC=1;AF=0.500;AN=2;BaseQRankSum=-9.120e-01;ClippingRankSum=0.00;DP=426;ExcessHet=3.0103;FS=4.036;MLEAC=1;MLEAF=0.500;MQ=60.00;MQRankSum=0.00;QD=20.28;ReadPosRankSum=0.057;SOR=0.473	GT:AD:DP:GQ:PGT:PID:PL	0/1:208,218:426:99:0|1:1412997_T_C:8666,0,8911
NZ_CP016345.1	1413045	.	T	A	8906.77	PASS	AC=1;AF=0.500;AN=2;BaseQRankSum=1.59;ClippingRankSum=0.00;DP=442;ExcessHet=3.0103;FS=4.940;MLEAC=1;MLEAF=0.500;MQ=60.00;MQRankSum=0.00;QD=20.15;ReadPosRankSum=0.785;SOR=0.441	GT:AD:DP:GQ:PGT:PID:PL	0/1:219,223:442:99:0|1:1412997_T_C:8935,0,9226
NZ_CP016345.1	1413055	.	T	A	9116.77	PASS	AC=1;AF=0.500;AN=2;BaseQRankSum=0.380;ClippingRankSum=0.00;DP=446;ExcessHet=3.0103;FS=4.940;MLEAC=1;MLEAF=0.500;MQ=60.00;MQRankSum=0.00;QD=20.44;ReadPosRankSum=0.784;SOR=0.443	GT:AD:DP:GQ:PGT:PID:PL	0/1:221,225:446:99:0|1:1412997_T_C:9145,0,9211
NZ_CP016345.1	1413072	.	C	T	9596.77	PASS	AC=1;AF=0.500;AN=2;BaseQRankSum=0.760;ClippingRankSum=0.00;DP=472;ExcessHet=3.0103;FS=4.022;MLEAC=1;MLEAF=0.500;MQ=60.00;MQRankSum=0.00;QD=20.33;ReadPosRankSum=0.518;SOR=0.493	GT:AD:DP:GQ:PGT:PID:PL	0/1:232,240:472:99:0|1:1412997_T_C:9625,0,9511
NZ_CP016345.1	1413078	.	A	T	9659.77	PASS	AC=1;AF=0.500;AN=2;BaseQRankSum=0.834;ClippingRankSum=0.00;DP=472;ExcessHet=3.0103;FS=4.915;MLEAC=1;MLEAF=0.500;MQ=60.00;MQRankSum=0.00;QD=20.47;ReadPosRankSum=0.083;SOR=0.524	GT:AD:DP:GQ:PGT:PID:PL	0/1:229,243:472:99:0|1:1412997_T_C:9688,0,9798
NZ_CP016345.1	1413090	.	A	C	9506.77	PASS	AC=1;AF=0.500;AN=2;BaseQRankSum=0.684;ClippingRankSum=0.00;DP=469;ExcessHet=3.0103;FS=3.192;MLEAC=1;MLEAF=0.500;MQ=60.00;MQRankSum=0.00;QD=20.27;ReadPosRankSum=0.139;SOR=0.706	GT:AD:DP:GQ:PGT:PID:PL	0/1:230,239:469:99:0|1:1412997_T_C:9535,0,9597
NZ_CP016345.1	1413093	.	C	A	9263.77	PASS	AC=1;AF=0.500;AN=2;BaseQRankSum=0.734;ClippingRankSum=0.00;DP=459;ExcessHet=3.0103;FS=2.443;MLEAC=1;MLEAF=0.500;MQ=60.00;MQRankSum=0.00;QD=20.18;ReadPosRankSum=0.133;SOR=0.701	GT:AD:DP:GQ:PGT:PID:PL	0/1:226,233:459:99:0|1:1412997_T_C:9292,0,9405
NZ_CP016345.1	1413136	.	C	T	8841.77	PASS	AC=1;AF=0.500;AN=2;BaseQRankSum=0.533;ClippingRankSum=0.00;DP=427;ExcessHet=3.0103;FS=0.522;MLEAC=1;MLEAF=0.500;MQ=60.00;MQRankSum=0.00;QD=20.71;ReadPosRankSum=-7.330e-01;SOR=0.643	GT:AD:DP:GQ:PGT:PID:PL	0/1:208,219:427:99:0|1:1413136_C_T:8870,0,8042
NZ_CP016345.1	1413144	.	T	G	9193.77	PASS	AC=1;AF=0.500;AN=2;BaseQRankSum=-1.000e-01;ClippingRankSum=0.00;DP=430;ExcessHet=3.0103;FS=0.520;MLEAC=1;MLEAF=0.500;MQ=60.00;MQRankSum=0.00;QD=21.38;ReadPosRankSum=-1.295e+00;SOR=0.617	GT:AD:DP:GQ:PGT:PID:PL	0/1:204,226:430:99:0|1:1413136_C_T:9222,0,8043
NZ_CP016345.1	1413145	.	G	A	9124.77	PASS	AC=1;AF=0.500;AN=2;BaseQRankSum=-1.070e-01;ClippingRankSum=0.00;DP=428;ExcessHet=3.0103;FS=1.094;MLEAC=1;MLEAF=0.500;MQ=60.00;MQRankSum=0.00;QD=21.32;ReadPosRankSum=-2.080e+00;SOR=0.614	GT:AD:DP:GQ:PGT:PID:PL	0/1:202,226:428:99:0|1:1413136_C_T:9153,0,7977
NZ_CP016345.1	1413189	.	C	T	8783.77	PASS	AC=1;AF=0.500;AN=2;BaseQRankSum=1.37;ClippingRankSum=0.00;DP=453;ExcessHet=3.0103;FS=3.236;MLEAC=1;MLEAF=0.500;MQ=60.00;MQRankSum=0.00;QD=19.39;ReadPosRankSum=1.57;SOR=0.917	GT:AD:DP:GQ:PGT:PID:PL	0/1:226,227:453:99:0|1:1413189_C_T:8812,0,8533
NZ_CP016345.1	1413204	.	G	A	9048.77	PASS	AC=1;AF=0.500;AN=2;BaseQRankSum=-2.840e-01;ClippingRankSum=0.00;DP=447;ExcessHet=3.0103;FS=0.525;MLEAC=1;MLEAF=0.500;MQ=60.00;MQRankSum=0.00;QD=20.24;ReadPosRankSum=0.622;SOR=0.752	GT:AD:DP:GQ:PGT:PID:PL	0/1:221,226:447:99:0|1:1413189_C_T:9077,0,8927
NZ_CP016345.1	1413219	.	C	T	8828.77	PASS	AC=1;AF=0.500;AN=2;BaseQRankSum=-3.480e-01;ClippingRankSum=0.00;DP=438;ExcessHet=3.0103;FS=0.000;MLEAC=1;MLEAF=0.500;MQ=60.00;MQRankSum=0.00;QD=20.16;ReadPosRankSum=-3.200e-01;SOR=0.722	GT:AD:DP:GQ:PGT:PID:PL	0/1:215,223:438:99:0|1:1413189_C_T:8857,0,8722
NZ_CP016345.1	1413227	.	T	C	9080.77	PASS	AC=1;AF=0.500;AN=2;BaseQRankSum=-1.294e+00;ClippingRankSum=0.00;DP=442;ExcessHet=3.0103;FS=0.520;MLEAC=1;MLEAF=0.500;MQ=60.00;MQRankSum=0.00;QD=20.54;ReadPosRankSum=-8.280e-01;SOR=0.649	GT:AD:DP:GQ:PGT:PID:PL	0/1:215,227:442:99:0|1:1413189_C_T:9109,0,8704
NZ_CP016345.1	1413252	.	T	C	8933.77	PASS	AC=1;AF=0.500;AN=2;BaseQRankSum=-2.326e+00;ClippingRankSum=0.00;DP=436;ExcessHet=3.0103;FS=0.521;MLEAC=1;MLEAF=0.500;MQ=60.00;MQRankSum=0.00;QD=20.49;ReadPosRankSum=-1.777e+00;SOR=0.712	GT:AD:DP:GQ:PGT:PID:PL	0/1:213,223:436:99:0|1:1413189_C_T:8962,0,8422
NZ_CP016345.1	1413255	.	G	A	9062.77	PASS	AC=1;AF=0.500;AN=2;BaseQRankSum=-1.708e+00;ClippingRankSum=0.00;DP=442;ExcessHet=3.0103;FS=1.100;MLEAC=1;MLEAF=0.500;MQ=60.00;MQRankSum=0.00;QD=20.50;ReadPosRankSum=-2.031e+00;SOR=0.767	GT:AD:DP:GQ:PGT:PID:PL	0/1:214,228:442:99:0|1:1413189_C_T:9091,0,8371
NZ_CP016345.1	1413264	.	G	A	9200.77	PASS	AC=1;AF=0.500;AN=2;BaseQRankSum=-3.009e+00;ClippingRankSum=0.00;DP=455;ExcessHet=3.0103;FS=1.100;MLEAC=1;MLEAF=0.500;MQ=60.00;MQRankSum=0.00;QD=20.22;ReadPosRankSum=-1.409e+00;SOR=0.740	GT:AD:DP:GQ:PGT:PID:PL	0/1:222,233:455:99:0|1:1413189_C_T:9229,0,8779
NZ_CP016345.1	1413271	.	G	T	9155.77	PASS	AC=1;AF=0.500;AN=2;BaseQRankSum=-1.763e+00;ClippingRankSum=0.00;DP=452;ExcessHet=3.0103;FS=1.094;MLEAC=1;MLEAF=0.500;MQ=60.00;MQRankSum=0.00;QD=20.26;ReadPosRankSum=-1.050e+00;SOR=0.695	GT:AD:DP:GQ:PGT:PID:PL	0/1:221,231:452:99:0|1:1413189_C_T:9184,0,8824
NZ_CP016345.1	1413288	.	T	G	8592.77	PASS	AC=1;AF=0.500;AN=2;BaseQRankSum=1.93;ClippingRankSum=0.00;DP=423;ExcessHet=3.0103;FS=1.092;MLEAC=1;MLEAF=0.500;MQ=60.00;MQRankSum=0.00;QD=20.31;ReadPosRankSum=1.44;SOR=0.746	GT:AD:DP:GQ:PGT:PID:PL	0/1:216,207:423:99:0|1:1413189_C_T:8621,0,8531
NZ_CP016345.1	1413300	.	T	C	8097.77	PASS	AC=1;AF=0.500;AN=2;BaseQRankSum=1.02;ClippingRankSum=0.00;DP=416;ExcessHet=3.0103;FS=0.000;MLEAC=1;MLEAF=0.500;MQ=60.00;MQRankSum=0.00;QD=19.47;ReadPosRankSum=1.79;SOR=0.678	GT:AD:DP:GQ:PGT:PID:PL	0/1:211,205:416:99:0|1:1413189_C_T:8126,0,8441
NZ_CP016345.1	1413315	.	G	A	8586.77	PASS	AC=1;AF=0.500;AN=2;BaseQRankSum=0.241;ClippingRankSum=0.00;DP=412;ExcessHet=3.0103;FS=2.423;MLEAC=1;MLEAF=0.500;MQ=60.00;MQRankSum=0.00;QD=20.84;ReadPosRankSum=0.980;SOR=0.548	GT:AD:DP:GQ:PGT:PID:PL	0/1:202,210:412:99:0|1:1413189_C_T:8615,0,8030
NZ_CP016345.1	1413318	.	C	A	8454.77	PASS	AC=1;AF=0.500;AN=2;BaseQRankSum=0.601;ClippingRankSum=0.00;DP=415;ExcessHet=3.0103;FS=2.435;MLEAC=1;MLEAF=0.500;MQ=60.00;MQRankSum=0.00;QD=20.37;ReadPosRankSum=0.305;SOR=0.579	GT:AD:DP:GQ:PGT:PID:PL	0/1:200,215:415:99:0|1:1413189_C_T:8483,0,8123
NZ_CP016345.1	1413324	.	C	T	8037.77	PASS	AC=1;AF=0.500;AN=2;BaseQRankSum=0.517;ClippingRankSum=0.00;DP=402;ExcessHet=3.0103;FS=2.443;MLEAC=1;MLEAF=0.500;MQ=60.00;MQRankSum=0.00;QD=19.99;ReadPosRankSum=1.87;SOR=0.695	GT:AD:DP:GQ:PGT:PID:PL	0/1:203,199:402:99:0|1:1413189_C_T:8066,0,8111
NZ_CP016345.1	1413333	.	G	C	7965.77	PASS	AC=1;AF=0.500;AN=2;BaseQRankSum=0.223;ClippingRankSum=0.00;DP=396;ExcessHet=3.0103;FS=5.704;MLEAC=1;MLEAF=0.500;MQ=60.00;MQRankSum=0.00;QD=20.12;ReadPosRankSum=1.22;SOR=0.741	GT:AD:DP:GQ:PGT:PID:PL	0/1:197,199:396:99:0|1:1413189_C_T:7994,0,7775
NZ_CP016345.1	1413351	.	A	C	7829.77	PASS	AC=1;AF=0.500;AN=2;BaseQRankSum=0.582;ClippingRankSum=0.00;DP=387;ExcessHet=3.0103;FS=11.765;MLEAC=1;MLEAF=0.500;MQ=60.00;MQRankSum=0.00;QD=20.23;ReadPosRankSum=-7.950e-01;SOR=0.593	GT:AD:DP:GQ:PGT:PID:PL	0/1:184,203:387:99:0|1:1413189_C_T:7858,0,7058
NZ_CP016345.1	1413399	.	T	C	7589.77	PASS	AC=1;AF=0.500;AN=2;BaseQRankSum=1.35;ClippingRankSum=0.00;DP=401;ExcessHet=3.0103;FS=7.015;MLEAC=1;MLEAF=0.500;MQ=60.00;MQRankSum=0.00;QD=18.93;ReadPosRankSum=0.847;SOR=0.418	GT:AD:DP:GQ:PGT:PID:PL	0/1:201,200:401:99:0|1:1413399_T_C:7618,0,7632
NZ_CP016345.1	1413420	.	G	T	7731.77	PASS	AC=1;AF=0.500;AN=2;BaseQRankSum=-2.502e+00;ClippingRankSum=0.00;DP=398;ExcessHet=3.0103;FS=16.811;MLEAC=1;MLEAF=0.500;MQ=60.00;MQRankSum=0.00;QD=19.43;ReadPosRankSum=-9.300e-01;SOR=0.539	GT:AD:DP:GQ:PGT:PID:PL	0/1:191,207:398:99:0|1:1413399_T_C:7760,0,7191
NZ_CP016345.1	1413508	.	G	A	9223.77	PASS	AC=1;AF=0.500;AN=2;BaseQRankSum=0.387;ClippingRankSum=0.00;DP=441;ExcessHet=3.0103;FS=4.064;MLEAC=1;MLEAF=0.500;MQ=60.00;MQRankSum=0.00;QD=20.92;ReadPosRankSum=1.02;SOR=0.915	GT:AD:DP:GQ:PGT:PID:PL	0/1:201,240:441:99:0|1:1413508_G_A:9252,0,10164
NZ_CP016345.1	1413531	.	T	C	9320.77	PASS	AC=1;AF=0.500;AN=2;BaseQRankSum=-1.150e+00;ClippingRankSum=0.00;DP=429;ExcessHet=3.0103;FS=5.948;MLEAC=1;MLEAF=0.500;MQ=60.00;MQRankSum=0.00;QD=21.73;ReadPosRankSum=-1.080e-01;SOR=0.970	GT:AD:DP:GQ:PGT:PID:PL	0/1:186,243:429:99:0|1:1413508_G_A:9349,0,9765
NZ_CP016345.1	1413604	.	G	A	10049.77	PASS	AC=1;AF=0.500;AN=2;BaseQRankSum=-1.661e+00;ClippingRankSum=0.00;DP=448;ExcessHet=3.0103;FS=2.460;MLEAC=1;MLEAF=0.500;MQ=60.00;MQRankSum=0.00;QD=22.43;ReadPosRankSum=0.791;SOR=0.849	GT:AD:DP:GQ:PGT:PID:PL	0/1:197,251:448:99:0|1:1413604_G_A:10078,0,8440
NZ_CP016345.1	1413615	.	A	C	10391.77	PASS	AC=1;AF=0.500;AN=2;BaseQRankSum=-1.185e+00;ClippingRankSum=0.00;DP=439;ExcessHet=3.0103;FS=0.527;MLEAC=1;MLEAF=0.500;MQ=60.00;MQRankSum=0.00;QD=23.67;ReadPosRankSum=-3.020e-01;SOR=0.749	GT:AD:DP:GQ:PGT:PID:PL	0/1:184,255:439:99:0|1:1413604_G_A:10420,0,8275
NZ_CP016345.1	1413623	.	T	C	10565.77	PASS	AC=1;AF=0.500;AN=2;BaseQRankSum=1.77;ClippingRankSum=0.00;DP=434;ExcessHet=3.0103;FS=1.112;MLEAC=1;MLEAF=0.500;MQ=60.00;MQRankSum=0.00;QD=24.35;ReadPosRankSum=0.149;SOR=0.793	GT:AD:DP:GQ:PGT:PID:PL	0/1:184,250:434:99:0|1:1413604_G_A:10594,0,8254
NZ_CP016345.1	1413645	.	T	A	10155.77	PASS	AC=1;AF=0.500;AN=2;BaseQRankSum=-4.030e-01;ClippingRankSum=0.00;DP=419;ExcessHet=3.0103;FS=0.529;MLEAC=1;MLEAF=0.500;MQ=60.00;MQRankSum=0.00;QD=24.24;ReadPosRankSum=-6.950e-01;SOR=0.743	GT:AD:DP:GQ:PGT:PID:PL	0/1:168,251:419:99:0|1:1413604_G_A:10184,0,7574
NZ_CP016345.1	1413651	.	G	A	10023.77	PASS	AC=1;AF=0.500;AN=2;BaseQRankSum=-1.361e+00;ClippingRankSum=0.00;DP=420;ExcessHet=3.0103;FS=0.532;MLEAC=1;MLEAF=0.500;MQ=60.00;MQRankSum=0.00;QD=23.87;ReadPosRankSum=-3.400e-01;SOR=0.754	GT:AD:DP:GQ:PGT:PID:PL	0/1:170,250:420:99:0|1:1413604_G_A:10052,0,7667
NZ_CP016345.1	1413654	.	A	G	10155.77	PASS	AC=1;AF=0.500;AN=2;BaseQRankSum=-1.454e+00;ClippingRankSum=0.00;DP=417;ExcessHet=3.0103;FS=1.118;MLEAC=1;MLEAF=0.500;MQ=60.00;MQRankSum=0.00;QD=24.35;ReadPosRankSum=-1.140e-01;SOR=0.790	GT:AD:DP:GQ:PGT:PID:PL	0/1:170,247:417:99:0|1:1413604_G_A:10184,0,7574
NZ_CP016345.1	1413663	.	T	C	10086.77	PASS	AC=1;AF=0.500;AN=2;BaseQRankSum=-1.123e+00;ClippingRankSum=0.00;DP=423;ExcessHet=3.0103;FS=1.776;MLEAC=1;MLEAF=0.500;MQ=60.00;MQRankSum=0.00;QD=23.85;ReadPosRankSum=0.076;SOR=0.849	GT:AD:DP:GQ:PGT:PID:PL	0/1:172,251:423:99:0|1:1413604_G_A:10115,0,7588
NZ_CP016345.1	1413666	.	A	C	9956.77	PASS	AC=1;AF=0.500;AN=2;BaseQRankSum=-1.128e+00;ClippingRankSum=0.00;DP=421;ExcessHet=3.0103;FS=2.500;MLEAC=1;MLEAF=0.500;MQ=60.00;MQRankSum=0.00;QD=23.65;ReadPosRankSum=0.321;SOR=0.894	GT:AD:DP:GQ:PGT:PID:PL	0/1:170,251:421:99:0|1:1413604_G_A:9985,0,7535
NZ_CP016345.1	1413693	.	C	T	1589.77	PASS	AC=1;AF=0.500;AN=2;BaseQRankSum=-1.915e+00;ClippingRankSum=0.00;DP=220;ExcessHet=3.0103;FS=3.824;MLEAC=1;MLEAF=0.500;MQ=60.00;MQRankSum=0.00;QD=7.23;ReadPosRankSum=-5.472e+00;SOR=0.913	GT:AD:DP:GQ:PGT:PID:PL	0/1:172,48:220:99:0|1:1413693_C_T:1618,0,6995
NZ_CP016345.1	1413711	.	C	T	2431.77	PASS	AC=1;AF=0.500;AN=2;BaseQRankSum=-1.190e-01;ClippingRankSum=0.00;DP=253;ExcessHet=3.0103;FS=0.517;MLEAC=1;MLEAF=0.500;MQ=60.00;MQRankSum=0.00;QD=9.61;ReadPosRankSum=-2.083e+00;SOR=0.773	GT:AD:DP:GQ:PGT:PID:PL	0/1:184,69:253:99:0|1:1413693_C_T:2460,0,7632
NZ_CP016345.1	1413715	.	T	G	2572.77	PASS	AC=1;AF=0.500;AN=2;BaseQRankSum=1.53;ClippingRankSum=0.00;DP=249;ExcessHet=3.0103;FS=0.000;MLEAC=1;MLEAF=0.500;MQ=60.00;MQRankSum=0.00;QD=10.33;ReadPosRankSum=-2.185e+00;SOR=0.661	GT:AD:DP:GQ:PGT:PID:PL	0/1:176,73:249:99:0|1:1413693_C_T:2601,0,7416
NZ_CP016345.1	1413719	.	C	T	2797.77	PASS	AC=1;AF=0.500;AN=2;BaseQRankSum=0.277;ClippingRankSum=0.00;DP=252;ExcessHet=3.0103;FS=0.000;MLEAC=1;MLEAF=0.500;MQ=60.00;MQRankSum=0.00;QD=11.10;ReadPosRankSum=-1.715e+00;SOR=0.718	GT:AD:DP:GQ:PGT:PID:PL	0/1:175,77:252:99:0|1:1413693_C_T:2826,0,7191
NZ_CP016345.1	1413720	.	A	T	2836.77	PASS	AC=1;AF=0.500;AN=2;BaseQRankSum=-5.600e-01;ClippingRankSum=0.00;DP=251;ExcessHet=3.0103;FS=0.000;MLEAC=1;MLEAF=0.500;MQ=60.00;MQRankSum=0.00;QD=11.30;ReadPosRankSum=-1.737e+00;SOR=0.718	GT:AD:DP:GQ:PGT:PID:PL	0/1:173,78:251:99:0|1:1413693_C_T:2865,0,7230
NZ_CP016345.1	1413721	.	A	G	2923.77	PASS	AC=1;AF=0.500;AN=2;BaseQRankSum=1.44;ClippingRankSum=0.00;DP=252;ExcessHet=3.0103;FS=1.039;MLEAC=1;MLEAF=0.500;MQ=60.00;MQRankSum=0.00;QD=11.60;ReadPosRankSum=-1.802e+00;SOR=0.777	GT:AD:DP:GQ:PGT:PID:PL	0/1:172,80:252:99:0|1:1413693_C_T:2952,0,7182
NZ_CP016345.1	1413726	.	A	G	3127.77	PASS	AC=1;AF=0.500;AN=2;BaseQRankSum=1.03;ClippingRankSum=0.00;DP=259;ExcessHet=3.0103;FS=0.000;MLEAC=1;MLEAF=0.500;MQ=60.00;MQRankSum=0.00;QD=12.08;ReadPosRankSum=-1.171e+00;SOR=0.727	GT:AD:DP:GQ:PGT:PID:PL	0/1:173,86:259:99:0|1:1413693_C_T:3156,0,7158
NZ_CP016345.1	1413742	.	A	G	3708.77	PASS	AC=1;AF=0.500;AN=2;BaseQRankSum=1.56;ClippingRankSum=0.00;DP=289;ExcessHet=3.0103;FS=3.349;MLEAC=1;MLEAF=0.500;MQ=60.00;MQRankSum=0.00;QD=12.83;ReadPosRankSum=1.59;SOR=0.914	GT:AD:DP:GQ:PGT:PID:PL	0/1:183,106:289:99:0|1:1413693_C_T:3737,0,7140
NZ_CP016345.1	1413768	.	T	C	5452.77	PASS	AC=1;AF=0.500;AN=2;BaseQRankSum=0.573;ClippingRankSum=0.00;DP=325;ExcessHet=3.0103;FS=5.037;MLEAC=1;MLEAF=0.500;MQ=60.00;MQRankSum=0.00;QD=16.78;ReadPosRankSum=1.29;SOR=0.937	GT:AD:DP:GQ:PGT:PID:PL	0/1:185,140:325:99:0|1:1413768_T_C:5481,0,7392
NZ_CP016345.1	1413799	.	A	C	7614.77	PASS	AC=1;AF=0.500;AN=2;BaseQRankSum=0.842;ClippingRankSum=0.00;DP=383;ExcessHet=3.0103;FS=9.010;MLEAC=1;MLEAF=0.500;MQ=60.00;MQRankSum=0.00;QD=19.88;ReadPosRankSum=-9.280e-01;SOR=0.837	GT:AD:DP:GQ:PGT:PID:PL	0/1:191,192:383:99:0|1:1413768_T_C:7643,0,7598
NZ_CP016345.1	1413807	.	C	T	8112.77	PASS	AC=1;AF=0.500;AN=2;BaseQRankSum=-2.910e-01;ClippingRankSum=0.00;DP=396;ExcessHet=3.0103;FS=5.026;MLEAC=1;MLEAF=0.500;MQ=60.00;MQRankSum=0.00;QD=20.49;ReadPosRankSum=-1.724e+00;SOR=0.848	GT:AD:DP:GQ:PGT:PID:PL	0/1:190,206:396:99:0|1:1413768_T_C:8141,0,7646
NZ_CP016345.1	1413828	.	C	T	8607.77	PASS	AC=1;AF=0.500;AN=2;BaseQRankSum=0.513;ClippingRankSum=0.00;DP=416;ExcessHet=3.0103;FS=1.740;MLEAC=1;MLEAF=0.500;MQ=60.00;MQRankSum=0.00;QD=20.69;ReadPosRankSum=0.561;SOR=0.667	GT:AD:DP:GQ:PGT:PID:PL	0/1:208,208:416:99:0|1:1413768_T_C:8636,0,8321
NZ_CP016345.1	1413831	.	T	C	8529.77	PASS	AC=1;AF=0.500;AN=2;BaseQRankSum=1.56;ClippingRankSum=0.00;DP=417;ExcessHet=3.0103;FS=1.088;MLEAC=1;MLEAF=0.500;MQ=60.00;MQRankSum=0.00;QD=20.46;ReadPosRankSum=0.262;SOR=0.629	GT:AD:DP:GQ:PGT:PID:PL	0/1:206,211:417:99:0|1:1413768_T_C:8558,0,8243
NZ_CP016345.1	1413837	.	G	T	8481.77	PASS	AC=1;AF=0.500;AN=2;BaseQRankSum=-6.540e-01;ClippingRankSum=0.00;DP=421;ExcessHet=3.0103;FS=0.000;MLEAC=1;MLEAF=0.500;MQ=60.00;MQRankSum=0.00;QD=20.15;ReadPosRankSum=0.645;SOR=0.665	GT:AD:DP:GQ:PGT:PID:PL	0/1:210,211:421:99:0|1:1413768_T_C:8510,0,8330
NZ_CP016345.1	1413849	.	C	T	8781.77	PASS	AC=1;AF=0.500;AN=2;BaseQRankSum=-1.870e-01;ClippingRankSum=0.00;DP=434;ExcessHet=3.0103;FS=0.000;MLEAC=1;MLEAF=0.500;MQ=60.00;MQRankSum=0.00;QD=20.23;ReadPosRankSum=0.044;SOR=0.730	GT:AD:DP:GQ:PGT:PID:PL	0/1:214,220:434:99:0|1:1413768_T_C:8810,0,8503
NZ_CP016345.1	1413862	.	T	C	8662.77	PASS	AC=1;AF=0.500;AN=2;BaseQRankSum=0.811;ClippingRankSum=0.00;DP=428;ExcessHet=3.0103;FS=2.445;MLEAC=1;MLEAF=0.500;MQ=60.00;MQRankSum=0.00;QD=20.24;ReadPosRankSum=-1.535e+00;SOR=0.707	GT:AD:DP:GQ:PGT:PID:PL	0/1:207,221:428:99:0|1:1413768_T_C:8691,0,7926
NZ_CP016345.1	1413888	.	T	C	8758.77	PASS	AC=1;AF=0.500;AN=2;BaseQRankSum=1.11;ClippingRankSum=0.00;DP=433;ExcessHet=3.0103;FS=0.000;MLEAC=1;MLEAF=0.500;MQ=60.00;MQRankSum=0.00;QD=20.27;ReadPosRankSum=0.815;SOR=0.684	GT:AD:DP:GQ:PGT:PID:PL	0/1:208,224:432:99:0|1:1413888_T_C:8787,0,12647
NZ_CP016345.1	1413894	.	T	A	8955.77	PASS	AC=1;AF=0.500;AN=2;BaseQRankSum=2.01;ClippingRankSum=0.00;DP=438;ExcessHet=3.0103;FS=1.092;MLEAC=1;MLEAF=0.500;MQ=60.00;MQRankSum=0.00;QD=20.49;ReadPosRankSum=-3.890e-01;SOR=0.784	GT:AD:DP:GQ:PGT:PID:PL	0/1:207,230:437:99:0|1:1413888_T_C:8984,0,12668
NZ_CP016345.1	1413924	.	T	C	9589.77	PASS	AC=1;AF=0.500;AN=2;BaseQRankSum=-1.464e+00;ClippingRankSum=0.00;DP=464;ExcessHet=3.0103;FS=0.000;MLEAC=1;MLEAF=0.500;MQ=60.00;MQRankSum=0.00;QD=20.67;ReadPosRankSum=-3.780e-01;SOR=0.749	GT:AD:DP:GQ:PGT:PID:PL	0/1:220,244:464:99:0|1:1413924_T_C:9618,0,14065
NZ_CP016345.1	1413927	.	G	A	9643.77	PASS	AC=1;AF=0.500;AN=2;BaseQRankSum=-1.058e+00;ClippingRankSum=0.00;DP=459;ExcessHet=3.0103;FS=0.518;MLEAC=1;MLEAF=0.500;MQ=60.00;MQRankSum=0.00;QD=21.01;ReadPosRankSum=-8.700e-02;SOR=0.723	GT:AD:DP:GQ:PGT:PID:PL	0/1:220,239:459:99:0|1:1413924_T_C:9672,0,14229
NZ_CP016345.1	1413939	.	A	G	9248.77	PASS	AC=1;AF=0.500;AN=2;BaseQRankSum=-6.490e-01;ClippingRankSum=0.00;DP=451;ExcessHet=3.0103;FS=0.000;MLEAC=1;MLEAF=0.500;MQ=60.00;MQRankSum=0.00;QD=20.51;ReadPosRankSum=1.17;SOR=0.694	GT:AD:DP:GQ:PGT:PID:PL	0/1:220,231:451:99:0|1:1413924_T_C:9277,0,13900
NZ_CP016345.1	1413948	.	A	C	8987.77	PASS	AC=1;AF=0.500;AN=2;BaseQRankSum=-1.916e+00;ClippingRankSum=0.00;DP=447;ExcessHet=3.0103;FS=0.522;MLEAC=1;MLEAF=0.500;MQ=60.00;MQRankSum=0.00;QD=20.11;ReadPosRankSum=1.48;SOR=0.773	GT:AD:DP:GQ:PGT:PID:PL	0/1:221,226:447:99:0|1:1413924_T_C:9016,0,13575
NZ_CP016345.1	1413954	.	A	G	8978.77	PASS	AC=1;AF=0.500;AN=2;BaseQRankSum=0.043;ClippingRankSum=0.00;DP=448;ExcessHet=3.0103;FS=1.098;MLEAC=1;MLEAF=0.500;MQ=60.00;MQRankSum=0.00;QD=20.04;ReadPosRankSum=1.06;SOR=0.800	GT:AD:DP:GQ:PGT:PID:PL	0/1:221,227:448:99:0|1:1413924_T_C:9007,0,13462
NZ_CP016345.1	1413960	.	T	G	8870.77	PASS	AC=1;AF=0.500;AN=2;BaseQRankSum=0.268;ClippingRankSum=0.00;DP=443;ExcessHet=3.0103;FS=1.104;MLEAC=1;MLEAF=0.500;MQ=60.00;MQRankSum=0.00;QD=20.02;ReadPosRankSum=1.31;SOR=0.838	GT:AD:DP:GQ:PGT:PID:PL	0/1:222,221:443:99:0|1:1413924_T_C:8899,0,13430
NZ_CP016345.1	1413963	.	A	T	8561.77	PASS	AC=1;AF=0.500;AN=2;BaseQRankSum=0.863;ClippingRankSum=0.00;DP=444;ExcessHet=3.0103;FS=1.745;MLEAC=1;MLEAF=0.500;MQ=60.00;MQRankSum=0.00;QD=19.28;ReadPosRankSum=1.35;SOR=0.848	GT:AD:DP:GQ:PGT:PID:PL	0/1:223,221:444:99:0|1:1413924_T_C:8590,0,12616
NZ_CP016345.1	1414024	.	A	G	8899.77	PASS	AC=1;AF=0.500;AN=2;BaseQRankSum=0.377;ClippingRankSum=0.00;DP=455;ExcessHet=3.0103;FS=0.521;MLEAC=1;MLEAF=0.500;MQ=60.00;MQRankSum=0.00;QD=19.56;ReadPosRankSum=-7.270e-01;SOR=0.756	GT:AD:DP:GQ:PGT:PID:PL	0/1:223,232:455:99:0|1:1414024_A_G:8928,0,15988
NZ_CP016345.1	1414041	.	A	G	9143.77	PASS	AC=1;AF=0.500;AN=2;BaseQRankSum=-2.520e-01;ClippingRankSum=0.00;DP=471;ExcessHet=3.0103;FS=0.521;MLEAC=1;MLEAF=0.500;MQ=60.00;MQRankSum=0.00;QD=19.41;ReadPosRankSum=-5.480e-01;SOR=0.755	GT:AD:DP:GQ:PGT:PID:PL	0/1:240,231:471:99:0|1:1414024_A_G:9172,0,16850
NZ_CP016345.1	1414042	.	A	C	9140.77	PASS	AC=1;AF=0.500;AN=2;BaseQRankSum=1.09;ClippingRankSum=0.00;DP=471;ExcessHet=3.0103;FS=0.521;MLEAC=1;MLEAF=0.500;MQ=60.00;MQRankSum=0.00;QD=19.41;ReadPosRankSum=-3.970e-01;SOR=0.737	GT:AD:DP:GQ:PGT:PID:PL	0/1:240,231:471:99:0|1:1414024_A_G:9169,0,16892
NZ_CP016345.1	1414047	.	C	T	8930.77	PASS	AC=1;AF=0.500;AN=2;BaseQRankSum=-7.900e-02;ClippingRankSum=0.00;DP=466;ExcessHet=3.0103;FS=0.000;MLEAC=1;MLEAF=0.500;MQ=60.00;MQRankSum=0.00;QD=19.16;ReadPosRankSum=0.103;SOR=0.712	GT:AD:DP:GQ:PGT:PID:PL	0/1:241,225:466:99:0|1:1414024_A_G:8959,0,16772
NZ_CP016345.1	1414053	.	G	T	8699.77	PASS	AC=1;AF=0.500;AN=2;BaseQRankSum=1.25;ClippingRankSum=0.00;DP=468;ExcessHet=3.0103;FS=0.000;MLEAC=1;MLEAF=0.500;MQ=60.00;MQRankSum=0.00;QD=18.59;ReadPosRankSum=-1.680e-01;SOR=0.646	GT:AD:DP:GQ:PGT:PID:PL	0/1:242,226:468:99:0|1:1414024_A_G:8728,0,16743
NZ_CP016345.1	1414102	.	C	T	9378.77	PASS	AC=1;AF=0.500;AN=2;BaseQRankSum=-2.710e-01;ClippingRankSum=0.00;DP=463;ExcessHet=3.0103;FS=0.000;MLEAC=1;MLEAF=0.500;MQ=60.00;MQRankSum=0.00;QD=20.26;ReadPosRankSum=-1.351e+00;SOR=0.677	GT:AD:DP:GQ:PGT:PID:PL	0/1:226,237:463:99:0|1:1414102_C_T:9407,0,13681
NZ_CP016345.1	1414107	.	T	C	9434.77	PASS	AC=1;AF=0.500;AN=2;BaseQRankSum=0.045;ClippingRankSum=0.00;DP=466;ExcessHet=3.0103;FS=0.520;MLEAC=1;MLEAF=0.500;MQ=60.00;MQRankSum=0.00;QD=20.25;ReadPosRankSum=-1.874e+00;SOR=0.630	GT:AD:DP:GQ:PGT:PID:PL	0/1:222,244:466:99:0|1:1414102_C_T:9463,0,13631
NZ_CP016345.1	1414116	.	T	A	9491.77	PASS	AC=1;AF=0.500;AN=2;BaseQRankSum=-1.089e+00;ClippingRankSum=0.00;DP=459;ExcessHet=3.0103;FS=0.000;MLEAC=1;MLEAF=0.500;MQ=60.00;MQRankSum=0.00;QD=20.68;ReadPosRankSum=-1.715e+00;SOR=0.691	GT:AD:DP:GQ:PL	0/1:218,241:459:99:9520,0,6967
NZ_CP016345.1	1414143	.	C	T	9234.77	PASS	AC=1;AF=0.500;AN=2;BaseQRankSum=-6.100e-01;ClippingRankSum=0.00;DP=452;ExcessHet=3.0103;FS=1.105;MLEAC=1;MLEAF=0.500;MQ=60.00;MQRankSum=0.00;QD=20.43;ReadPosRankSum=0.167;SOR=0.583	GT:AD:DP:GQ:PGT:PID:PL	0/1:215,237:452:99:0|1:1414143_C_T:9263,0,12281
NZ_CP016345.1	1414149	.	C	A	9338.77	PASS	AC=1;AF=0.500;AN=2;BaseQRankSum=-2.394e+00;ClippingRankSum=0.00;DP=453;ExcessHet=3.0103;FS=1.739;MLEAC=1;MLEAF=0.500;MQ=60.00;MQRankSum=0.00;QD=20.62;ReadPosRankSum=0.034;SOR=0.588	GT:AD:DP:GQ:PGT:PID:PL	0/1:215,238:453:99:0|1:1414143_C_T:9367,0,12240
NZ_CP016345.1	1414179	.	A	G	7550.77	PASS	AC=1;AF=0.500;AN=2;BaseQRankSum=0.482;ClippingRankSum=0.00;DP=413;ExcessHet=3.0103;FS=0.521;MLEAC=1;MLEAF=0.500;MQ=60.00;MQRankSum=0.00;QD=18.28;ReadPosRankSum=3.75;SOR=0.710	GT:AD:DP:GQ:PGT:PID:PL	0/1:216,197:413:99:0|1:1414179_A_G:7579,0,12302
NZ_CP016345.1	1414182	.	A	C	7504.77	PASS	AC=1;AF=0.500;AN=2;BaseQRankSum=0.041;ClippingRankSum=0.00;DP=409;ExcessHet=3.0103;FS=0.000;MLEAC=1;MLEAF=0.500;MQ=60.00;MQRankSum=0.00;QD=18.35;ReadPosRankSum=3.95;SOR=0.686	GT:AD:DP:GQ:PGT:PID:PL	0/1:218,191:409:99:0|1:1414179_A_G:7533,0,12389
NZ_CP016345.1	1414196	.	A	G	5539.77	PASS	AC=1;AF=0.500;AN=2;BaseQRankSum=1.07;ClippingRankSum=0.00;DP=385;ExcessHet=3.0103;FS=1.664;MLEAC=1;MLEAF=0.500;MQ=60.00;MQRankSum=0.00;QD=14.39;ReadPosRankSum=4.06;SOR=0.761	GT:AD:DP:GQ:PL	0/1:214,171:385:99:5568,0,7041
NZ_CP016345.1	1414213	.	C	A	4533.77	PASS	AC=1;AF=0.500;AN=2;BaseQRankSum=0.329;ClippingRankSum=0.00;DP=365;ExcessHet=3.0103;FS=2.825;MLEAC=1;MLEAF=0.500;MQ=60.00;MQRankSum=0.00;QD=12.42;ReadPosRankSum=2.37;SOR=0.591	GT:AD:DP:GQ:PL	0/1:222,143:365:99:4562,0,13334
NZ_CP016345.1	1414232	.	C	T	3517.77	PASS	AC=1;AF=0.500;AN=2;BaseQRankSum=-2.850e-01;ClippingRankSum=0.00;DP=331;ExcessHet=3.0103;FS=0.876;MLEAC=1;MLEAF=0.500;MQ=60.00;MQRankSum=0.00;QD=10.63;ReadPosRankSum=-2.585e+00;SOR=0.622	GT:AD:DP:GQ:PL	0/1:215,116:331:99:3546,0,7493
NZ_CP016345.1	1414244	.	T	C	3038.77	PASS	AC=1;AF=0.500;AN=2;BaseQRankSum=-8.820e-01;ClippingRankSum=0.00;DP=312;ExcessHet=3.0103;FS=2.104;MLEAC=1;MLEAF=0.500;MQ=60.00;MQRankSum=0.00;QD=9.74;ReadPosRankSum=-3.920e+00;SOR=0.570	GT:AD:DP:GQ:PGT:PID:PL	0/1:222,90:312:99:0|1:1414244_T_C:3067,0,14007
NZ_CP016345.1	1414245	.	C	T	3035.77	PASS	AC=1;AF=0.500;AN=2;BaseQRankSum=-1.307e+00;ClippingRankSum=0.00;DP=312;ExcessHet=3.0103;FS=2.104;MLEAC=1;MLEAF=0.500;MQ=60.00;MQRankSum=0.00;QD=9.73;ReadPosRankSum=-4.371e+00;SOR=0.570	GT:AD:DP:GQ:PGT:PID:PL	0/1:222,90:312:99:0|1:1414244_T_C:3064,0,13968
NZ_CP016345.1	1414248	.	G	T	3004.77	PASS	AC=1;AF=0.500;AN=2;BaseQRankSum=0.087;ClippingRankSum=0.00;DP=315;ExcessHet=3.0103;FS=0.000;MLEAC=1;MLEAF=0.500;MQ=60.00;MQRankSum=0.00;QD=9.54;ReadPosRankSum=-4.810e+00;SOR=0.697	GT:AD:DP:GQ:PGT:PID:PL	0/1:228,87:315:99:0|1:1414244_T_C:3033,0,13791
NZ_CP016345.1	1414256	.	T	C	2317.77	PASS	AC=1;AF=0.500;AN=2;BaseQRankSum=-1.600e-01;ClippingRankSum=0.00;DP=301;ExcessHet=3.0103;FS=1.052;MLEAC=1;MLEAF=0.500;MQ=60.00;MQRankSum=0.00;QD=7.70;ReadPosRankSum=-5.284e+00;SOR=0.613	GT:AD:DP:GQ:PGT:PID:PL	0/1:231,70:301:99:0|1:1414244_T_C:2346,0,13815
NZ_CP016345.1	1414261	.	G	A	1975.77	PASS	AC=1;AF=0.500;AN=2;BaseQRankSum=-1.210e+00;ClippingRankSum=0.00;DP=296;ExcessHet=3.0103;FS=0.000;MLEAC=1;MLEAF=0.500;MQ=60.00;MQRankSum=0.00;QD=6.67;ReadPosRankSum=-5.600e+00;SOR=0.677	GT:AD:DP:GQ:PGT:PID:PL	0/1:234,62:296:99:0|1:1414244_T_C:2004,0,13791
NZ_CP016345.1	1414265	.	A	T	1804.77	PASS	AC=1;AF=0.500;AN=2;BaseQRankSum=-1.370e+00;ClippingRankSum=0.00;DP=296;ExcessHet=3.0103;FS=0.000;MLEAC=1;MLEAF=0.500;MQ=60.00;MQRankSum=0.00;QD=6.10;ReadPosRankSum=-6.328e+00;SOR=0.731	GT:AD:DP:GQ:PGT:PID:PL	0/1:237,59:296:99:0|1:1414244_T_C:1833,0,13626
NZ_CP016345.1	1414274	.	A	C	1345.77	PASS	AC=1;AF=0.500;AN=2;BaseQRankSum=-1.582e+00;ClippingRankSum=0.00;DP=286;ExcessHet=3.0103;FS=2.780;MLEAC=1;MLEAF=0.500;MQ=60.00;MQRankSum=0.00;QD=4.71;ReadPosRankSum=-7.560e+00;SOR=0.919	GT:AD:DP:GQ:PGT:PID:PL	0/1:238,48:286:99:0|1:1414244_T_C:1374,0,13317
NZ_CP016345.1	1414326	.	A	G	2176.77	PASS	AC=1;AF=0.500;AN=2;BaseQRankSum=2.46;ClippingRankSum=0.00;DP=290;ExcessHet=3.0103;FS=4.773;MLEAC=1;MLEAF=0.500;MQ=59.92;MQRankSum=-2.554e+00;QD=7.51;ReadPosRankSum=-2.764e+00;SOR=1.005	GT:AD:DP:GQ:PGT:PID:PL	0/1:222,68:290:99:0|1:1414326_A_G:2205,0,11519
NZ_CP016345.1	1414336	.	T	G	2327.77	PASS	AC=1;AF=0.500;AN=2;BaseQRankSum=2.49;ClippingRankSum=0.00;DP=297;ExcessHet=3.0103;FS=4.534;MLEAC=1;MLEAF=0.500;MQ=59.90;MQRankSum=-2.986e+00;QD=7.84;ReadPosRankSum=-4.573e+00;SOR=0.977	GT:AD:DP:GQ:PGT:PID:PL	0/1:222,75:297:99:0|1:1414326_A_G:2356,0,12040
NZ_CP016345.1	1414352	.	G	T	3197.77	PASS	AC=1;AF=0.500;AN=2;BaseQRankSum=-1.300e+00;ClippingRankSum=0.00;DP=298;ExcessHet=3.0103;FS=0.000;MLEAC=1;MLEAF=0.500;MQ=59.88;MQRankSum=-3.028e+00;QD=10.73;ReadPosRankSum=-5.954e+00;SOR=0.706	GT:AD:DP:GQ:PGT:PID:PL	0/1:207,91:298:99:0|1:1414352_G_T:3226,0,11402
NZ_CP016345.1	1414355	.	T	C	3441.77	PASS	AC=1;AF=0.500;AN=2;BaseQRankSum=-6.770e-01;ClippingRankSum=0.00;DP=299;ExcessHet=3.0103;FS=0.000;MLEAC=1;MLEAF=0.500;MQ=59.88;MQRankSum=-2.965e+00;QD=11.51;ReadPosRankSum=-5.764e+00;SOR=0.684	GT:AD:DP:GQ:PGT:PID:PL	0/1:205,94:299:99:0|1:1414352_G_T:3470,0,11636
NZ_CP016345.1	1414361	.	T	G	3658.77	PASS	AC=1;AF=0.500;AN=2;BaseQRankSum=1.10;ClippingRankSum=0.00;DP=306;ExcessHet=3.0103;FS=0.443;MLEAC=1;MLEAF=0.500;MQ=59.88;MQRankSum=-2.881e+00;QD=11.96;ReadPosRankSum=-4.861e+00;SOR=0.638	GT:AD:DP:GQ:PGT:PID:PL	0/1:206,100:306:99:0|1:1414352_G_T:3687,0,11618
NZ_CP016345.1	1414364	.	G	A	3583.77	PASS	AC=1;AF=0.500;AN=2;BaseQRankSum=-9.840e-01;ClippingRankSum=0.00;DP=303;ExcessHet=3.0103;FS=0.000;MLEAC=1;MLEAF=0.500;MQ=59.88;MQRankSum=-2.882e+00;QD=11.83;ReadPosRankSum=-4.184e+00;SOR=0.676	GT:AD:DP:GQ:PGT:PID:PL	0/1:204,99:303:99:0|1:1414352_G_T:3612,0,11494
NZ_CP016345.1	1414365	.	G	A	3589.77	PASS	AC=1;AF=0.500;AN=2;BaseQRankSum=-2.918e+00;ClippingRankSum=0.00;DP=298;ExcessHet=3.0103;FS=0.451;MLEAC=1;MLEAF=0.500;MQ=59.88;MQRankSum=-2.935e+00;QD=12.05;ReadPosRankSum=-3.531e+00;SOR=0.731	GT:AD:DP:GQ:PGT:PID:PL	0/1:203,95:298:99:0|1:1414352_G_T:3618,0,11410
NZ_CP016345.1	1414376	.	T	G	3655.77	PASS	AC=1;AF=0.500;AN=2;BaseQRankSum=4.000e-03;ClippingRankSum=0.00;DP=307;ExcessHet=3.0103;FS=0.000;MLEAC=1;MLEAF=0.500;MQ=59.88;MQRankSum=-2.910e+00;QD=11.91;ReadPosRankSum=-1.200e-02;SOR=0.679	GT:AD:DP:GQ:PGT:PID:PL	0/1:208,99:307:99:0|1:1414376_T_G:3684,0,11604
NZ_CP016345.1	1414380	.	C	A	3970.77	PASS	AC=1;AF=0.500;AN=2;BaseQRankSum=-5.600e-01;ClippingRankSum=0.00;DP=319;ExcessHet=3.0103;FS=3.200;MLEAC=1;MLEAF=0.500;MQ=59.88;MQRankSum=-2.825e+00;QD=12.45;ReadPosRankSum=0.468;SOR=0.538	GT:AD:DP:GQ:PGT:PID:PL	0/1:212,107:319:99:0|1:1414376_T_G:3999,0,11905
NZ_CP016345.1	1414388	.	T	G	4444.77	PASS	AC=1;AF=0.500;AN=2;BaseQRankSum=1.29;ClippingRankSum=0.00;DP=330;ExcessHet=3.0103;FS=5.196;MLEAC=1;MLEAF=0.500;MQ=59.89;MQRankSum=-2.672e+00;QD=13.47;ReadPosRankSum=1.06;SOR=0.575	GT:AD:DP:GQ:PGT:PID:PL	0/1:211,119:330:99:0|1:1414376_T_G:4473,0,11729
NZ_CP016345.1	1414394	.	G	T	4888.77	PASS	AC=1;AF=0.500;AN=2;BaseQRankSum=-4.890e-01;ClippingRankSum=0.00;DP=338;ExcessHet=3.0103;FS=7.439;MLEAC=1;MLEAF=0.500;MQ=59.83;MQRankSum=-2.807e+00;QD=14.46;ReadPosRankSum=0.874;SOR=0.549	GT:AD:DP:GQ:PGT:PID:PL	0/1:206,132:338:99:0|1:1414376_T_G:4917,0,11363
NZ_CP016345.1	1414403	.	T	C	6075.77	PASS	AC=1;AF=0.500;AN=2;BaseQRankSum=-1.168e+00;ClippingRankSum=0.00;DP=351;ExcessHet=3.0103;FS=6.261;MLEAC=1;MLEAF=0.500;MQ=59.83;MQRankSum=-2.571e+00;QD=17.31;ReadPosRankSum=-1.530e-01;SOR=0.569	GT:AD:DP:GQ:PGT:PID:PL	0/1:199,152:351:99:0|1:1414376_T_G:6104,0,11111
NZ_CP016345.1	1414409	.	T	C	6321.77	PASS	AC=1;AF=0.500;AN=2;BaseQRankSum=-1.330e-01;ClippingRankSum=0.00;DP=364;ExcessHet=3.0103;FS=8.502;MLEAC=1;MLEAF=0.500;MQ=59.84;MQRankSum=-2.467e+00;QD=17.37;ReadPosRankSum=-4.030e-01;SOR=0.596	GT:AD:DP:GQ:PGT:PID:PL	0/1:199,165:364:99:0|1:1414376_T_G:6350,0,11048
NZ_CP016345.1	1414415	.	G	A	6672.77	PASS	AC=1;AF=0.500;AN=2;BaseQRankSum=-3.283e+00;ClippingRankSum=0.00;DP=373;ExcessHet=3.0103;FS=11.048;MLEAC=1;MLEAF=0.500;MQ=59.83;MQRankSum=-2.593e+00;QD=17.89;ReadPosRankSum=-8.570e-01;SOR=0.682	GT:AD:DP:GQ:PGT:PID:PL	0/1:196,177:373:99:0|1:1414376_T_G:6701,0,10952
NZ_CP016345.1	1529428	.	G	C	7011.77	PASS	AC=2;AF=1.00;AN=2;DP=174;ExcessHet=3.0103;FS=0.000;MLEAC=2;MLEAF=1.00;MQ=60.00;QD=25.00;SOR=0.892	GT:AD:DP:GQ:PL	1/1:0,174:174:99:7040,523,0
NZ_CP016345.1	1938216	.	C	T	2906.77	PASS	AC=1;AF=0.500;AN=2;BaseQRankSum=0.146;ClippingRankSum=0.00;DP=273;ExcessHet=3.0103;FS=11.864;MLEAC=1;MLEAF=0.500;MQ=60.00;MQRankSum=0.00;QD=10.65;ReadPosRankSum=0.806;SOR=1.324	GT:AD:DP:GQ:PGT:PID:PL	0/1:188,85:273:99:0|1:1938216_C_T:2935,0,10711
NZ_CP016345.1	1938227	.	A	C	2734.77	PASS	AC=1;AF=0.500;AN=2;BaseQRankSum=-2.037e+00;ClippingRankSum=0.00;DP=273;ExcessHet=3.0103;FS=12.328;MLEAC=1;MLEAF=0.500;MQ=60.00;MQRankSum=0.00;QD=10.02;ReadPosRankSum=2.04;SOR=1.357	GT:AD:DP:GQ:PGT:PID:PL	0/1:194,79:273:99:0|1:1938216_C_T:2763,0,11513
NZ_CP016345.1	1938230	.	A	G	2824.77	PASS	AC=1;AF=0.500;AN=2;BaseQRankSum=-2.810e+00;ClippingRankSum=0.00;DP=272;ExcessHet=3.0103;FS=12.295;MLEAC=1;MLEAF=0.500;MQ=60.00;MQRankSum=0.00;QD=10.39;ReadPosRankSum=0.545;SOR=1.351	GT:AD:DP:GQ:PGT:PID:PL	0/1:192,80:272:99:0|1:1938216_C_T:2853,0,11387
NZ_CP016345.1	1938237	.	A	C	2081.77	PASS	AC=1;AF=0.500;AN=2;BaseQRankSum=-1.834e+00;ClippingRankSum=0.00;DP=275;ExcessHet=3.0103;FS=16.509;MLEAC=1;MLEAF=0.500;MQ=60.00;MQRankSum=0.00;QD=7.57;ReadPosRankSum=-3.141e+00;SOR=1.528	GT:AD:DP:GQ:PL	0/1:194,81:275:99:2110,0,11659
NZ_CP016345.1	1939640	.	G	C	5480.77	PASS	AC=2;AF=1.00;AN=2;DP=123;ExcessHet=3.0103;FS=0.000;MLEAC=2;MLEAF=1.00;MQ=60.00;QD=29.56;SOR=1.534	GT:AD:DP:GQ:PGT:PID:PL	1/1:0,123:123:99:1|1:1939640_G_C:5509,370,0
NZ_CP016345.1	1939641	.	C	A	5480.77	PASS	AC=2;AF=1.00;AN=2;DP=123;ExcessHet=3.0103;FS=0.000;MLEAC=2;MLEAF=1.00;MQ=60.00;QD=30.62;SOR=1.534	GT:AD:DP:GQ:PGT:PID:PL	1/1:0,123:123:99:1|1:1939640_G_C:5509,370,0
NZ_CP016345.1	1939654	.	A	G	1862.77	PASS	AC=2;AF=1.00;AN=2;DP=39;ExcessHet=3.0103;FS=0.000;MLEAC=2;MLEAF=1.00;MQ=60.00;QD=28.17;SOR=4.461	GT:AD:DP:GQ:PGT:PID:PL	1/1:0,39:39:99:1|1:1939654_A_G:1891,183,0
NZ_CP016345.1	1939655	.	C	T	1858.77	PASS	AC=2;AF=1.00;AN=2;DP=36;ExcessHet=3.0103;FS=0.000;MLEAC=2;MLEAF=1.00;MQ=60.00;QD=26.80;SOR=7.223	GT:AD:DP:GQ:PGT:PID:PL	1/1:0,36:36:99:1|1:1939654_A_G:1887,182,0
NZ_CP016345.1	1990799	.	A	G	7492.77	PASS	AC=2;AF=1.00;AN=2;DP=203;ExcessHet=3.0103;FS=0.000;MLEAC=2;MLEAF=1.00;MQ=60.00;QD=29.03;SOR=0.785	GT:AD:DP:GQ:PL	1/1:0,203:203:99:7521,609,0
NZ_CP016345.1	2328261	.	G	A	6919.77	PASS	AC=2;AF=1.00;AN=2;DP=181;ExcessHet=3.0103;FS=0.000;MLEAC=2;MLEAF=1.00;MQ=60.00;QD=30.67;SOR=0.749	GT:AD:DP:GQ:PL	1/1:0,181:181:99:6948,543,0
NZ_CP016345.1	2352636	.	A	C	7071.77	PASS	AC=2;AF=1.00;AN=2;DP=183;ExcessHet=3.0103;FS=0.000;MLEAC=2;MLEAF=1.00;MQ=60.00;QD=26.61;SOR=0.869	GT:AD:DP:GQ:PL	1/1:0,183:183:99:7100,549,0
NZ_CP016345.1	2677902	.	T	A	7594.77	PASS	AC=2;AF=1.00;AN=2;DP=192;ExcessHet=3.0103;FS=0.000;MLEAC=2;MLEAF=1.00;MQ=60.00;QD=29.20;SOR=1.081	GT:AD:DP:GQ:PL	1/1:0,192:192:99:7623,578,0
NZ_CP016346.1	38321	.	C	G	7845.77	PASS	AC=2;AF=1.00;AN=2;DP=205;ExcessHet=3.0103;FS=0.000;MLEAC=2;MLEAF=1.00;MQ=60.00;QD=31.31;SOR=0.873	GT:AD:DP:GQ:PL	1/1:0,203:203:99:7874,609,0
NZ_CP016346.1	39596	.	G	T	7600.77	PASS	AC=2;AF=1.00;AN=2;DP=203;ExcessHet=3.0103;FS=0.000;MLEAC=2;MLEAF=1.00;MQ=60.00;QD=31.45;SOR=0.743	GT:AD:DP:GQ:PL	1/1:0,203:203:99:7629,609,0
NZ_CP016346.1	257319	.	C	T	4571.77	PASS	AC=2;AF=1.00;AN=2;DP=118;ExcessHet=3.0103;FS=0.000;MLEAC=2;MLEAF=1.00;MQ=60.00;QD=33.27;SOR=0.781	GT:AD:DP:GQ:PL	1/1:0,117:117:99:4600,351,0
NZ_CP016346.1	1051067	.	G	T	11392.77	PASS	AC=2;AF=1.00;AN=2;DP=296;ExcessHet=3.0103;FS=0.000;MLEAC=2;MLEAF=1.00;MQ=60.00;QD=27.76;SOR=0.734	GT:AD:DP:GQ:PL	1/1:0,296:296:99:11421,889,0
NZ_CP016346.1	1921100	.	A	C	8555.77	PASS	AC=2;AF=1.00;AN=2;DP=192;ExcessHet=3.0103;FS=0.000;MLEAC=2;MLEAF=1.00;MQ=60.00;QD=33.85;SOR=0.921	GT:AD:DP:GQ:PGT:PID:PL	1/1:0,192:192:99:1|1:1921100_A_C:8584,587,0
