# Supplementary material for: Changes in Vibrio natriegens Growth Under Simulated Microgravity
Source: Front Microbiol. 2020 Aug 28;11:2040. doi: 10.3389/fmicb.2020.02040 (PMC7483581; doi:10.3389/fmicb.2020.02040)
Supplement: Supplementary file 3 [file Data_Sheet_1.ZIP › genome variations of WT and slower growth mutant/WT.snp.vcf]

##fileformat=VCFv4.2
##ALT=<ID=NON_REF,Description="Represents any possible alternative allele at this location">
##FILTER=<ID=LowQual,Description="Low quality">
##FORMAT=<ID=AD,Number=R,Type=Integer,Description="Allelic depths for the ref and alt alleles in the order listed">
##FORMAT=<ID=DP,Number=1,Type=Integer,Description="Approximate read depth (reads with MQ=255 or with bad mates are filtered)">
##FORMAT=<ID=GQ,Number=1,Type=Integer,Description="Genotype Quality">
##FORMAT=<ID=GT,Number=1,Type=String,Description="Genotype">
##FORMAT=<ID=MIN_DP,Number=1,Type=Integer,Description="Minimum DP observed within the GVCF block">
##FORMAT=<ID=PGT,Number=1,Type=String,Description="Physical phasing haplotype information, describing how the alternate alleles are phased in relation to one another">
##FORMAT=<ID=PID,Number=1,Type=String,Description="Physical phasing ID information, where each unique ID within a given sample (but not across samples) connects records within a phasing group">
##FORMAT=<ID=PL,Number=G,Type=Integer,Description="Normalized, Phred-scaled likelihoods for genotypes as defined in the VCF specification">
##FORMAT=<ID=RGQ,Number=1,Type=Integer,Description="Unconditional reference genotype confidence, encoded as a phred quality -10*log10 p(genotype call is wrong)">
##FORMAT=<ID=SB,Number=4,Type=Integer,Description="Per-sample component statistics which comprise the Fisher's Exact Test to detect strand bias.">
##GATKCommandLine=<ID=GenotypeGVCFs,CommandLine="GenotypeGVCFs  --output raw_variants.vcf --variant VWT.raw.gvcf --reference /local_data1/project/3d_genome/20181123_18113_Vibrio_natriegens/20190412_analysis/Reseq/WT/00.prepare/ref/Vibrio_natriegens.fa  --use-new-qual-calculator false --annotate-with-num-discovered-alleles false --heterozygosity 0.001 --indel-heterozygosity 1.25E-4 --heterozygosity-stdev 0.01 --standard-min-confidence-threshold-for-calling 10.0 --max-alternate-alleles 6 --max-genotype-count 1024 --sample-ploidy 2 --annotation-group StandardAnnotation --disable-tool-default-annotations false --only-output-calls-starting-in-intervals false --interval-set-rule UNION --interval-padding 0 --interval-exclusion-padding 0 --interval-merging-rule ALL --read-validation-stringency SILENT --seconds-between-progress-updates 10.0 --disable-sequence-dictionary-validation false --create-output-bam-index true --create-output-bam-md5 false --create-output-variant-index true --create-output-variant-md5 false --lenient false --add-output-sam-program-record true --add-output-vcf-command-line true --cloud-prefetch-buffer 40 --cloud-index-prefetch-buffer -1 --disable-bam-index-caching false --help false --version false --showHidden false --verbosity INFO --QUIET false --use-jdk-deflater false --use-jdk-inflater false --gcs-max-retries 20 --disable-tool-default-read-filters false",Version=4.0.4.0,Date="April 12, 2019 12:43:05 PM CST">
##GATKCommandLine=<ID=SelectVariants,CommandLine="SelectVariants  --output /local_data1/project/3d_genome/20181123_18113_Vibrio_natriegens/20190412_analysis/Reseq/WT/03.snp_indel/raw_snp.vcf --select-type-to-include SNP --variant raw_variants.vcf --reference /local_data1/project/3d_genome/20181123_18113_Vibrio_natriegens/20190412_analysis/Reseq/WT/00.prepare/ref/Vibrio_natriegens.fa  --invertSelect false --exclude-non-variants false --exclude-filtered false --preserve-alleles false --remove-unused-alternates false --restrict-alleles-to ALL --keep-original-ac false --keep-original-dp false --mendelian-violation false --invert-mendelian-violation false --mendelian-violation-qual-threshold 0.0 --select-random-fraction 0.0 --remove-fraction-genotypes 0.0 --fully-decode false --max-indel-size 2147483647 --min-indel-size 0 --max-filtered-genotypes 2147483647 --min-filtered-genotypes 0 --max-fraction-filtered-genotypes 1.0 --min-fraction-filtered-genotypes 0.0 --max-nocall-number 2147483647 --max-nocall-fraction 1.0 --set-filtered-gt-to-nocall false --allow-nonoverlapping-command-line-samples false --suppress-reference-path false --interval-set-rule UNION --interval-padding 0 --interval-exclusion-padding 0 --interval-merging-rule ALL --read-validation-stringency SILENT --seconds-between-progress-updates 10.0 --disable-sequence-dictionary-validation false --create-output-bam-index true --create-output-bam-md5 false --create-output-variant-index true --create-output-variant-md5 false --lenient false --add-output-sam-program-record true --add-output-vcf-command-line true --cloud-prefetch-buffer 40 --cloud-index-prefetch-buffer -1 --disable-bam-index-caching false --help false --version false --showHidden false --verbosity INFO --QUIET false --use-jdk-deflater false --use-jdk-inflater false --gcs-max-retries 20 --disable-tool-default-read-filters false",Version=4.0.4.0,Date="April 12, 2019 12:43:08 PM CST">
##INFO=<ID=AC,Number=A,Type=Integer,Description="Allele count in genotypes, for each ALT allele, in the same order as listed">
##INFO=<ID=AF,Number=A,Type=Float,Description="Allele Frequency, for each ALT allele, in the same order as listed">
##INFO=<ID=AN,Number=1,Type=Integer,Description="Total number of alleles in called genotypes">
##INFO=<ID=BaseQRankSum,Number=1,Type=Float,Description="Z-score from Wilcoxon rank sum test of Alt Vs. Ref base qualities">
##INFO=<ID=ClippingRankSum,Number=1,Type=Float,Description="Z-score From Wilcoxon rank sum test of Alt vs. Ref number of hard clipped bases">
##INFO=<ID=DP,Number=1,Type=Integer,Description="Approximate read depth; some reads may have been filtered">
##INFO=<ID=DS,Number=0,Type=Flag,Description="Were any of the samples downsampled?">
##INFO=<ID=END,Number=1,Type=Integer,Description="Stop position of the interval">
##INFO=<ID=ExcessHet,Number=1,Type=Float,Description="Phred-scaled p-value for exact test of excess heterozygosity">
##INFO=<ID=FS,Number=1,Type=Float,Description="Phred-scaled p-value using Fisher's exact test to detect strand bias">
##INFO=<ID=InbreedingCoeff,Number=1,Type=Float,Description="Inbreeding coefficient as estimated from the genotype likelihoods per-sample when compared against the Hardy-Weinberg expectation">
##INFO=<ID=MLEAC,Number=A,Type=Integer,Description="Maximum likelihood expectation (MLE) for the allele counts (not necessarily the same as the AC), for each ALT allele, in the same order as listed">
##INFO=<ID=MLEAF,Number=A,Type=Float,Description="Maximum likelihood expectation (MLE) for the allele frequency (not necessarily the same as the AF), for each ALT allele, in the same order as listed">
##INFO=<ID=MQ,Number=1,Type=Float,Description="RMS Mapping Quality">
##INFO=<ID=MQRankSum,Number=1,Type=Float,Description="Z-score From Wilcoxon rank sum test of Alt vs. Ref read mapping qualities">
##INFO=<ID=QD,Number=1,Type=Float,Description="Variant Confidence/Quality by Depth">
##INFO=<ID=RAW_MQ,Number=1,Type=Float,Description="Raw data for RMS Mapping Quality">
##INFO=<ID=ReadPosRankSum,Number=1,Type=Float,Description="Z-score from Wilcoxon rank sum test of Alt vs. Ref read position bias">
##INFO=<ID=SOR,Number=1,Type=Float,Description="Symmetric Odds Ratio of 2x2 contingency table to detect strand bias">
##contig=<ID=NZ_CP016345.1,length=3241530,assembly=Vibrio_natriegens.fa>
##contig=<ID=NZ_CP016346.1,length=1927156,assembly=Vibrio_natriegens.fa>
##reference=file:///local_data1/project/3d_genome/20181123_18113_Vibrio_natriegens/20190412_analysis/Reseq/WT/00.prepare/ref/Vibrio_natriegens.fa
##source=GenotypeGVCFs
##source=SelectVariants
#CHROM	POS	ID	REF	ALT	QUAL	FILTER	INFO	FORMAT	VWT
NZ_CP016345.1	47389	.	G	A	6971.77	PASS	AC=2;AF=1.00;AN=2;DP=169;ExcessHet=3.0103;FS=0.000;MLEAC=2;MLEAF=1.00;MQ=60.00;QD=25.36;SOR=0.705	GT:AD:DP:GQ:PL	1/1:0,169:169:99:7000,508,0
NZ_CP016345.1	1220272	.	T	C	6064.77	PASS	AC=2;AF=1.00;AN=2;DP=156;ExcessHet=3.0103;FS=0.000;MLEAC=2;MLEAF=1.00;MQ=60.00;QD=28.73;SOR=1.339	GT:AD:DP:GQ:PL	1/1:0,153:156:99:6093,458,0
NZ_CP016345.1	1344478	.	G	C	4060.77	PASS	AC=2;AF=1.00;AN=2;BaseQRankSum=1.60;ClippingRankSum=0.00;DP=113;ExcessHet=3.0103;FS=0.000;MLEAC=2;MLEAF=1.00;MQ=60.00;MQRankSum=0.00;QD=30.97;ReadPosRankSum=0.313;SOR=0.334	GT:AD:DP:GQ:PL	1/1:1,111:112:99:4089,323,0
NZ_CP016345.1	1408869	.	G	T	5130.77	PASS	AC=1;AF=0.500;AN=2;BaseQRankSum=-2.449e+00;ClippingRankSum=0.00;DP=364;ExcessHet=3.0103;FS=5.304;MLEAC=1;MLEAF=0.500;MQ=59.97;MQRankSum=-1.037e+00;QD=14.13;ReadPosRankSum=-1.230e+00;SOR=0.541	GT:AD:DP:GQ:PL	0/1:189,174:363:99:5159,0,8276
NZ_CP016345.1	1408875	.	A	G	6998.77	PASS	AC=1;AF=0.500;AN=2;BaseQRankSum=-1.210e+00;ClippingRankSum=0.00;DP=364;ExcessHet=3.0103;FS=5.311;MLEAC=1;MLEAF=0.500;MQ=60.00;MQRankSum=0.00;QD=19.33;ReadPosRankSum=-9.580e-01;SOR=0.494	GT:AD:DP:GQ:PL	0/1:186,176:363:99:7027,0,8585
NZ_CP016345.1	1408878	.	T	G	6825.77	PASS	AC=1;AF=0.500;AN=2;BaseQRankSum=-3.300e-02;ClippingRankSum=0.00;DP=358;ExcessHet=3.0103;FS=6.124;MLEAC=1;MLEAF=0.500;MQ=60.00;MQRankSum=0.00;QD=19.07;ReadPosRankSum=-3.000e-01;SOR=0.474	GT:AD:DP:GQ:PGT:PID:PL	0/1:188,170:358:99:0|1:1408878_T_G:6854,0,8762
NZ_CP016345.1	1408881	.	G	A	6699.77	PASS	AC=1;AF=0.500;AN=2;BaseQRankSum=-7.040e-01;ClippingRankSum=0.00;DP=355;ExcessHet=3.0103;FS=4.721;MLEAC=1;MLEAF=0.500;MQ=60.00;MQRankSum=0.00;QD=18.87;ReadPosRankSum=0.484;SOR=0.503	GT:AD:DP:GQ:PGT:PID:PL	0/1:189,166:355:99:0|1:1408878_T_G:6728,0,8771
NZ_CP016345.1	1408890	.	C	T	6863.77	PASS	AC=1;AF=0.500;AN=2;BaseQRankSum=-1.155e+00;ClippingRankSum=0.00;DP=359;ExcessHet=3.0103;FS=6.890;MLEAC=1;MLEAF=0.500;MQ=59.87;MQRankSum=-1.416e+00;QD=19.17;ReadPosRankSum=-1.119e+00;SOR=0.454	GT:AD:DP:GQ:PL	0/1:180,178:359:99:6892,0,8339
NZ_CP016345.1	1408896	.	T	G	7030.77	PASS	AC=1;AF=0.500;AN=2;BaseQRankSum=0.684;ClippingRankSum=0.00;DP=355;ExcessHet=3.0103;FS=5.430;MLEAC=1;MLEAF=0.500;MQ=59.87;MQRankSum=-1.365e+00;QD=19.86;ReadPosRankSum=-1.115e+00;SOR=0.484	GT:AD:DP:GQ:PL	0/1:171,183:354:99:7059,0,5668
NZ_CP016345.1	1409292	.	T	C	1412.77	PASS	AC=1;AF=0.500;AN=2;BaseQRankSum=1.10;ClippingRankSum=0.00;DP=234;ExcessHet=3.0103;FS=0.000;MLEAC=1;MLEAF=0.500;MQ=60.00;MQRankSum=0.00;QD=6.09;ReadPosRankSum=-5.601e+00;SOR=0.662	GT:AD:DP:GQ:PL	0/1:189,43:233:99:1441,0,8302
NZ_CP016345.1	1409301	.	G	C	1535.77	PASS	AC=1;AF=0.500;AN=2;BaseQRankSum=-1.820e-01;ClippingRankSum=0.00;DP=240;ExcessHet=3.0103;FS=2.795;MLEAC=1;MLEAF=0.500;MQ=60.00;MQRankSum=0.00;QD=6.40;ReadPosRankSum=-4.102e+00;SOR=0.952	GT:AD:DP:GQ:PL	0/1:190,50:240:99:1564,0,8448
NZ_CP016345.1	1409304	.	G	T	1190.77	PASS	AC=1;AF=0.500;AN=2;BaseQRankSum=-7.470e-01;ClippingRankSum=0.00;DP=238;ExcessHet=3.0103;FS=3.664;MLEAC=1;MLEAF=0.500;MQ=60.00;MQRankSum=0.00;QD=5.00;ReadPosRankSum=-3.561e+00;SOR=0.986	GT:AD:DP:GQ:PL	0/1:187,51:238:99:1219,0,8626
NZ_CP016345.1	1409307	.	C	T	1783.77	PASS	AC=1;AF=0.500;AN=2;BaseQRankSum=-2.150e-01;ClippingRankSum=0.00;DP=244;ExcessHet=3.0103;FS=2.692;MLEAC=1;MLEAF=0.500;MQ=60.00;MQRankSum=0.00;QD=7.31;ReadPosRankSum=-2.940e+00;SOR=0.931	GT:AD:DP:GQ:PGT:PID:PL	0/1:190,54:244:99:0|1:1409307_C_T:1812,0,8489
NZ_CP016345.1	1409309	.	C	A	1810.77	PASS	AC=1;AF=0.500;AN=2;BaseQRankSum=0.404;ClippingRankSum=0.00;DP=248;ExcessHet=3.0103;FS=2.595;MLEAC=1;MLEAF=0.500;MQ=60.00;MQRankSum=0.00;QD=7.30;ReadPosRankSum=-2.758e+00;SOR=0.869	GT:AD:DP:GQ:PGT:PID:PL	0/1:191,57:248:99:0|1:1409307_C_T:1839,0,8696
NZ_CP016345.1	1409310	.	C	A	1810.77	PASS	AC=1;AF=0.500;AN=2;BaseQRankSum=-3.070e-01;ClippingRankSum=0.00;DP=249;ExcessHet=3.0103;FS=1.863;MLEAC=1;MLEAF=0.500;MQ=60.00;MQRankSum=0.00;QD=7.27;ReadPosRankSum=-2.347e+00;SOR=0.877	GT:AD:DP:GQ:PGT:PID:PL	0/1:192,57:249:99:0|1:1409307_C_T:1839,0,8696
NZ_CP016345.1	1409323	.	A	G	2291.77	PASS	AC=1;AF=0.500;AN=2;BaseQRankSum=0.600;ClippingRankSum=0.00;DP=252;ExcessHet=3.0103;FS=0.520;MLEAC=1;MLEAF=0.500;MQ=60.00;MQRankSum=0.00;QD=9.09;ReadPosRankSum=-2.410e-01;SOR=0.651	GT:AD:DP:GQ:PGT:PID:PL	0/1:186,66:252:99:0|1:1409307_C_T:2320,0,8580
NZ_CP016345.1	1409325	.	C	T	2302.77	PASS	AC=1;AF=0.500;AN=2;BaseQRankSum=0.349;ClippingRankSum=0.00;DP=258;ExcessHet=3.0103;FS=3.120;MLEAC=1;MLEAF=0.500;MQ=60.00;MQRankSum=0.00;QD=8.96;ReadPosRankSum=-2.390e-01;SOR=0.739	GT:AD:DP:GQ:PL	0/1:188,69:258:99:2331,0,8286
NZ_CP016345.1	1409352	.	G	A	3427.77	PASS	AC=1;AF=0.500;AN=2;BaseQRankSum=-2.640e-01;ClippingRankSum=0.00;DP=270;ExcessHet=3.0103;FS=6.995;MLEAC=1;MLEAF=0.500;MQ=60.00;MQRankSum=0.00;QD=12.74;ReadPosRankSum=3.02;SOR=0.752	GT:AD:DP:GQ:PGT:PID:PL	0/1:177,92:269:99:0|1:1409352_G_A:3456,0,7603
NZ_CP016345.1	1409355	.	T	G	3457.77	PASS	AC=1;AF=0.500;AN=2;BaseQRankSum=2.94;ClippingRankSum=0.00;DP=272;ExcessHet=3.0103;FS=6.887;MLEAC=1;MLEAF=0.500;MQ=60.00;MQRankSum=0.00;QD=12.76;ReadPosRankSum=2.73;SOR=0.741	GT:AD:DP:GQ:PGT:PID:PL	0/1:175,96:271:99:0|1:1409352_G_A:3486,0,7778
NZ_CP016345.1	1409373	.	T	C	4531.77	PASS	AC=1;AF=0.500;AN=2;BaseQRankSum=0.481;ClippingRankSum=0.00;DP=306;ExcessHet=3.0103;FS=7.959;MLEAC=1;MLEAF=0.500;MQ=60.00;MQRankSum=0.00;QD=14.86;ReadPosRankSum=2.02;SOR=0.761	GT:AD:DP:GQ:PGT:PID:PL	0/1:184,121:305:99:0|1:1409352_G_A:4560,0,7880
NZ_CP016345.1	1409376	.	T	C	4786.77	PASS	AC=1;AF=0.500;AN=2;BaseQRankSum=0.311;ClippingRankSum=0.00;DP=307;ExcessHet=3.0103;FS=7.877;MLEAC=1;MLEAF=0.500;MQ=60.00;MQRankSum=0.00;QD=15.64;ReadPosRankSum=1.50;SOR=0.732	GT:AD:DP:GQ:PGT:PID:PL	0/1:182,124:306:99:0|1:1409352_G_A:4815,0,7709
NZ_CP016345.1	1409379	.	C	T	4879.77	PASS	AC=1;AF=0.500;AN=2;BaseQRankSum=-5.410e-01;ClippingRankSum=0.00;DP=309;ExcessHet=3.0103;FS=6.051;MLEAC=1;MLEAF=0.500;MQ=60.00;MQRankSum=0.00;QD=15.84;ReadPosRankSum=1.54;SOR=0.700	GT:AD:DP:GQ:PGT:PID:PL	0/1:180,128:308:99:0|1:1409352_G_A:4908,0,7454
NZ_CP016345.1	1409382	.	C	A	5003.77	PASS	AC=1;AF=0.500;AN=2;BaseQRankSum=-1.367e+00;ClippingRankSum=0.00;DP=310;ExcessHet=3.0103;FS=8.654;MLEAC=1;MLEAF=0.500;MQ=60.00;MQRankSum=0.00;QD=16.19;ReadPosRankSum=1.16;SOR=0.739	GT:AD:DP:GQ:PGT:PID:PL	0/1:178,131:309:99:0|1:1409352_G_A:5032,0,7300
NZ_CP016345.1	1409400	.	G	T	5507.77	PASS	AC=1;AF=0.500;AN=2;BaseQRankSum=-1.170e-01;ClippingRankSum=0.00;DP=321;ExcessHet=3.0103;FS=12.506;MLEAC=1;MLEAF=0.500;MQ=60.00;MQRankSum=0.00;QD=17.21;ReadPosRankSum=1.25;SOR=0.755	GT:AD:DP:GQ:PGT:PID:PL	0/1:175,145:320:99:0|1:1409352_G_A:5536,0,6830
NZ_CP016345.1	1409427	.	T	C	6146.77	PASS	AC=1;AF=0.500;AN=2;BaseQRankSum=0.025;ClippingRankSum=0.00;DP=329;ExcessHet=3.0103;FS=16.943;MLEAC=1;MLEAF=0.500;MQ=59.85;MQRankSum=-2.303e+00;QD=18.74;ReadPosRankSum=-5.500e-01;SOR=0.842	GT:AD:DP:GQ:PGT:PID:PL	0/1:168,160:328:99:0|1:1409427_T_C:6175,0,6670
NZ_CP016345.1	1409431	.	A	G	6166.77	PASS	AC=1;AF=0.500;AN=2;BaseQRankSum=-1.550e-01;ClippingRankSum=0.00;DP=323;ExcessHet=3.0103;FS=15.805;MLEAC=1;MLEAF=0.500;MQ=59.80;MQRankSum=-2.787e+00;QD=19.15;ReadPosRankSum=0.033;SOR=0.883	GT:AD:DP:GQ:PGT:PID:PL	0/1:168,154:322:99:0|1:1409427_T_C:6195,0,6692
NZ_CP016345.1	1409433	.	T	C	6043.77	PASS	AC=1;AF=0.500;AN=2;BaseQRankSum=-2.950e-01;ClippingRankSum=0.00;DP=327;ExcessHet=3.0103;FS=16.923;MLEAC=1;MLEAF=0.500;MQ=59.81;MQRankSum=-2.785e+00;QD=18.54;ReadPosRankSum=0.210;SOR=0.917	GT:AD:DP:GQ:PGT:PID:PL	0/1:170,156:326:99:0|1:1409427_T_C:6072,0,6792
NZ_CP016345.1	1409449	.	G	A	5779.77	PASS	AC=1;AF=0.500;AN=2;BaseQRankSum=-1.480e+00;ClippingRankSum=0.00;DP=321;ExcessHet=3.0103;FS=29.644;MLEAC=1;MLEAF=0.500;MQ=59.77;MQRankSum=-3.042e+00;QD=18.06;ReadPosRankSum=0.701;SOR=1.335	GT:AD:DP:GQ:PGT:PID:PL	0/1:170,150:320:99:0|1:1409427_T_C:5808,0,6978
NZ_CP016345.1	1409460	.	G	T	5579.77	PASS	AC=1;AF=0.500;AN=2;BaseQRankSum=1.25;ClippingRankSum=0.00;DP=311;ExcessHet=3.0103;FS=28.716;MLEAC=1;MLEAF=0.500;MQ=59.76;MQRankSum=-3.049e+00;QD=18.00;ReadPosRankSum=0.699;SOR=1.346	GT:AD:DP:GQ:PL	0/1:165,145:310:99:5608,0,5769
NZ_CP016345.1	1409463	.	T	C	5515.77	PASS	AC=1;AF=0.500;AN=2;BaseQRankSum=1.22;ClippingRankSum=0.00;DP=307;ExcessHet=3.0103;FS=23.986;MLEAC=1;MLEAF=0.500;MQ=59.76;MQRankSum=-3.032e+00;QD=18.14;ReadPosRankSum=0.384;SOR=1.294	GT:AD:DP:GQ:PL	0/1:162,142:306:99:5544,0,6560
NZ_CP016345.1	1409475	.	G	A	5197.77	PASS	AC=1;AF=0.500;AN=2;BaseQRankSum=1.70;ClippingRankSum=0.00;DP=290;ExcessHet=3.0103;FS=14.884;MLEAC=1;MLEAF=0.500;MQ=59.75;MQRankSum=-3.186e+00;QD=17.99;ReadPosRankSum=0.234;SOR=1.335	GT:AD:DP:GQ:PGT:PID:PL	0/1:160,129:289:99:0|1:1409427_T_C:5226,0,6351
NZ_CP016345.1	1409476	.	C	A	5071.77	PASS	AC=1;AF=0.500;AN=2;BaseQRankSum=0.703;ClippingRankSum=0.00;DP=287;ExcessHet=3.0103;FS=16.461;MLEAC=1;MLEAF=0.500;MQ=59.74;MQRankSum=-3.201e+00;QD=17.73;ReadPosRankSum=0.244;SOR=1.391	GT:AD:DP:GQ:PGT:PID:PL	0/1:159,127:286:99:0|1:1409427_T_C:5100,0,6360
NZ_CP016345.1	1409483	.	G	A	4870.77	PASS	AC=1;AF=0.500;AN=2;BaseQRankSum=0.318;ClippingRankSum=0.00;DP=285;ExcessHet=3.0103;FS=15.208;MLEAC=1;MLEAF=0.500;MQ=59.74;MQRankSum=-3.181e+00;QD=17.15;ReadPosRankSum=-5.970e-01;SOR=1.378	GT:AD:DP:GQ:PGT:PID:PL	0/1:157,127:284:99:0|1:1409427_T_C:4899,0,6249
NZ_CP016345.1	1409484	.	G	C	4828.77	PASS	AC=1;AF=0.500;AN=2;BaseQRankSum=2.67;ClippingRankSum=0.00;DP=284;ExcessHet=3.0103;FS=16.593;MLEAC=1;MLEAF=0.500;MQ=59.74;MQRankSum=-3.194e+00;QD=17.06;ReadPosRankSum=-6.370e-01;SOR=1.411	GT:AD:DP:GQ:PGT:PID:PL	0/1:157,126:283:99:0|1:1409427_T_C:4857,0,6252
NZ_CP016345.1	1409490	.	T	G	4579.77	PASS	AC=1;AF=0.500;AN=2;BaseQRankSum=3.42;ClippingRankSum=0.00;DP=271;ExcessHet=3.0103;FS=15.849;MLEAC=1;MLEAF=0.500;MQ=59.73;MQRankSum=-3.260e+00;QD=16.90;ReadPosRankSum=-9.350e-01;SOR=1.417	GT:AD:DP:GQ:PGT:PID:PL	0/1:153,118:271:99:0|1:1409427_T_C:4608,0,6228
NZ_CP016345.1	1409511	.	C	A	3132.77	PASS	AC=1;AF=0.500;AN=2;BaseQRankSum=1.46;ClippingRankSum=0.00;DP=260;ExcessHet=3.0103;FS=12.949;MLEAC=1;MLEAF=0.500;MQ=59.72;MQRankSum=-3.407e+00;QD=12.29;ReadPosRankSum=-2.131e+00;SOR=1.352	GT:AD:DP:GQ:PL	0/1:159,96:257:99:3161,0,6396
NZ_CP016345.1	1409513	.	C	T	2871.77	PASS	AC=1;AF=0.500;AN=2;BaseQRankSum=3.07;ClippingRankSum=0.00;DP=258;ExcessHet=3.0103;FS=13.041;MLEAC=1;MLEAF=0.500;MQ=59.72;MQRankSum=-3.403e+00;QD=11.31;ReadPosRankSum=-1.957e+00;SOR=1.364	GT:AD:DP:GQ:PGT:PID:PL	0/1:157,97:254:99:0|1:1409509_G_GTTT:2900,0,6420
NZ_CP016345.1	1409517	.	A	C	3898.77	PASS	AC=1;AF=0.500;AN=2;BaseQRankSum=2.76;ClippingRankSum=0.00;DP=256;ExcessHet=3.0103;FS=11.546;MLEAC=1;MLEAF=0.500;MQ=59.71;MQRankSum=-3.493e+00;QD=15.66;ReadPosRankSum=-2.910e+00;SOR=1.275	GT:AD:DP:GQ:PL	0/1:150,99:251:99:3927,0,4999
NZ_CP016345.1	1409523	.	C	T	3507.77	PASS	AC=1;AF=0.500;AN=2;BaseQRankSum=1.40;ClippingRankSum=0.00;DP=244;ExcessHet=3.0103;FS=9.810;MLEAC=1;MLEAF=0.500;MQ=59.70;MQRankSum=-3.739e+00;QD=14.68;ReadPosRankSum=-2.781e+00;SOR=1.251	GT:AD:DP:GQ:PL	0/1:153,86:243:99:3536,0,6426
NZ_CP016345.1	1409533	.	G	A	2942.77	PASS	AC=1;AF=0.500;AN=2;BaseQRankSum=-6.080e-01;ClippingRankSum=0.00;DP=233;ExcessHet=3.0103;FS=11.740;MLEAC=1;MLEAF=0.500;MQ=59.69;MQRankSum=-3.930e+00;QD=12.63;ReadPosRankSum=-3.679e+00;SOR=1.388	GT:AD:DP:GQ:PGT:PID:PL	0/1:152,81:233:99:0|1:1409427_T_C:2971,0,6346
NZ_CP016345.1	1409540	.	G	C	2654.77	PASS	AC=1;AF=0.500;AN=2;BaseQRankSum=2.59;ClippingRankSum=0.00;DP=236;ExcessHet=3.0103;FS=12.044;MLEAC=1;MLEAF=0.500;MQ=59.69;MQRankSum=-4.162e+00;QD=11.25;ReadPosRankSum=-3.491e+00;SOR=1.384	GT:AD:DP:GQ:PGT:PID:PL	0/1:160,76:236:99:0|1:1409427_T_C:2683,0,6868
NZ_CP016345.1	1409554	.	A	C	2369.77	PASS	AC=1;AF=0.500;AN=2;BaseQRankSum=-3.470e-01;ClippingRankSum=0.00;DP=227;ExcessHet=3.0103;FS=4.458;MLEAC=1;MLEAF=0.500;MQ=59.68;MQRankSum=-4.683e+00;QD=10.44;ReadPosRankSum=-4.200e+00;SOR=1.026	GT:AD:DP:GQ:PGT:PID:PL	0/1:165,62:227:99:0|1:1409427_T_C:2398,0,6763
NZ_CP016345.1	1409556	.	T	C	2060.77	PASS	AC=1;AF=0.500;AN=2;BaseQRankSum=0.907;ClippingRankSum=0.00;DP=223;ExcessHet=3.0103;FS=3.566;MLEAC=1;MLEAF=0.500;MQ=59.67;MQRankSum=-4.679e+00;QD=9.24;ReadPosRankSum=-4.528e+00;SOR=0.970	GT:AD:DP:GQ:PGT:PID:PL	0/1:162,61:223:99:0|1:1409427_T_C:2089,0,6942
NZ_CP016345.1	1409559	.	C	G	1988.77	PASS	AC=1;AF=0.500;AN=2;BaseQRankSum=0.354;ClippingRankSum=0.00;DP=226;ExcessHet=3.0103;FS=4.731;MLEAC=1;MLEAF=0.500;MQ=59.68;MQRankSum=-4.959e+00;QD=8.92;ReadPosRankSum=-3.949e+00;SOR=1.075	GT:AD:DP:GQ:PGT:PID:PL	0/1:167,56:223:99:0|1:1409427_T_C:2017,0,6749
NZ_CP016345.1	1410594	.	A	T	3275.77	PASS	AC=1;AF=0.500;AN=2;BaseQRankSum=0.331;ClippingRankSum=0.00;DP=288;ExcessHet=3.0103;FS=7.952;MLEAC=1;MLEAF=0.500;MQ=59.98;MQRankSum=-2.079e+00;QD=11.37;ReadPosRankSum=0.701;SOR=1.136	GT:AD:DP:GQ:PGT:PID:PL	0/1:197,91:288:99:0|1:1410594_A_T:3304,0,7914
NZ_CP016345.1	1410612	.	G	T	4126.77	PASS	AC=1;AF=0.500;AN=2;BaseQRankSum=-8.180e-01;ClippingRankSum=0.00;DP=299;ExcessHet=3.0103;FS=16.865;MLEAC=1;MLEAF=0.500;MQ=59.91;MQRankSum=-2.290e+00;QD=13.80;ReadPosRankSum=-3.930e-01;SOR=1.446	GT:AD:DP:GQ:PGT:PID:PL	0/1:190,109:299:99:0|1:1410594_A_T:4155,0,7852
NZ_CP016345.1	1410618	.	G	A	4292.77	PASS	AC=1;AF=0.500;AN=2;BaseQRankSum=-7.400e-01;ClippingRankSum=0.00;DP=306;ExcessHet=3.0103;FS=27.423;MLEAC=1;MLEAF=0.500;MQ=59.91;MQRankSum=-2.605e+00;QD=14.03;ReadPosRankSum=-8.400e-01;SOR=1.747	GT:AD:DP:GQ:PGT:PID:PL	0/1:192,114:306:99:0|1:1410594_A_T:4321,0,7794
NZ_CP016345.1	1410621	.	T	C	4246.77	PASS	AC=1;AF=0.500;AN=2;BaseQRankSum=-1.107e+00;ClippingRankSum=0.00;DP=306;ExcessHet=3.0103;FS=25.361;MLEAC=1;MLEAF=0.500;MQ=59.86;MQRankSum=-2.898e+00;QD=13.88;ReadPosRankSum=-9.430e-01;SOR=1.651	GT:AD:DP:GQ:PGT:PID:PL	0/1:191,115:306:99:0|1:1410594_A_T:4275,0,7713
NZ_CP016345.1	1410649	.	C	T	3916.77	PASS	AC=1;AF=0.500;AN=2;BaseQRankSum=-3.570e-01;ClippingRankSum=0.00;DP=276;ExcessHet=3.0103;FS=30.219;MLEAC=1;MLEAF=0.500;MQ=59.74;MQRankSum=-3.598e+00;QD=14.19;ReadPosRankSum=-1.910e+00;SOR=1.889	GT:AD:DP:GQ:PGT:PID:PL	0/1:169,107:276:99:0|1:1410649_C_T:3945,0,6878
NZ_CP016345.1	1410651	.	T	C	3910.77	PASS	AC=1;AF=0.500;AN=2;BaseQRankSum=0.985;ClippingRankSum=0.00;DP=273;ExcessHet=3.0103;FS=26.842;MLEAC=1;MLEAF=0.500;MQ=59.74;MQRankSum=-3.650e+00;QD=14.33;ReadPosRankSum=-1.481e+00;SOR=1.824	GT:AD:DP:GQ:PGT:PID:PL	0/1:169,104:273:99:0|1:1410649_C_T:3939,0,6962
NZ_CP016345.1	1410657	.	A	G	3766.77	PASS	AC=1;AF=0.500;AN=2;BaseQRankSum=0.467;ClippingRankSum=0.00;DP=268;ExcessHet=3.0103;FS=33.012;MLEAC=1;MLEAF=0.500;MQ=59.74;MQRankSum=-3.682e+00;QD=14.06;ReadPosRankSum=-1.375e+00;SOR=1.998	GT:AD:DP:GQ:PGT:PID:PL	0/1:167,101:268:99:0|1:1410649_C_T:3795,0,7080
NZ_CP016345.1	1412838	.	T	G	5692.77	PASS	AC=1;AF=0.500;AN=2;BaseQRankSum=1.12;ClippingRankSum=0.00;DP=335;ExcessHet=3.0103;FS=3.565;MLEAC=1;MLEAF=0.500;MQ=59.50;MQRankSum=-3.783e+00;QD=16.99;ReadPosRankSum=1.38;SOR=0.888	GT:AD:DP:GQ:PGT:PID:PL	0/1:187,148:335:99:0|1:1412838_T_G:5721,0,7472
NZ_CP016345.1	1412841	.	C	G	5655.77	PASS	AC=1;AF=0.500;AN=2;BaseQRankSum=0.743;ClippingRankSum=0.00;DP=335;ExcessHet=3.0103;FS=5.717;MLEAC=1;MLEAF=0.500;MQ=59.50;MQRankSum=-3.806e+00;QD=16.88;ReadPosRankSum=1.27;SOR=0.988	GT:AD:DP:GQ:PGT:PID:PL	0/1:188,147:335:99:0|1:1412838_T_G:5684,0,7559
NZ_CP016345.1	1412844	.	A	G	5650.77	PASS	AC=1;AF=0.500;AN=2;BaseQRankSum=0.702;ClippingRankSum=0.00;DP=335;ExcessHet=3.0103;FS=7.332;MLEAC=1;MLEAF=0.500;MQ=59.50;MQRankSum=-3.806e+00;QD=16.87;ReadPosRankSum=0.931;SOR=1.042	GT:AD:DP:GQ:PGT:PID:PL	0/1:188,147:335:99:0|1:1412838_T_G:5679,0,7614
NZ_CP016345.1	1412847	.	T	C	5746.77	PASS	AC=1;AF=0.500;AN=2;BaseQRankSum=1.11;ClippingRankSum=0.00;DP=334;ExcessHet=3.0103;FS=10.139;MLEAC=1;MLEAF=0.500;MQ=59.50;MQRankSum=-3.773e+00;QD=17.21;ReadPosRankSum=0.521;SOR=1.149	GT:AD:DP:GQ:PGT:PID:PL	0/1:186,148:334:99:0|1:1412838_T_G:5775,0,7440
NZ_CP016345.1	1412850	.	T	G	5867.77	PASS	AC=1;AF=0.500;AN=2;BaseQRankSum=0.744;ClippingRankSum=0.00;DP=333;ExcessHet=3.0103;FS=9.134;MLEAC=1;MLEAF=0.500;MQ=59.49;MQRankSum=-3.672e+00;QD=17.62;ReadPosRankSum=-6.780e-01;SOR=1.112	GT:AD:DP:GQ:PGT:PID:PL	0/1:181,152:333:99:0|1:1412838_T_G:5896,0,7366
NZ_CP016345.1	1412853	.	C	T	5756.77	PASS	AC=1;AF=0.500;AN=2;BaseQRankSum=1.30;ClippingRankSum=0.00;DP=328;ExcessHet=3.0103;FS=9.265;MLEAC=1;MLEAF=0.500;MQ=59.49;MQRankSum=-3.690e+00;QD=17.55;ReadPosRankSum=-4.320e-01;SOR=1.118	GT:AD:DP:GQ:PGT:PID:PL	0/1:179,149:328:99:0|1:1412838_T_G:5785,0,7157
NZ_CP016345.1	1412879	.	A	C	5194.77	PASS	AC=1;AF=0.500;AN=2;BaseQRankSum=4.71;ClippingRankSum=0.00;DP=307;ExcessHet=3.0103;FS=14.586;MLEAC=1;MLEAF=0.500;MQ=59.72;MQRankSum=-2.732e+00;QD=17.09;ReadPosRankSum=-4.450e-01;SOR=1.323	GT:AD:DP:GQ:PL	0/1:168,136:305:99:5223,0,6825
NZ_CP016345.1	1412880	.	G	C	5188.77	PASS	AC=1;AF=0.500;AN=2;BaseQRankSum=2.49;ClippingRankSum=0.00;DP=306;ExcessHet=3.0103;FS=18.585;MLEAC=1;MLEAF=0.500;MQ=59.72;MQRankSum=-2.777e+00;QD=16.96;ReadPosRankSum=-2.640e-01;SOR=1.445	GT:AD:DP:GQ:PGT:PID:PL	0/1:171,135:306:99:0|1:1412880_G_C:5217,0,6919
NZ_CP016345.1	1412889	.	G	A	5110.77	PASS	AC=1;AF=0.500;AN=2;BaseQRankSum=1.30;ClippingRankSum=0.00;DP=302;ExcessHet=3.0103;FS=18.920;MLEAC=1;MLEAF=0.500;MQ=59.72;MQRankSum=-2.819e+00;QD=16.92;ReadPosRankSum=0.072;SOR=1.481	GT:AD:DP:GQ:PGT:PID:PL	0/1:171,131:302:99:0|1:1412880_G_C:5139,0,6984
NZ_CP016345.1	1412892	.	T	G	5197.77	PASS	AC=1;AF=0.500;AN=2;BaseQRankSum=3.26;ClippingRankSum=0.00;DP=299;ExcessHet=3.0103;FS=20.510;MLEAC=1;MLEAF=0.500;MQ=59.77;MQRankSum=-2.564e+00;QD=17.38;ReadPosRankSum=-1.300e-02;SOR=1.515	GT:AD:DP:GQ:PGT:PID:PL	0/1:169,130:299:99:0|1:1412880_G_C:5226,0,6936
NZ_CP016345.1	1412895	.	A	G	5134.77	PASS	AC=1;AF=0.500;AN=2;BaseQRankSum=1.95;ClippingRankSum=0.00;DP=301;ExcessHet=3.0103;FS=23.557;MLEAC=1;MLEAF=0.500;MQ=59.77;MQRankSum=-2.519e+00;QD=17.12;ReadPosRankSum=-4.660e-01;SOR=1.602	GT:AD:DP:GQ:PGT:PID:PL	0/1:167,133:300:99:0|1:1412880_G_C:5163,0,6648
NZ_CP016345.1	1412904	.	C	G	5005.77	PASS	AC=1;AF=0.500;AN=2;BaseQRankSum=2.12;ClippingRankSum=0.00;DP=294;ExcessHet=3.0103;FS=22.457;MLEAC=1;MLEAF=0.500;MQ=59.76;MQRankSum=-2.535e+00;QD=17.08;ReadPosRankSum=-1.030e-01;SOR=1.604	GT:AD:DP:GQ:PGT:PID:PL	0/1:164,129:293:99:0|1:1412880_G_C:5034,0,6699
NZ_CP016345.1	1412906	.	A	C	5083.77	PASS	AC=1;AF=0.500;AN=2;BaseQRankSum=1.77;ClippingRankSum=0.00;DP=296;ExcessHet=3.0103;FS=27.381;MLEAC=1;MLEAF=0.500;MQ=59.76;MQRankSum=-2.533e+00;QD=17.23;ReadPosRankSum=-8.400e-02;SOR=1.739	GT:AD:DP:GQ:PGT:PID:PL	0/1:165,130:295:99:0|1:1412880_G_C:5112,0,6777
NZ_CP016345.1	1412910	.	G	T	4975.77	PASS	AC=1;AF=0.500;AN=2;BaseQRankSum=-2.560e-01;ClippingRankSum=0.00;DP=293;ExcessHet=3.0103;FS=29.106;MLEAC=1;MLEAF=0.500;MQ=59.76;MQRankSum=-2.510e+00;QD=17.04;ReadPosRankSum=-2.490e-01;SOR=1.758	GT:AD:DP:GQ:PGT:PID:PL	0/1:162,130:292:99:0|1:1412880_G_C:5004,0,6534
NZ_CP016345.1	1412912	.	T	C	5137.77	PASS	AC=1;AF=0.500;AN=2;BaseQRankSum=1.61;ClippingRankSum=0.00;DP=293;ExcessHet=3.0103;FS=29.376;MLEAC=1;MLEAF=0.500;MQ=59.76;MQRankSum=-2.528e+00;QD=17.60;ReadPosRankSum=-5.200e-02;SOR=1.780	GT:AD:DP:GQ:PGT:PID:PL	0/1:163,129:292:99:0|1:1412880_G_C:5166,0,6606
NZ_CP016345.1	1412913	.	A	G	5056.77	PASS	AC=1;AF=0.500;AN=2;BaseQRankSum=1.53;ClippingRankSum=0.00;DP=294;ExcessHet=3.0103;FS=35.365;MLEAC=1;MLEAF=0.500;MQ=59.76;MQRankSum=-2.510e+00;QD=17.38;ReadPosRankSum=0.075;SOR=1.943	GT:AD:DP:GQ:PL	0/1:162,129:292:99:5085,0,6560
NZ_CP016345.1	1412920	.	A	G	5053.77	PASS	AC=1;AF=0.500;AN=2;BaseQRankSum=2.64;ClippingRankSum=0.00;DP=297;ExcessHet=3.0103;FS=30.698;MLEAC=1;MLEAF=0.500;MQ=59.77;MQRankSum=-2.524e+00;QD=17.07;ReadPosRankSum=0.111;SOR=1.794	GT:AD:DP:GQ:PGT:PID:PL	0/1:165,131:296:99:0|1:1412880_G_C:5082,0,6612
NZ_CP016345.1	1412921	.	C	T	5050.77	PASS	AC=1;AF=0.500;AN=2;BaseQRankSum=1.87;ClippingRankSum=0.00;DP=299;ExcessHet=3.0103;FS=32.102;MLEAC=1;MLEAF=0.500;MQ=59.77;MQRankSum=-2.521e+00;QD=16.95;ReadPosRankSum=0.127;SOR=1.816	GT:AD:DP:GQ:PGT:PID:PL	0/1:166,132:298:99:0|1:1412880_G_C:5079,0,6654
NZ_CP016345.1	1412931	.	T	C	4687.77	PASS	AC=1;AF=0.500;AN=2;BaseQRankSum=1.24;ClippingRankSum=0.00;DP=282;ExcessHet=3.0103;FS=32.229;MLEAC=1;MLEAF=0.500;MQ=59.75;MQRankSum=-2.505e+00;QD=16.92;ReadPosRankSum=0.464;SOR=1.866	GT:AD:DP:GQ:PL	0/1:155,122:280:99:4716,0,6443
NZ_CP016345.1	1412946	.	C	T	4817.77	PASS	AC=1;AF=0.500;AN=2;BaseQRankSum=-1.570e-01;ClippingRankSum=0.00;DP=282;ExcessHet=3.0103;FS=22.706;MLEAC=1;MLEAF=0.500;MQ=59.84;MQRankSum=-2.259e+00;QD=17.15;ReadPosRankSum=0.389;SOR=1.589	GT:AD:DP:GQ:PGT:PID:PL	0/1:157,124:281:99:0|1:1412880_G_C:4846,0,6385
NZ_CP016345.1	1412956	.	A	G	4339.77	PASS	AC=1;AF=0.500;AN=2;BaseQRankSum=3.31;ClippingRankSum=0.00;DP=264;ExcessHet=3.0103;FS=20.902;MLEAC=1;MLEAF=0.500;MQ=59.92;MQRankSum=-1.983e+00;QD=16.50;ReadPosRankSum=0.743;SOR=1.587	GT:AD:DP:GQ:PGT:PID:PL	0/1:149,114:263:99:0|1:1412880_G_C:4368,0,5831
NZ_CP016345.1	1412997	.	T	C	5292.77	PASS	AC=1;AF=0.500;AN=2;BaseQRankSum=1.22;ClippingRankSum=0.00;DP=288;ExcessHet=3.0103;FS=0.901;MLEAC=1;MLEAF=0.500;MQ=60.00;MQRankSum=0.00;QD=18.44;ReadPosRankSum=-1.299e+00;SOR=0.757	GT:AD:DP:GQ:PGT:PID:PL	0/1:149,138:287:99:0|1:1412997_T_C:5321,0,5784
NZ_CP016345.1	1413009	.	T	C	5671.77	PASS	AC=1;AF=0.500;AN=2;BaseQRankSum=0.283;ClippingRankSum=0.00;DP=299;ExcessHet=3.0103;FS=3.143;MLEAC=1;MLEAF=0.500;MQ=60.00;MQRankSum=0.00;QD=19.03;ReadPosRankSum=-6.910e-01;SOR=0.879	GT:AD:DP:GQ:PGT:PID:PL	0/1:152,146:298:99:0|1:1412997_T_C:5700,0,6103
NZ_CP016345.1	1413014	.	G	C	5704.77	PASS	AC=1;AF=0.500;AN=2;BaseQRankSum=1.15;ClippingRankSum=0.00;DP=304;ExcessHet=3.0103;FS=4.482;MLEAC=1;MLEAF=0.500;MQ=60.00;MQRankSum=0.00;QD=18.83;ReadPosRankSum=0.221;SOR=0.933	GT:AD:DP:GQ:PGT:PID:PL	0/1:157,146:303:99:0|1:1412997_T_C:5733,0,6272
NZ_CP016345.1	1413027	.	C	T	5731.77	PASS	AC=1;AF=0.500;AN=2;BaseQRankSum=1.32;ClippingRankSum=0.00;DP=294;ExcessHet=3.0103;FS=4.606;MLEAC=1;MLEAF=0.500;MQ=60.00;MQRankSum=0.00;QD=19.56;ReadPosRankSum=-2.390e-01;SOR=0.952	GT:AD:DP:GQ:PGT:PID:PL	0/1:146,147:293:99:0|1:1412997_T_C:5760,0,5895
NZ_CP016345.1	1413031	.	A	C	5767.77	PASS	AC=1;AF=0.500;AN=2;BaseQRankSum=0.694;ClippingRankSum=0.00;DP=297;ExcessHet=3.0103;FS=5.311;MLEAC=1;MLEAF=0.500;MQ=60.00;MQRankSum=0.00;QD=19.49;ReadPosRankSum=0.272;SOR=0.970	GT:AD:DP:GQ:PGT:PID:PL	0/1:149,147:296:99:0|1:1412997_T_C:5796,0,5976
NZ_CP016345.1	1413045	.	T	A	5659.77	PASS	AC=1;AF=0.500;AN=2;BaseQRankSum=1.69;ClippingRankSum=0.00;DP=300;ExcessHet=3.0103;FS=5.342;MLEAC=1;MLEAF=0.500;MQ=60.00;MQRankSum=0.00;QD=18.99;ReadPosRankSum=1.30;SOR=0.990	GT:AD:DP:GQ:PGT:PID:PL	0/1:154,144:298:99:0|1:1412997_T_C:5688,0,6318
NZ_CP016345.1	1413055	.	T	A	5716.77	PASS	AC=1;AF=0.500;AN=2;BaseQRankSum=1.85;ClippingRankSum=0.00;DP=312;ExcessHet=3.0103;FS=7.670;MLEAC=1;MLEAF=0.500;MQ=60.00;MQRankSum=0.00;QD=18.44;ReadPosRankSum=1.67;SOR=1.073	GT:AD:DP:GQ:PGT:PID:PL	0/1:164,146:310:99:0|1:1412997_T_C:5745,0,6690
NZ_CP016345.1	1413072	.	C	T	5512.77	PASS	AC=1;AF=0.500;AN=2;BaseQRankSum=1.35;ClippingRankSum=0.00;DP=324;ExcessHet=3.0103;FS=15.944;MLEAC=1;MLEAF=0.500;MQ=60.00;MQRankSum=0.00;QD=17.12;ReadPosRankSum=2.67;SOR=0.895	GT:AD:DP:GQ:PGT:PID:PL	0/1:179,143:322:99:0|1:1412997_T_C:5541,0,7206
NZ_CP016345.1	1413078	.	A	T	5623.77	PASS	AC=1;AF=0.500;AN=2;BaseQRankSum=2.90;ClippingRankSum=0.00;DP=331;ExcessHet=3.0103;FS=12.312;MLEAC=1;MLEAF=0.500;MQ=60.00;MQRankSum=0.00;QD=17.09;ReadPosRankSum=2.36;SOR=0.900	GT:AD:DP:GQ:PL	0/1:185,144:329:99:5652,0,7407
NZ_CP016345.1	1413090	.	A	C	5884.77	PASS	AC=1;AF=0.500;AN=2;BaseQRankSum=2.04;ClippingRankSum=0.00;DP=336;ExcessHet=3.0103;FS=12.044;MLEAC=1;MLEAF=0.500;MQ=60.00;MQRankSum=0.00;QD=17.62;ReadPosRankSum=0.031;SOR=0.863	GT:AD:DP:GQ:PGT:PID:PL	0/1:183,151:334:99:0|1:1412997_T_C:5913,0,7569
NZ_CP016345.1	1413093	.	C	A	5843.77	PASS	AC=1;AF=0.500;AN=2;BaseQRankSum=0.695;ClippingRankSum=0.00;DP=342;ExcessHet=3.0103;FS=13.044;MLEAC=1;MLEAF=0.500;MQ=60.00;MQRankSum=0.00;QD=17.19;ReadPosRankSum=-2.270e-01;SOR=0.785	GT:AD:DP:GQ:PGT:PID:PL	0/1:187,153:340:99:0|1:1412997_T_C:5872,0,7432
NZ_CP016345.1	1413136	.	C	T	5572.77	PASS	AC=1;AF=0.500;AN=2;BaseQRankSum=0.773;ClippingRankSum=0.00;DP=339;ExcessHet=3.0103;FS=15.601;MLEAC=1;MLEAF=0.500;MQ=60.00;MQRankSum=0.00;QD=16.54;ReadPosRankSum=-3.016e+00;SOR=0.453	GT:AD:DP:GQ:PGT:PID:PL	0/1:190,147:337:99:0|1:1413136_C_T:5601,0,7621
NZ_CP016345.1	1413144	.	T	G	5514.77	PASS	AC=1;AF=0.500;AN=2;BaseQRankSum=-1.102e+00;ClippingRankSum=0.00;DP=334;ExcessHet=3.0103;FS=7.412;MLEAC=1;MLEAF=0.500;MQ=60.00;MQRankSum=0.00;QD=16.61;ReadPosRankSum=-2.935e+00;SOR=0.432	GT:AD:DP:GQ:PGT:PID:PL	0/1:189,143:332:99:0|1:1413136_C_T:5543,0,7621
NZ_CP016345.1	1413145	.	G	A	5517.77	PASS	AC=1;AF=0.500;AN=2;BaseQRankSum=-1.304e+00;ClippingRankSum=0.00;DP=334;ExcessHet=3.0103;FS=7.455;MLEAC=1;MLEAF=0.500;MQ=60.00;MQRankSum=0.00;QD=16.72;ReadPosRankSum=-2.535e+00;SOR=0.427	GT:AD:DP:GQ:PL	0/1:189,141:331:99:5546,0,7577
NZ_CP016345.1	1413189	.	C	T	4917.77	PASS	AC=1;AF=0.500;AN=2;BaseQRankSum=-2.616e+00;ClippingRankSum=0.00;DP=319;ExcessHet=3.0103;FS=14.093;MLEAC=1;MLEAF=0.500;MQ=60.00;MQRankSum=0.00;QD=15.51;ReadPosRankSum=0.859;SOR=0.472	GT:AD:DP:GQ:PGT:PID:PL	0/1:186,131:317:99:0|1:1413189_C_T:4946,0,7349
NZ_CP016345.1	1413204	.	G	A	4771.77	PASS	AC=1;AF=0.500;AN=2;BaseQRankSum=-6.620e-01;ClippingRankSum=0.00;DP=297;ExcessHet=3.0103;FS=11.112;MLEAC=1;MLEAF=0.500;MQ=60.00;MQRankSum=0.00;QD=16.07;ReadPosRankSum=0.240;SOR=0.481	GT:AD:DP:GQ:PGT:PID:PL	0/1:171,126:297:99:0|1:1413189_C_T:4800,0,7031
NZ_CP016345.1	1413219	.	C	T	5086.77	PASS	AC=1;AF=0.500;AN=2;BaseQRankSum=0.082;ClippingRankSum=0.00;DP=299;ExcessHet=3.0103;FS=3.857;MLEAC=1;MLEAF=0.500;MQ=60.00;MQRankSum=0.00;QD=17.01;ReadPosRankSum=0.845;SOR=0.515	GT:AD:DP:GQ:PGT:PID:PL	0/1:175,124:299:99:0|1:1413189_C_T:5115,0,7320
NZ_CP016345.1	1413227	.	T	C	5071.77	PASS	AC=1;AF=0.500;AN=2;BaseQRankSum=0.089;ClippingRankSum=0.00;DP=297;ExcessHet=3.0103;FS=1.934;MLEAC=1;MLEAF=0.500;MQ=60.00;MQRankSum=0.00;QD=17.08;ReadPosRankSum=-4.990e-01;SOR=0.587	GT:AD:DP:GQ:PGT:PID:PL	0/1:168,129:297:99:0|1:1413189_C_T:5100,0,6945
NZ_CP016345.1	1413252	.	T	C	4876.77	PASS	AC=1;AF=0.500;AN=2;BaseQRankSum=1.68;ClippingRankSum=0.00;DP=294;ExcessHet=3.0103;FS=0.000;MLEAC=1;MLEAF=0.500;MQ=60.00;MQRankSum=0.00;QD=16.64;ReadPosRankSum=-6.300e-01;SOR=0.712	GT:AD:DP:GQ:PL	0/1:165,128:293:99:4905,0,6750
NZ_CP016345.1	1413255	.	G	A	4828.77	PASS	AC=1;AF=0.500;AN=2;BaseQRankSum=-9.700e-01;ClippingRankSum=0.00;DP=293;ExcessHet=3.0103;FS=0.427;MLEAC=1;MLEAF=0.500;MQ=60.00;MQRankSum=0.00;QD=16.54;ReadPosRankSum=-5.430e-01;SOR=0.728	GT:AD:DP:GQ:PGT:PID:PL	0/1:165,127:292:99:0|1:1413189_C_T:4857,0,6837
NZ_CP016345.1	1413264	.	G	A	4975.77	PASS	AC=1;AF=0.500;AN=2;BaseQRankSum=-2.132e+00;ClippingRankSum=0.00;DP=287;ExcessHet=3.0103;FS=1.417;MLEAC=1;MLEAF=0.500;MQ=60.00;MQRankSum=0.00;QD=17.40;ReadPosRankSum=-8.120e-01;SOR=0.791	GT:AD:DP:GQ:PGT:PID:PL	0/1:160,126:286:99:0|1:1413189_C_T:5004,0,6534
NZ_CP016345.1	1413271	.	G	T	5005.77	PASS	AC=1;AF=0.500;AN=2;BaseQRankSum=-9.690e-01;ClippingRankSum=0.00;DP=296;ExcessHet=3.0103;FS=3.188;MLEAC=1;MLEAF=0.500;MQ=60.00;MQRankSum=0.00;QD=17.03;ReadPosRankSum=-1.290e-01;SOR=0.737	GT:AD:DP:GQ:PGT:PID:PL	0/1:167,127:294:99:0|1:1413189_C_T:5034,0,6699
NZ_CP016345.1	1413288	.	T	G	5125.77	PASS	AC=1;AF=0.500;AN=2;BaseQRankSum=1.28;ClippingRankSum=0.00;DP=302;ExcessHet=3.0103;FS=4.540;MLEAC=1;MLEAF=0.500;MQ=60.00;MQRankSum=-1.106e+00;QD=17.09;ReadPosRankSum=-3.730e-01;SOR=0.490	GT:AD:DP:GQ:PGT:PID:PL	0/1:166,134:300:99:0|1:1413189_C_T:5154,0,6774
NZ_CP016345.1	1413300	.	T	C	5170.77	PASS	AC=1;AF=0.500;AN=2;BaseQRankSum=-8.110e-01;ClippingRankSum=0.00;DP=302;ExcessHet=3.0103;FS=9.991;MLEAC=1;MLEAF=0.500;MQ=60.00;MQRankSum=-1.106e+00;QD=17.24;ReadPosRankSum=0.265;SOR=0.373	GT:AD:DP:GQ:PGT:PID:PL	0/1:166,134:300:99:0|1:1413189_C_T:5199,0,6729
NZ_CP016345.1	1413315	.	G	A	4612.77	PASS	AC=1;AF=0.500;AN=2;BaseQRankSum=-8.700e-02;ClippingRankSum=0.00;DP=288;ExcessHet=3.0103;FS=15.670;MLEAC=1;MLEAF=0.500;MQ=60.00;MQRankSum=-1.165e+00;QD=16.19;ReadPosRankSum=2.43;SOR=0.283	GT:AD:DP:GQ:PGT:PID:PL	0/1:165,120:285:99:0|1:1413189_C_T:4641,0,6936
NZ_CP016345.1	1413318	.	C	A	4534.77	PASS	AC=1;AF=0.500;AN=2;BaseQRankSum=-1.084e+00;ClippingRankSum=0.00;DP=291;ExcessHet=3.0103;FS=20.237;MLEAC=1;MLEAF=0.500;MQ=60.00;MQRankSum=-1.193e+00;QD=15.75;ReadPosRankSum=3.02;SOR=0.239	GT:AD:DP:GQ:PGT:PID:PL	0/1:170,118:288:99:0|1:1413189_C_T:4563,0,6858
NZ_CP016345.1	1413324	.	C	T	4579.77	PASS	AC=1;AF=0.500;AN=2;BaseQRankSum=-1.229e+00;ClippingRankSum=0.00;DP=293;ExcessHet=3.0103;FS=20.010;MLEAC=1;MLEAF=0.500;MQ=60.00;MQRankSum=-1.178e+00;QD=15.74;ReadPosRankSum=2.41;SOR=0.247	GT:AD:DP:GQ:PGT:PID:PL	0/1:170,121:291:99:0|1:1413189_C_T:4608,0,6813
NZ_CP016345.1	1413333	.	G	C	4636.77	PASS	AC=1;AF=0.500;AN=2;BaseQRankSum=0.153;ClippingRankSum=0.00;DP=284;ExcessHet=3.0103;FS=20.871;MLEAC=1;MLEAF=0.500;MQ=60.00;MQRankSum=-1.155e+00;QD=16.44;ReadPosRankSum=1.31;SOR=0.226	GT:AD:DP:GQ:PGT:PID:PL	0/1:162,120:282:99:0|1:1413189_C_T:4665,0,6472
NZ_CP016345.1	1413351	.	A	C	4569.77	PASS	AC=1;AF=0.500;AN=2;BaseQRankSum=-1.030e-01;ClippingRankSum=0.00;DP=254;ExcessHet=3.0103;FS=31.463;MLEAC=1;MLEAF=0.500;MQ=60.00;MQRankSum=0.00;QD=18.28;ReadPosRankSum=-7.590e-01;SOR=0.127	GT:AD:DP:GQ:PGT:PID:PL	0/1:138,112:250:99:0|1:1413189_C_T:4598,0,5616
NZ_CP016345.1	1413399	.	T	C	4466.77	PASS	AC=1;AF=0.500;AN=2;BaseQRankSum=-3.410e-01;ClippingRankSum=0.00;DP=262;ExcessHet=3.0103;FS=17.218;MLEAC=1;MLEAF=0.500;MQ=60.00;MQRankSum=0.00;QD=17.18;ReadPosRankSum=-1.333e+00;SOR=0.238	GT:AD:DP:GQ:PL	0/1:145,115:260:99:4495,0,5740
NZ_CP016345.1	1413420	.	G	T	4814.77	PASS	AC=1;AF=0.500;AN=2;BaseQRankSum=-1.652e+00;ClippingRankSum=0.00;DP=286;ExcessHet=3.0103;FS=8.846;MLEAC=1;MLEAF=0.500;MQ=60.00;MQRankSum=0.00;QD=16.89;ReadPosRankSum=-5.400e-01;SOR=0.373	GT:AD:DP:GQ:PL	0/1:154,131:285:99:4843,0,6040
NZ_CP016345.1	1413508	.	G	A	5308.77	PASS	AC=1;AF=0.500;AN=2;BaseQRankSum=0.012;ClippingRankSum=0.00;DP=330;ExcessHet=3.0103;FS=0.399;MLEAC=1;MLEAF=0.500;MQ=60.00;MQRankSum=0.00;QD=16.14;ReadPosRankSum=0.834;SOR=0.733	GT:AD:DP:GQ:PL	0/1:168,161:329:99:5337,0,6748
NZ_CP016345.1	1413531	.	T	C	6175.77	PASS	AC=1;AF=0.500;AN=2;BaseQRankSum=-2.510e-01;ClippingRankSum=0.00;DP=320;ExcessHet=3.0103;FS=0.846;MLEAC=1;MLEAF=0.500;MQ=60.00;MQRankSum=0.00;QD=19.42;ReadPosRankSum=-1.312e+00;SOR=0.753	GT:AD:DP:GQ:PL	0/1:157,161:319:99:6204,0,5417
NZ_CP016345.1	1413604	.	G	A	6283.77	PASS	AC=1;AF=0.500;AN=2;BaseQRankSum=-1.051e+00;ClippingRankSum=0.00;DP=318;ExcessHet=3.0103;FS=3.028;MLEAC=1;MLEAF=0.500;MQ=60.00;MQRankSum=0.00;QD=20.01;ReadPosRankSum=-3.800e-01;SOR=0.884	GT:AD:DP:GQ:PL	0/1:156,158:314:99:6312,0,7485
NZ_CP016345.1	1413615	.	A	C	6626.77	PASS	AC=1;AF=0.500;AN=2;BaseQRankSum=1.26;ClippingRankSum=0.00;DP=330;ExcessHet=3.0103;FS=5.724;MLEAC=1;MLEAF=0.500;MQ=60.00;MQRankSum=0.00;QD=20.33;ReadPosRankSum=-3.290e-01;SOR=0.845	GT:AD:DP:GQ:PL	0/1:160,166:326:99:6655,0,7464
NZ_CP016345.1	1413623	.	T	C	6646.77	PASS	AC=1;AF=0.500;AN=2;BaseQRankSum=1.35;ClippingRankSum=0.00;DP=336;ExcessHet=3.0103;FS=10.033;MLEAC=1;MLEAF=0.500;MQ=60.00;MQRankSum=0.00;QD=20.26;ReadPosRankSum=-1.040e-01;SOR=0.846	GT:AD:DP:GQ:PL	0/1:160,168:332:99:6675,0,7738
NZ_CP016345.1	1413645	.	T	A	6685.77	PASS	AC=1;AF=0.500;AN=2;BaseQRankSum=1.54;ClippingRankSum=0.00;DP=336;ExcessHet=3.0103;FS=5.652;MLEAC=1;MLEAF=0.500;MQ=59.87;MQRankSum=-1.952e+00;QD=20.32;ReadPosRankSum=0.296;SOR=0.706	GT:AD:DP:GQ:PL	0/1:161,168:331:99:6714,0,7788
NZ_CP016345.1	1413651	.	G	A	6709.77	PASS	AC=1;AF=0.500;AN=2;BaseQRankSum=0.570;ClippingRankSum=0.00;DP=334;ExcessHet=3.0103;FS=3.536;MLEAC=1;MLEAF=0.500;MQ=59.87;MQRankSum=-1.946e+00;QD=20.33;ReadPosRankSum=-3.700e-01;SOR=0.630	GT:AD:DP:GQ:PGT:PID:PL	0/1:160,170:330:99:0|1:1413651_G_A:6738,0,7489
NZ_CP016345.1	1413654	.	A	G	6622.77	PASS	AC=1;AF=0.500;AN=2;BaseQRankSum=0.839;ClippingRankSum=0.00;DP=327;ExcessHet=3.0103;FS=3.599;MLEAC=1;MLEAF=0.500;MQ=59.87;MQRankSum=-1.963e+00;QD=20.50;ReadPosRankSum=0.291;SOR=0.694	GT:AD:DP:GQ:PGT:PID:PL	0/1:158,165:323:99:0|1:1413651_G_A:6651,0,7537
NZ_CP016345.1	1413663	.	T	C	6375.77	PASS	AC=1;AF=0.500;AN=2;BaseQRankSum=1.45;ClippingRankSum=0.00;DP=330;ExcessHet=3.0103;FS=4.975;MLEAC=1;MLEAF=0.500;MQ=59.87;MQRankSum=-2.006e+00;QD=19.56;ReadPosRankSum=0.445;SOR=0.503	GT:AD:DP:GQ:PGT:PID:PL	0/1:163,163:326:99:0|1:1413651_G_A:6404,0,7748
NZ_CP016345.1	1413666	.	A	C	6213.77	PASS	AC=1;AF=0.500;AN=2;BaseQRankSum=3.18;ClippingRankSum=0.00;DP=330;ExcessHet=3.0103;FS=2.962;MLEAC=1;MLEAF=0.500;MQ=59.87;MQRankSum=-2.031e+00;QD=19.06;ReadPosRankSum=-1.050e-01;SOR=0.540	GT:AD:DP:GQ:PGT:PID:PL	0/1:165,161:326:99:0|1:1413651_G_A:6242,0,7657
NZ_CP016345.1	1413693	.	C	T	5401.77	PASS	AC=1;AF=0.500;AN=2;BaseQRankSum=1.92;ClippingRankSum=0.00;DP=295;ExcessHet=3.0103;FS=4.694;MLEAC=1;MLEAF=0.500;MQ=60.00;MQRankSum=0.00;QD=18.56;ReadPosRankSum=-2.130e-01;SOR=0.969	GT:AD:DP:GQ:PL	0/1:152,139:291:99:5430,0,5826
NZ_CP016345.1	1413711	.	C	T	5374.77	PASS	AC=1;AF=0.500;AN=2;BaseQRankSum=-1.022e+00;ClippingRankSum=0.00;DP=284;ExcessHet=3.0103;FS=10.493;MLEAC=1;MLEAF=0.500;MQ=60.00;MQRankSum=0.00;QD=19.20;ReadPosRankSum=-1.302e+00;SOR=1.200	GT:AD:DP:GQ:PGT:PID:PL	0/1:142,138:280:99:0|1:1413711_C_T:5403,0,5628
NZ_CP016345.1	1413715	.	T	G	5329.77	PASS	AC=1;AF=0.500;AN=2;BaseQRankSum=0.975;ClippingRankSum=0.00;DP=284;ExcessHet=3.0103;FS=12.836;MLEAC=1;MLEAF=0.500;MQ=60.00;MQRankSum=0.00;QD=19.03;ReadPosRankSum=-1.202e+00;SOR=1.290	GT:AD:DP:GQ:PGT:PID:PL	0/1:143,137:280:99:0|1:1413711_C_T:5358,0,5673
NZ_CP016345.1	1413719	.	C	T	5410.77	PASS	AC=1;AF=0.500;AN=2;BaseQRankSum=-5.530e-01;ClippingRankSum=0.00;DP=279;ExcessHet=3.0103;FS=14.331;MLEAC=1;MLEAF=0.500;MQ=60.00;MQRankSum=0.00;QD=19.68;ReadPosRankSum=-5.850e-01;SOR=1.349	GT:AD:DP:GQ:PGT:PID:PL	0/1:143,132:275:99:0|1:1413711_C_T:5439,0,5709
NZ_CP016345.1	1413720	.	A	T	5242.77	PASS	AC=1;AF=0.500;AN=2;BaseQRankSum=0.802;ClippingRankSum=0.00;DP=280;ExcessHet=3.0103;FS=14.338;MLEAC=1;MLEAF=0.500;MQ=60.00;MQRankSum=0.00;QD=19.00;ReadPosRankSum=-6.540e-01;SOR=1.366	GT:AD:DP:GQ:PGT:PID:PL	0/1:143,133:276:99:0|1:1413711_C_T:5271,0,5721
NZ_CP016345.1	1413721	.	A	G	5326.77	PASS	AC=1;AF=0.500;AN=2;BaseQRankSum=2.66;ClippingRankSum=0.00;DP=277;ExcessHet=3.0103;FS=11.865;MLEAC=1;MLEAF=0.500;MQ=60.00;MQRankSum=0.00;QD=19.51;ReadPosRankSum=-7.400e-01;SOR=1.258	GT:AD:DP:GQ:PL	0/1:141,132:273:99:5355,0,5715
NZ_CP016345.1	1413726	.	A	G	5344.77	PASS	AC=1;AF=0.500;AN=2;BaseQRankSum=2.66;ClippingRankSum=0.00;DP=278;ExcessHet=3.0103;FS=10.665;MLEAC=1;MLEAF=0.500;MQ=60.00;MQRankSum=0.00;QD=19.37;ReadPosRankSum=-8.650e-01;SOR=1.220	GT:AD:DP:GQ:PGT:PID:PL	0/1:141,135:276:99:0|1:1413711_C_T:5373,0,5667
NZ_CP016345.1	1413742	.	A	G	5305.77	PASS	AC=1;AF=0.500;AN=2;BaseQRankSum=2.47;ClippingRankSum=0.00;DP=283;ExcessHet=3.0103;FS=11.575;MLEAC=1;MLEAF=0.500;MQ=60.00;MQRankSum=0.00;QD=18.75;ReadPosRankSum=-6.620e-01;SOR=1.258	GT:AD:DP:GQ:PGT:PID:PL	0/1:144,139:283:99:0|1:1413711_C_T:5334,0,5601
NZ_CP016345.1	1413768	.	T	C	5320.77	PASS	AC=1;AF=0.500;AN=2;BaseQRankSum=1.68;ClippingRankSum=0.00;DP=286;ExcessHet=3.0103;FS=23.775;MLEAC=1;MLEAF=0.500;MQ=60.00;MQRankSum=0.00;QD=18.60;ReadPosRankSum=0.578;SOR=1.344	GT:AD:DP:GQ:PGT:PID:PL	0/1:153,133:286:99:0|1:1413768_T_C:5349,0,5997
NZ_CP016345.1	1413799	.	A	C	5437.77	PASS	AC=1;AF=0.500;AN=2;BaseQRankSum=1.24;ClippingRankSum=0.00;DP=302;ExcessHet=3.0103;FS=27.380;MLEAC=1;MLEAF=0.500;MQ=60.00;MQRankSum=0.00;QD=18.01;ReadPosRankSum=-3.090e-01;SOR=1.127	GT:AD:DP:GQ:PGT:PID:PL	0/1:162,140:302:99:0|1:1413768_T_C:5466,0,6501
NZ_CP016345.1	1413807	.	C	T	5521.77	PASS	AC=1;AF=0.500;AN=2;BaseQRankSum=0.247;ClippingRankSum=0.00;DP=303;ExcessHet=3.0103;FS=29.242;MLEAC=1;MLEAF=0.500;MQ=60.00;MQRankSum=0.00;QD=18.28;ReadPosRankSum=-7.050e-01;SOR=0.970	GT:AD:DP:GQ:PGT:PID:PL	0/1:163,139:302:99:0|1:1413768_T_C:5550,0,6495
NZ_CP016345.1	1413828	.	C	T	5809.77	PASS	AC=1;AF=0.500;AN=2;BaseQRankSum=0.228;ClippingRankSum=0.00;DP=307;ExcessHet=3.0103;FS=25.489;MLEAC=1;MLEAF=0.500;MQ=60.00;MQRankSum=0.00;QD=18.99;ReadPosRankSum=-2.192e+00;SOR=0.602	GT:AD:DP:GQ:PGT:PID:PL	0/1:160,146:306:99:0|1:1413768_T_C:5838,0,6558
NZ_CP016345.1	1413831	.	T	C	5800.77	PASS	AC=1;AF=0.500;AN=2;BaseQRankSum=2.61;ClippingRankSum=0.00;DP=309;ExcessHet=3.0103;FS=25.378;MLEAC=1;MLEAF=0.500;MQ=60.00;MQRankSum=0.00;QD=18.83;ReadPosRankSum=-2.135e+00;SOR=0.521	GT:AD:DP:GQ:PGT:PID:PL	0/1:161,147:308:99:0|1:1413768_T_C:5829,0,6684
NZ_CP016345.1	1413837	.	G	T	5893.77	PASS	AC=1;AF=0.500;AN=2;BaseQRankSum=-2.460e-01;ClippingRankSum=0.00;DP=316;ExcessHet=3.0103;FS=20.423;MLEAC=1;MLEAF=0.500;MQ=60.00;MQRankSum=0.00;QD=18.71;ReadPosRankSum=-2.439e+00;SOR=0.523	GT:AD:DP:GQ:PGT:PID:PL	0/1:165,150:315:99:0|1:1413768_T_C:5922,0,6552
NZ_CP016345.1	1413849	.	C	T	5792.77	PASS	AC=1;AF=0.500;AN=2;BaseQRankSum=-1.378e+00;ClippingRankSum=0.00;DP=316;ExcessHet=3.0103;FS=9.455;MLEAC=1;MLEAF=0.500;MQ=60.00;MQRankSum=0.00;QD=18.45;ReadPosRankSum=-3.247e+00;SOR=0.500	GT:AD:DP:GQ:PGT:PID:PL	0/1:166,148:314:99:0|1:1413768_T_C:5821,0,6756
NZ_CP016345.1	1413862	.	T	C	5893.77	PASS	AC=1;AF=0.500;AN=2;BaseQRankSum=2.27;ClippingRankSum=0.00;DP=340;ExcessHet=3.0103;FS=4.860;MLEAC=1;MLEAF=0.500;MQ=60.00;MQRankSum=0.00;QD=17.44;ReadPosRankSum=-2.317e+00;SOR=0.569	GT:AD:DP:GQ:PGT:PID:PL	0/1:181,157:338:99:0|1:1413768_T_C:5922,0,6993
NZ_CP016345.1	1413888	.	T	C	5811.77	PASS	AC=1;AF=0.500;AN=2;BaseQRankSum=2.27;ClippingRankSum=0.00;DP=345;ExcessHet=3.0103;FS=7.176;MLEAC=1;MLEAF=0.500;MQ=60.00;MQRankSum=0.00;QD=16.94;ReadPosRankSum=1.39;SOR=0.622	GT:AD:DP:GQ:PGT:PID:PL	0/1:192,151:343:99:0|1:1413888_T_C:5840,0,8277
NZ_CP016345.1	1413894	.	T	A	5852.77	PASS	AC=1;AF=0.500;AN=2;BaseQRankSum=1.87;ClippingRankSum=0.00;DP=350;ExcessHet=3.0103;FS=7.080;MLEAC=1;MLEAF=0.500;MQ=60.00;MQRankSum=0.00;QD=16.82;ReadPosRankSum=0.501;SOR=0.674	GT:AD:DP:GQ:PGT:PID:PL	0/1:193,155:348:99:0|1:1413888_T_C:5881,0,8365
NZ_CP016345.1	1413924	.	T	C	5372.77	PASS	AC=1;AF=0.500;AN=2;BaseQRankSum=2.68;ClippingRankSum=0.00;DP=316;ExcessHet=3.0103;FS=0.857;MLEAC=1;MLEAF=0.500;MQ=60.00;MQRankSum=0.00;QD=17.11;ReadPosRankSum=0.378;SOR=0.637	GT:AD:DP:GQ:PGT:PID:PL	0/1:174,140:314:99:0|1:1413924_T_C:5401,0,7658
NZ_CP016345.1	1413927	.	G	A	5524.77	PASS	AC=1;AF=0.500;AN=2;BaseQRankSum=-1.480e+00;ClippingRankSum=0.00;DP=310;ExcessHet=3.0103;FS=0.414;MLEAC=1;MLEAF=0.500;MQ=60.00;MQRankSum=0.00;QD=17.94;ReadPosRankSum=0.404;SOR=0.663	GT:AD:DP:GQ:PGT:PID:PL	0/1:170,138:308:99:0|1:1413924_T_C:5553,0,7583
NZ_CP016345.1	1413939	.	A	G	5704.77	PASS	AC=1;AF=0.500;AN=2;BaseQRankSum=0.261;ClippingRankSum=0.00;DP=304;ExcessHet=3.0103;FS=0.418;MLEAC=1;MLEAF=0.500;MQ=60.00;MQRankSum=0.00;QD=18.89;ReadPosRankSum=-1.650e+00;SOR=0.654	GT:AD:DP:GQ:PGT:PID:PL	0/1:159,143:302:99:0|1:1413939_A_G:5733,0,7101
NZ_CP016345.1	1413948	.	A	C	5893.77	PASS	AC=1;AF=0.500;AN=2;BaseQRankSum=0.733;ClippingRankSum=0.00;DP=315;ExcessHet=3.0103;FS=0.853;MLEAC=1;MLEAF=0.500;MQ=60.00;MQRankSum=0.00;QD=18.83;ReadPosRankSum=-1.515e+00;SOR=0.643	GT:AD:DP:GQ:PGT:PID:PL	0/1:165,148:313:99:0|1:1413939_A_G:5922,0,7380
NZ_CP016345.1	1413954	.	A	G	5809.77	PASS	AC=1;AF=0.500;AN=2;BaseQRankSum=0.499;ClippingRankSum=0.00;DP=314;ExcessHet=3.0103;FS=0.000;MLEAC=1;MLEAF=0.500;MQ=60.00;MQRankSum=0.00;QD=18.56;ReadPosRankSum=-1.645e+00;SOR=0.687	GT:AD:DP:GQ:PGT:PID:PL	0/1:164,149:313:99:0|1:1413939_A_G:5838,0,7386
NZ_CP016345.1	1413960	.	T	G	5752.77	PASS	AC=1;AF=0.500;AN=2;BaseQRankSum=-1.901e+00;ClippingRankSum=0.00;DP=304;ExcessHet=3.0103;FS=0.000;MLEAC=1;MLEAF=0.500;MQ=60.00;MQRankSum=0.00;QD=18.99;ReadPosRankSum=-1.461e+00;SOR=0.685	GT:AD:DP:GQ:PGT:PID:PL	0/1:160,143:303:99:0|1:1413939_A_G:5781,0,7251
NZ_CP016345.1	1413963	.	A	T	5562.77	PASS	AC=1;AF=0.500;AN=2;BaseQRankSum=-2.206e+00;ClippingRankSum=0.00;DP=304;ExcessHet=3.0103;FS=0.000;MLEAC=1;MLEAF=0.500;MQ=60.00;MQRankSum=0.00;QD=18.36;ReadPosRankSum=-1.241e+00;SOR=0.685	GT:AD:DP:GQ:PGT:PID:PL	0/1:160,143:303:99:0|1:1413939_A_G:5591,0,7168
NZ_CP016345.1	1414024	.	A	G	4457.77	PASS	AC=1;AF=0.500;AN=2;BaseQRankSum=-5.110e-01;ClippingRankSum=0.00;DP=263;ExcessHet=3.0103;FS=6.717;MLEAC=1;MLEAF=0.500;MQ=60.00;MQRankSum=0.00;QD=16.95;ReadPosRankSum=1.19;SOR=1.075	GT:AD:DP:GQ:PGT:PID:PL	0/1:147,116:263:99:0|1:1414024_A_G:4486,0,8148
NZ_CP016345.1	1414041	.	A	G	4849.77	PASS	AC=1;AF=0.500;AN=2;BaseQRankSum=-4.040e-01;ClippingRankSum=0.00;DP=274;ExcessHet=3.0103;FS=2.638;MLEAC=1;MLEAF=0.500;MQ=60.00;MQRankSum=0.00;QD=17.70;ReadPosRankSum=-5.720e-01;SOR=0.854	GT:AD:DP:GQ:PGT:PID:PL	0/1:149,125:274:99:0|1:1414024_A_G:4878,0,8248
NZ_CP016345.1	1414042	.	A	C	4849.77	PASS	AC=1;AF=0.500;AN=2;BaseQRankSum=-1.510e-01;ClippingRankSum=0.00;DP=274;ExcessHet=3.0103;FS=2.638;MLEAC=1;MLEAF=0.500;MQ=60.00;MQRankSum=0.00;QD=17.70;ReadPosRankSum=-6.260e-01;SOR=0.854	GT:AD:DP:GQ:PGT:PID:PL	0/1:149,125:274:99:0|1:1414024_A_G:4878,0,8248
NZ_CP016345.1	1414047	.	C	T	4754.77	PASS	AC=1;AF=0.500;AN=2;BaseQRankSum=-2.264e+00;ClippingRankSum=0.00;DP=268;ExcessHet=3.0103;FS=1.471;MLEAC=1;MLEAF=0.500;MQ=60.00;MQRankSum=0.00;QD=17.74;ReadPosRankSum=-7.500e-01;SOR=0.795	GT:AD:DP:GQ:PGT:PID:PL	0/1:147,121:268:99:0|1:1414024_A_G:4783,0,8128
NZ_CP016345.1	1414053	.	G	T	4650.77	PASS	AC=1;AF=0.500;AN=2;BaseQRankSum=-2.116e+00;ClippingRankSum=0.00;DP=265;ExcessHet=3.0103;FS=2.741;MLEAC=1;MLEAF=0.500;MQ=60.00;MQRankSum=0.00;QD=17.75;ReadPosRankSum=-1.306e+00;SOR=0.891	GT:AD:DP:GQ:PL	0/1:141,121:263:99:4679,0,7928
NZ_CP016345.1	1414102	.	C	T	4805.77	PASS	AC=1;AF=0.500;AN=2;BaseQRankSum=0.413;ClippingRankSum=0.00;DP=262;ExcessHet=3.0103;FS=0.000;MLEAC=1;MLEAF=0.500;MQ=60.00;MQRankSum=0.00;QD=18.34;ReadPosRankSum=-1.000e-03;SOR=0.674	GT:AD:DP:GQ:PGT:PID:PL	0/1:139,123:262:99:0|1:1414102_C_T:4834,0,7013
NZ_CP016345.1	1414107	.	T	C	4994.77	PASS	AC=1;AF=0.500;AN=2;BaseQRankSum=1.05;ClippingRankSum=0.00;DP=266;ExcessHet=3.0103;FS=2.811;MLEAC=1;MLEAF=0.500;MQ=60.00;MQRankSum=0.00;QD=18.78;ReadPosRankSum=0.295;SOR=0.877	GT:AD:DP:GQ:PGT:PID:PL	0/1:141,125:266:99:0|1:1414102_C_T:5023,0,7092
NZ_CP016345.1	1414116	.	T	A	4970.77	PASS	AC=1;AF=0.500;AN=2;BaseQRankSum=1.47;ClippingRankSum=0.00;DP=269;ExcessHet=3.0103;FS=0.000;MLEAC=1;MLEAF=0.500;MQ=60.00;MQRankSum=0.00;QD=18.48;ReadPosRankSum=0.603;SOR=0.673	GT:AD:DP:GQ:PGT:PID:PL	0/1:142,127:269:99:0|1:1414102_C_T:4999,0,7041
NZ_CP016345.1	1414143	.	C	T	5472.77	PASS	AC=1;AF=0.500;AN=2;BaseQRankSum=-1.806e+00;ClippingRankSum=0.00;DP=285;ExcessHet=3.0103;FS=1.406;MLEAC=1;MLEAF=0.500;MQ=60.00;MQRankSum=0.00;QD=19.41;ReadPosRankSum=0.952;SOR=0.781	GT:AD:DP:GQ:PL	0/1:143,139:284:99:5501,0,7043
NZ_CP016345.1	1414149	.	C	A	5471.77	PASS	AC=1;AF=0.500;AN=2;BaseQRankSum=-7.970e-01;ClippingRankSum=0.00;DP=293;ExcessHet=3.0103;FS=0.425;MLEAC=1;MLEAF=0.500;MQ=60.00;MQRankSum=0.00;QD=18.74;ReadPosRankSum=0.648;SOR=0.644	GT:AD:DP:GQ:PL	0/1:149,143:292:99:5500,0,7183
NZ_CP016345.1	1529428	.	G	C	5808.77	PASS	AC=2;AF=1.00;AN=2;DP=143;ExcessHet=3.0103;FS=0.000;MLEAC=2;MLEAF=1.00;MQ=60.00;QD=27.24;SOR=0.859	GT:AD:DP:GQ:PL	1/1:0,141:141:99:5837,423,0
NZ_CP016345.1	1938188	.	G	T	473.77	PASS	AC=1;AF=0.500;AN=2;BaseQRankSum=-1.889e+00;ClippingRankSum=0.00;DP=164;ExcessHet=3.0103;FS=12.231;MLEAC=1;MLEAF=0.500;MQ=60.00;MQRankSum=0.00;QD=2.91;ReadPosRankSum=-3.492e+00;SOR=1.174	GT:AD:DP:GQ:PL	0/1:136,27:163:99:502,0,5113
NZ_CP016345.1	1938216	.	C	T	2955.77	PASS	AC=1;AF=0.500;AN=2;BaseQRankSum=0.954;ClippingRankSum=0.00;DP=215;ExcessHet=3.0103;FS=1.103;MLEAC=1;MLEAF=0.500;MQ=60.00;MQRankSum=0.00;QD=13.81;ReadPosRankSum=1.21;SOR=0.812	GT:AD:DP:GQ:PGT:PID:PL	0/1:133,81:214:99:0|1:1938216_C_T:2984,0,5348
NZ_CP016345.1	1938227	.	A	C	2813.77	PASS	AC=1;AF=0.500;AN=2;BaseQRankSum=-5.030e-01;ClippingRankSum=0.00;DP=218;ExcessHet=3.0103;FS=1.111;MLEAC=1;MLEAF=0.500;MQ=59.95;MQRankSum=-1.339e+00;QD=12.97;ReadPosRankSum=0.203;SOR=0.799	GT:AD:DP:GQ:PGT:PID:PL	0/1:140,77:217:99:0|1:1938216_C_T:2842,0,5770
NZ_CP016345.1	1938230	.	A	G	2726.77	PASS	AC=1;AF=0.500;AN=2;BaseQRankSum=-1.025e+00;ClippingRankSum=0.00;DP=216;ExcessHet=3.0103;FS=1.787;MLEAC=1;MLEAF=0.500;MQ=59.95;MQRankSum=-1.371e+00;QD=12.68;ReadPosRankSum=0.071;SOR=0.866	GT:AD:DP:GQ:PGT:PID:PL	0/1:141,74:215:99:0|1:1938216_C_T:2755,0,5825
NZ_CP016345.1	1938237	.	A	C	2488.77	PASS	AC=1;AF=0.500;AN=2;BaseQRankSum=1.08;ClippingRankSum=0.00;DP=210;ExcessHet=3.0103;FS=3.461;MLEAC=1;MLEAF=0.500;MQ=59.94;MQRankSum=-1.425e+00;QD=11.97;ReadPosRankSum=-6.020e-01;SOR=0.970	GT:AD:DP:GQ:PL	0/1:140,68:208:99:2517,0,4736
NZ_CP016345.1	1939637	.	G	T	1996.53	PASS	AC=2;AF=1.00;AN=2;BaseQRankSum=0.894;ClippingRankSum=0.00;DP=70;ExcessHet=3.0103;FS=0.000;MLEAC=2;MLEAF=1.00;MQ=60.00;MQRankSum=0.00;QD=28.52;ReadPosRankSum=6.95;SOR=3.086	GT:AD:DP:GQ:PGT:PID:PL	1/1:6,64:70:3:1|1:1939637_G_T:2023,3,0
NZ_CP016345.1	1939640	.	G	C	2061.77	PASS	AC=2;AF=1.00;AN=2;DP=64;ExcessHet=3.0103;FS=0.000;MLEAC=2;MLEAF=1.00;MQ=60.00;QD=32.22;SOR=6.932	GT:AD:DP:GQ:PGT:PID:PL	1/1:0,64:64:63:1|1:1939637_G_T:2090,63,0
NZ_CP016345.1	1939641	.	C	A	2061.77	PASS	AC=2;AF=1.00;AN=2;DP=64;ExcessHet=3.0103;FS=0.000;MLEAC=2;MLEAF=1.00;MQ=60.00;QD=32.22;SOR=6.932	GT:AD:DP:GQ:PGT:PID:PL	1/1:0,64:64:63:1|1:1939637_G_T:2090,63,0
NZ_CP016345.1	2352636	.	A	C	8009.77	PASS	AC=2;AF=1.00;AN=2;DP=203;ExcessHet=3.0103;FS=0.000;MLEAC=2;MLEAF=1.00;MQ=60.00;QD=28.20;SOR=0.703	GT:AD:DP:GQ:PL	1/1:0,203:203:99:8038,608,0
NZ_CP016345.1	2677902	.	T	A	5586.77	PASS	AC=2;AF=1.00;AN=2;DP=138;ExcessHet=3.0103;FS=0.000;MLEAC=2;MLEAF=1.00;MQ=60.00;QD=25.00;SOR=0.722	GT:AD:DP:GQ:PL	1/1:0,138:138:99:5615,414,0
NZ_CP016346.1	38321	.	C	G	5613.77	PASS	AC=2;AF=1.00;AN=2;DP=140;ExcessHet=3.0103;FS=0.000;MLEAC=2;MLEAF=1.00;MQ=60.00;QD=28.08;SOR=0.814	GT:AD:DP:GQ:PL	1/1:0,138:138:99:5642,413,0
NZ_CP016346.1	39596	.	G	T	5547.77	PASS	AC=2;AF=1.00;AN=2;BaseQRankSum=-8.160e-01;ClippingRankSum=0.00;DP=145;ExcessHet=3.0103;FS=0.000;MLEAC=2;MLEAF=1.00;MQ=60.00;MQRankSum=0.00;QD=23.23;ReadPosRankSum=0.789;SOR=0.321	GT:AD:DP:GQ:PL	1/1:1,143:144:99:5576,385,0
NZ_CP016346.1	1051067	.	G	T	6569.77	PASS	AC=2;AF=1.00;AN=2;BaseQRankSum=1.85;ClippingRankSum=0.00;DP=166;ExcessHet=3.0103;FS=0.000;MLEAC=2;MLEAF=1.00;MQ=60.00;MQRankSum=0.00;QD=30.67;ReadPosRankSum=0.107;SOR=0.313	GT:AD:DP:GQ:PL	1/1:1,164:165:99:6598,483,0
NZ_CP016346.1	1921100	.	A	C	5495.77	PASS	AC=2;AF=1.00;AN=2;DP=127;ExcessHet=3.0103;FS=0.000;MLEAC=2;MLEAF=1.00;MQ=60.00;QD=29.20;SOR=1.170	GT:AD:DP:GQ:PGT:PID:PL	1/1:0,125:125:99:1|1:1921100_A_C:5524,376,0
