# Supplementary material for: Changes in Vibrio natriegens Growth Under Simulated Microgravity
Source: Front Microbiol. 2020 Aug 28;11:2040. doi: 10.3389/fmicb.2020.02040 (PMC7483581; doi:10.3389/fmicb.2020.02040)
Supplement: Supplementary file 3 [file Data_Sheet_1.ZIP › genome variations of WT and slower growth mutant/WT_indel.vcf]

##fileformat=VCFv4.2
##ALT=<ID=NON_REF,Description="Represents any possible alternative allele at this location">
##FILTER=<ID=LowQual,Description="Low quality">
##FORMAT=<ID=AD,Number=R,Type=Integer,Description="Allelic depths for the ref and alt alleles in the order listed">
##FORMAT=<ID=DP,Number=1,Type=Integer,Description="Approximate read depth (reads with MQ=255 or with bad mates are filtered)">
##FORMAT=<ID=GQ,Number=1,Type=Integer,Description="Genotype Quality">
##FORMAT=<ID=GT,Number=1,Type=String,Description="Genotype">
##FORMAT=<ID=MIN_DP,Number=1,Type=Integer,Description="Minimum DP observed within the GVCF block">
##FORMAT=<ID=PGT,Number=1,Type=String,Description="Physical phasing haplotype information, describing how the alternate alleles are phased in relation to one another">
##FORMAT=<ID=PID,Number=1,Type=String,Description="Physical phasing ID information, where each unique ID within a given sample (but not across samples) connects records within a phasing group">
##FORMAT=<ID=PL,Number=G,Type=Integer,Description="Normalized, Phred-scaled likelihoods for genotypes as defined in the VCF specification">
##FORMAT=<ID=RGQ,Number=1,Type=Integer,Description="Unconditional reference genotype confidence, encoded as a phred quality -10*log10 p(genotype call is wrong)">
##FORMAT=<ID=SB,Number=4,Type=Integer,Description="Per-sample component statistics which comprise the Fisher's Exact Test to detect strand bias.">
##GATKCommandLine=<ID=GenotypeGVCFs,CommandLine="GenotypeGVCFs  --output raw_variants.vcf --variant VWT.raw.gvcf --reference /local_data1/project/3d_genome/20181123_18113_Vibrio_natriegens/20190412_analysis/Reseq/WT/00.prepare/ref/Vibrio_natriegens.fa  --use-new-qual-calculator false --annotate-with-num-discovered-alleles false --heterozygosity 0.001 --indel-heterozygosity 1.25E-4 --heterozygosity-stdev 0.01 --standard-min-confidence-threshold-for-calling 10.0 --max-alternate-alleles 6 --max-genotype-count 1024 --sample-ploidy 2 --annotation-group StandardAnnotation --disable-tool-default-annotations false --only-output-calls-starting-in-intervals false --interval-set-rule UNION --interval-padding 0 --interval-exclusion-padding 0 --interval-merging-rule ALL --read-validation-stringency SILENT --seconds-between-progress-updates 10.0 --disable-sequence-dictionary-validation false --create-output-bam-index true --create-output-bam-md5 false --create-output-variant-index true --create-output-variant-md5 false --lenient false --add-output-sam-program-record true --add-output-vcf-command-line true --cloud-prefetch-buffer 40 --cloud-index-prefetch-buffer -1 --disable-bam-index-caching false --help false --version false --showHidden false --verbosity INFO --QUIET false --use-jdk-deflater false --use-jdk-inflater false --gcs-max-retries 20 --disable-tool-default-read-filters false",Version=4.0.4.0,Date="April 12, 2019 12:43:05 PM CST">
##GATKCommandLine=<ID=SelectVariants,CommandLine="SelectVariants  --output /local_data1/project/3d_genome/20181123_18113_Vibrio_natriegens/20190412_analysis/Reseq/WT/03.snp_indel/raw_indel.vcf --select-type-to-include INDEL --variant raw_variants.vcf --reference /local_data1/project/3d_genome/20181123_18113_Vibrio_natriegens/20190412_analysis/Reseq/WT/00.prepare/ref/Vibrio_natriegens.fa  --invertSelect false --exclude-non-variants false --exclude-filtered false --preserve-alleles false --remove-unused-alternates false --restrict-alleles-to ALL --keep-original-ac false --keep-original-dp false --mendelian-violation false --invert-mendelian-violation false --mendelian-violation-qual-threshold 0.0 --select-random-fraction 0.0 --remove-fraction-genotypes 0.0 --fully-decode false --max-indel-size 2147483647 --min-indel-size 0 --max-filtered-genotypes 2147483647 --min-filtered-genotypes 0 --max-fraction-filtered-genotypes 1.0 --min-fraction-filtered-genotypes 0.0 --max-nocall-number 2147483647 --max-nocall-fraction 1.0 --set-filtered-gt-to-nocall false --allow-nonoverlapping-command-line-samples false --suppress-reference-path false --interval-set-rule UNION --interval-padding 0 --interval-exclusion-padding 0 --interval-merging-rule ALL --read-validation-stringency SILENT --seconds-between-progress-updates 10.0 --disable-sequence-dictionary-validation false --create-output-bam-index true --create-output-bam-md5 false --create-output-variant-index true --create-output-variant-md5 false --lenient false --add-output-sam-program-record true --add-output-vcf-command-line true --cloud-prefetch-buffer 40 --cloud-index-prefetch-buffer -1 --disable-bam-index-caching false --help false --version false --showHidden false --verbosity INFO --QUIET false --use-jdk-deflater false --use-jdk-inflater false --gcs-max-retries 20 --disable-tool-default-read-filters false",Version=4.0.4.0,Date="April 12, 2019 12:43:11 PM CST">
##INFO=<ID=AC,Number=A,Type=Integer,Description="Allele count in genotypes, for each ALT allele, in the same order as listed">
##INFO=<ID=AF,Number=A,Type=Float,Description="Allele Frequency, for each ALT allele, in the same order as listed">
##INFO=<ID=AN,Number=1,Type=Integer,Description="Total number of alleles in called genotypes">
##INFO=<ID=BaseQRankSum,Number=1,Type=Float,Description="Z-score from Wilcoxon rank sum test of Alt Vs. Ref base qualities">
##INFO=<ID=ClippingRankSum,Number=1,Type=Float,Description="Z-score From Wilcoxon rank sum test of Alt vs. Ref number of hard clipped bases">
##INFO=<ID=DP,Number=1,Type=Integer,Description="Approximate read depth; some reads may have been filtered">
##INFO=<ID=DS,Number=0,Type=Flag,Description="Were any of the samples downsampled?">
##INFO=<ID=END,Number=1,Type=Integer,Description="Stop position of the interval">
##INFO=<ID=ExcessHet,Number=1,Type=Float,Description="Phred-scaled p-value for exact test of excess heterozygosity">
##INFO=<ID=FS,Number=1,Type=Float,Description="Phred-scaled p-value using Fisher's exact test to detect strand bias">
##INFO=<ID=InbreedingCoeff,Number=1,Type=Float,Description="Inbreeding coefficient as estimated from the genotype likelihoods per-sample when compared against the Hardy-Weinberg expectation">
##INFO=<ID=MLEAC,Number=A,Type=Integer,Description="Maximum likelihood expectation (MLE) for the allele counts (not necessarily the same as the AC), for each ALT allele, in the same order as listed">
##INFO=<ID=MLEAF,Number=A,Type=Float,Description="Maximum likelihood expectation (MLE) for the allele frequency (not necessarily the same as the AF), for each ALT allele, in the same order as listed">
##INFO=<ID=MQ,Number=1,Type=Float,Description="RMS Mapping Quality">
##INFO=<ID=MQRankSum,Number=1,Type=Float,Description="Z-score From Wilcoxon rank sum test of Alt vs. Ref read mapping qualities">
##INFO=<ID=QD,Number=1,Type=Float,Description="Variant Confidence/Quality by Depth">
##INFO=<ID=RAW_MQ,Number=1,Type=Float,Description="Raw data for RMS Mapping Quality">
##INFO=<ID=ReadPosRankSum,Number=1,Type=Float,Description="Z-score from Wilcoxon rank sum test of Alt vs. Ref read position bias">
##INFO=<ID=SOR,Number=1,Type=Float,Description="Symmetric Odds Ratio of 2x2 contingency table to detect strand bias">
##contig=<ID=NZ_CP016345.1,length=3241530,assembly=Vibrio_natriegens.fa>
##contig=<ID=NZ_CP016346.1,length=1927156,assembly=Vibrio_natriegens.fa>
##reference=file:///local_data1/project/3d_genome/20181123_18113_Vibrio_natriegens/20190412_analysis/Reseq/WT/00.prepare/ref/Vibrio_natriegens.fa
##source=GenotypeGVCFs
##source=SelectVariants
#CHROM	POS	ID	REF	ALT	QUAL	FILTER	INFO	FORMAT	VWT
NZ_CP016345.1	683093	.	GA	G	3742.73	PASS	AC=2;AF=1.00;AN=2;BaseQRankSum=1.64;ClippingRankSum=0.00;DP=126;ExcessHet=3.0103;FS=3.340;MLEAC=2;MLEAF=1.00;MQ=60.00;MQRankSum=0.00;QD=30.43;ReadPosRankSum=-1.550e-01;SOR=0.490	GT:AD:DP:GQ:PL	1/1:1,122:123:99:3780,344,0
NZ_CP016345.1	1101544	.	CA	C	4055.73	PASS	AC=2;AF=1.00;AN=2;BaseQRankSum=1.91;ClippingRankSum=0.00;DP=142;ExcessHet=3.0103;FS=4.228;MLEAC=2;MLEAF=1.00;MQ=60.00;MQRankSum=0.00;QD=30.04;ReadPosRankSum=1.26;SOR=1.108	GT:AD:DP:GQ:PL	1/1:1,134:135:99:4093,377,0
NZ_CP016345.1	1409495	.	TTGG	T	4676.73	PASS	AC=1;AF=0.500;AN=2;BaseQRankSum=3.89;ClippingRankSum=0.00;DP=278;ExcessHet=3.0103;FS=14.779;MLEAC=1;MLEAF=0.500;MQ=59.74;MQRankSum=-3.219e+00;QD=17.85;ReadPosRankSum=-1.104e+00;SOR=1.369	GT:AD:DP:GQ:PL	0/1:158,104:267:99:4714,0,6426
NZ_CP016345.1	1409499	.	G	GACC	3420.73	PASS	AC=1;AF=0.500;AN=2;BaseQRankSum=2.82;ClippingRankSum=0.00;DP=273;ExcessHet=3.0103;FS=9.009;MLEAC=1;MLEAF=0.500;MQ=59.73;MQRankSum=-3.270e+00;QD=13.16;ReadPosRankSum=-1.244e+00;SOR=1.195	GT:AD:DP:GQ:PL	0/1:157,103:262:99:3458,0,6369
NZ_CP016345.1	1409502	.	GCAACT	G	4633.77	PASS	AC=1;AF=0.500;AN=2;BaseQRankSum=2.82;ClippingRankSum=0.00;DP=282;ExcessHet=3.0103;FS=13.379;MLEAC=1;MLEAF=0.500;MQ=59.74;MQRankSum=-3.219e+00;QD=17.35;ReadPosRankSum=-2.205e+00;SOR=1.321	GT:AD:DP:GQ:PL	0/1:161,106:272:99:4662,0,6555
NZ_CP016345.1	1409509	.	G	GTTT	3136.73	PASS	AC=1;AF=0.500;AN=2;BaseQRankSum=2.19;ClippingRankSum=0.00;DP=271;ExcessHet=3.0103;FS=13.733;MLEAC=1;MLEAF=0.500;MQ=59.73;MQRankSum=-3.295e+00;QD=11.75;ReadPosRankSum=-2.426e+00;SOR=1.374	GT:AD:DP:GQ:PGT:PID:PL	0/1:161,106:267:99:0|1:1409509_G_GTTT:3174,0,6480
NZ_CP016345.1	1409514	.	G	GAT	3033.73	PASS	AC=1;AF=0.500;AN=2;BaseQRankSum=1.07;ClippingRankSum=0.00;DP=260;ExcessHet=3.0103;FS=9.331;MLEAC=1;MLEAF=0.500;MQ=59.72;MQRankSum=-3.634e+00;QD=12.13;ReadPosRankSum=-2.522e+00;SOR=1.217	GT:AD:DP:GQ:PL	0/1:156,94:253:99:3071,0,6362
NZ_CP016345.1	1409526	.	GCA	G	3307.73	PASS	AC=1;AF=0.500;AN=2;BaseQRankSum=2.55;ClippingRankSum=0.00;DP=242;ExcessHet=3.0103;FS=13.845;MLEAC=1;MLEAF=0.500;MQ=59.70;MQRankSum=-3.793e+00;QD=13.67;ReadPosRankSum=-2.910e+00;SOR=1.407	GT:AD:DP:GQ:PGT:PID:PL	0/1:154,88:242:99:0|1:1409427_T_C:3345,0,6360
NZ_CP016345.1	1409530	.	C	CGA	3113.73	PASS	AC=1;AF=0.500;AN=2;BaseQRankSum=3.00;ClippingRankSum=0.00;DP=237;ExcessHet=3.0103;FS=15.650;MLEAC=1;MLEAF=0.500;MQ=59.69;MQRankSum=-3.836e+00;QD=13.14;ReadPosRankSum=-3.330e+00;SOR=1.491	GT:AD:DP:GQ:PGT:PID:PL	0/1:152,85:237:99:0|1:1409427_T_C:3151,0,6166
NZ_CP016345.1	1409537	.	CAG	C	2735.73	PASS	AC=1;AF=0.500;AN=2;BaseQRankSum=2.76;ClippingRankSum=0.00;DP=240;ExcessHet=3.0103;FS=11.910;MLEAC=1;MLEAF=0.500;MQ=59.69;MQRankSum=-4.173e+00;QD=11.40;ReadPosRankSum=-8.400e-02;SOR=1.364	GT:AD:DP:GQ:PGT:PID:PL	0/1:163,77:240:99:0|1:1409427_T_C:2773,0,6778
NZ_CP016345.1	1409542	.	A	ATG	2660.77	PASS	AC=1;AF=0.500;AN=2;BaseQRankSum=1.30;ClippingRankSum=0.00;DP=233;ExcessHet=3.0103;FS=7.194;MLEAC=1;MLEAF=0.500;MQ=59.69;MQRankSum=-4.139e+00;QD=11.57;ReadPosRankSum=-3.859e+00;SOR=1.182	GT:AD:DP:GQ:PL	0/1:156,74:231:99:2689,0,6774
NZ_CP016345.1	1410671	.	G	GTAACTC	3190.73	PASS	AC=1;AF=0.500;AN=2;BaseQRankSum=-2.890e-01;ClippingRankSum=0.00;DP=253;ExcessHet=3.0103;FS=35.328;MLEAC=1;MLEAF=0.500;MQ=59.72;MQRankSum=-3.890e+00;QD=12.61;ReadPosRankSum=-1.243e+00;SOR=2.131	GT:AD:DP:GQ:PGT:PID:PL	0/1:164,89:253:99:0|1:1410649_C_T:3228,0,6828
NZ_CP016345.1	1410673	.	G	GGC	3193.73	PASS	AC=1;AF=0.500;AN=2;BaseQRankSum=0.714;ClippingRankSum=0.00;DP=234;ExcessHet=3.0103;FS=90.159;MLEAC=1;MLEAF=0.500;MQ=59.88;MQRankSum=-3.140e+00;QD=13.65;ReadPosRankSum=2.23;SOR=4.360	GT:AD:DP:GQ:PGT:PID:PL	0/1:166,68:234:99:0|1:1410649_C_T:3231,0,6786
NZ_CP016345.1	1410675	.	GTTTGGTTC	G	2288.73	PASS	AC=1;AF=0.500;AN=2;BaseQRankSum=0.977;ClippingRankSum=0.00;DP=241;ExcessHet=3.0103;FS=96.540;MLEAC=1;MLEAF=0.500;MQ=59.88;MQRankSum=-3.205e+00;QD=9.50;ReadPosRankSum=2.07;SOR=4.406	GT:AD:DP:GQ:PGT:PID:PL	0/1:173,68:241:99:0|1:1410649_C_T:2326,0,7186
NZ_CP016345.1	1413782	.	GCAA	G	5488.73	PASS	AC=1;AF=0.500;AN=2;BaseQRankSum=1.91;ClippingRankSum=0.00;DP=306;ExcessHet=3.0103;FS=30.801;MLEAC=1;MLEAF=0.500;MQ=60.00;MQRankSum=0.00;QD=17.94;ReadPosRankSum=0.346;SOR=1.285	GT:AD:DP:GQ:PGT:PID:PL	0/1:166,140:306:99:0|1:1413768_T_C:5526,0,6799
NZ_CP016345.1	1413786	.	T	TGCG	5464.73	PASS	AC=1;AF=0.500;AN=2;BaseQRankSum=0.858;ClippingRankSum=0.00;DP=297;ExcessHet=3.0103;FS=31.206;MLEAC=1;MLEAF=0.500;MQ=60.00;MQRankSum=0.00;QD=18.40;ReadPosRankSum=0.120;SOR=1.285	GT:AD:DP:GQ:PGT:PID:PL	0/1:157,140:297:99:0|1:1413768_T_C:5502,0,6582
NZ_CP016345.1	2862496	.	G	GT	1568.73	PASS	AC=2;AF=1.00;AN=2;DP=46;ExcessHet=3.0103;FS=0.000;MLEAC=2;MLEAF=1.00;MQ=49.03;QD=34.10;SOR=1.085	GT:AD:DP:GQ:PL	1/1:0,46:46:99:1606,138,0
NZ_CP016345.1	2862501	.	A	AT	2212.73	PASS	AC=2;AF=1.00;AN=2;DP=48;ExcessHet=3.0103;FS=0.000;MLEAC=2;MLEAF=1.00;MQ=49.54;QD=29.56;SOR=0.963	GT:AD:DP:GQ:PL	1/1:0,48:48:99:2250,151,0
NZ_CP016345.1	2862506	.	A	AAAGAGCTACTCTTCTTTGCGATTCGC	2378.73	PASS	AC=2;AF=1.00;AN=2;BaseQRankSum=1.81;ClippingRankSum=0.00;DP=50;ExcessHet=3.0103;FS=3.372;MLEAC=2;MLEAF=1.00;MQ=50.40;MQRankSum=-8.310e-01;QD=30.62;ReadPosRankSum=1.74;SOR=0.549	GT:AD:DP:GQ:PL	1/1:1,46:50:99:2416,154,0
NZ_CP016345.1	3040981	.	T	TC	3490.73	PASS	AC=2;AF=1.00;AN=2;BaseQRankSum=0.775;ClippingRankSum=0.00;DP=115;ExcessHet=3.0103;FS=11.303;MLEAC=2;MLEAF=1.00;MQ=40.57;MQRankSum=1.53;QD=32.32;ReadPosRankSum=-1.571e+00;SOR=5.073	GT:AD:DP:GQ:PL	1/1:1,107:108:99:3528,299,0
NZ_CP016345.1	3042458	.	GT	G	380.73	PASS	AC=1;AF=0.500;AN=2;BaseQRankSum=0.553;ClippingRankSum=0.00;DP=110;ExcessHet=3.0103;FS=0.000;MLEAC=1;MLEAF=0.500;MQ=39.79;MQRankSum=-1.670e+00;QD=3.49;ReadPosRankSum=-7.640e-01;SOR=0.053	GT:AD:DP:GQ:PL	0/1:89,20:109:99:418,0,2958
NZ_CP016345.1	3042718	.	CA	C	5163.73	PASS	AC=2;AF=1.00;AN=2;DP=154;ExcessHet=3.0103;FS=0.000;MLEAC=2;MLEAF=1.00;MQ=60.00;QD=28.17;SOR=1.186	GT:AD:DP:GQ:PL	1/1:0,146:146:99:5201,442,0
NZ_CP016345.1	3042851	.	CA	C	4578.73	PASS	AC=2;AF=1.00;AN=2;BaseQRankSum=-6.920e-01;ClippingRankSum=0.00;DP=126;ExcessHet=3.0103;FS=4.122;MLEAC=2;MLEAF=1.00;MQ=60.00;MQRankSum=0.00;QD=26.80;ReadPosRankSum=-4.790e-01;SOR=1.038	GT:AD:DP:GQ:PL	1/1:1,123:124:99:4616,371,0
NZ_CP016345.1	3043328	.	AG	A	6574.73	PASS	AC=2;AF=1.00;AN=2;DP=180;ExcessHet=3.0103;FS=0.000;MLEAC=2;MLEAF=1.00;MQ=60.00;QD=26.00;SOR=0.960	GT:AD:DP:GQ:PL	1/1:0,175:175:99:6612,529,0
NZ_CP016345.1	3043406	.	CG	C	7034.73	PASS	AC=2;AF=1.00;AN=2;DP=189;ExcessHet=3.0103;FS=0.000;MLEAC=2;MLEAF=1.00;MQ=60.00;QD=30.02;SOR=0.944	GT:AD:DP:GQ:PL	1/1:0,185:185:99:7072,562,0
NZ_CP016345.1	3043484	.	TG	T	6846.73	PASS	AC=2;AF=1.00;AN=2;DP=197;ExcessHet=3.0103;FS=0.000;MLEAC=2;MLEAF=1.00;MQ=60.00;QD=31.98;SOR=0.881	GT:AD:DP:GQ:PL	1/1:0,195:195:99:6884,589,0
NZ_CP016345.1	3043749	.	AT	A	5905.73	PASS	AC=2;AF=1.00;AN=2;DP=165;ExcessHet=3.0103;FS=0.000;MLEAC=2;MLEAF=1.00;MQ=60.00;QD=27.51;SOR=1.287	GT:AD:DP:GQ:PL	1/1:0,163:163:99:5943,493,0
NZ_CP016345.1	3043823	.	GA	G	5393.73	PASS	AC=2;AF=1.00;AN=2;DP=153;ExcessHet=3.0103;FS=0.000;MLEAC=2;MLEAF=1.00;MQ=60.00;QD=29.11;SOR=1.186	GT:AD:DP:GQ:PL	1/1:0,151:151:99:5431,454,0
NZ_CP016345.1	3144323	.	CA	C	2698.73	PASS	AC=2;AF=1.00;AN=2;DP=97;ExcessHet=3.0103;FS=0.000;MLEAC=2;MLEAF=1.00;MQ=60.00;QD=30.32;SOR=0.859	GT:AD:DP:GQ:PL	1/1:0,89:89:99:2736,267,0
NZ_CP016346.1	317709	.	T	TAACGAA	3842.73	PASS	AC=2;AF=1.00;AN=2;DP=98;ExcessHet=3.0103;FS=0.000;MLEAC=2;MLEAF=1.00;MQ=60.00;QD=29.03;SOR=1.339	GT:AD:DP:GQ:PL	1/1:0,81:81:99:3880,263,0
NZ_CP016346.1	1920753	.	A	AT	3933.73	PASS	AC=2;AF=1.00;AN=2;DP=124;ExcessHet=3.0103;FS=0.000;MLEAC=2;MLEAF=1.00;MQ=60.00;QD=33.34;SOR=0.874	GT:AD:DP:GQ:PL	1/1:0,118:118:99:3971,354,0
NZ_CP016346.1	1920851	.	AG	A	3925.73	PASS	AC=2;AF=1.00;AN=2;DP=116;ExcessHet=3.0103;FS=0.000;MLEAC=2;MLEAF=1.00;MQ=60.00;QD=34.44;SOR=1.469	GT:AD:DP:GQ:PL	1/1:0,114:114:99:3963,343,0
NZ_CP016346.1	1920983	.	CG	C	3849.73	PASS	AC=2;AF=1.00;AN=2;DP=114;ExcessHet=3.0103;FS=0.000;MLEAC=2;MLEAF=1.00;MQ=60.00;QD=26.61;SOR=1.049	GT:AD:DP:GQ:PL	1/1:0,109:109:99:3887,328,0
NZ_CP016346.1	1921121	.	CA	C	5444.73	PASS	AC=2;AF=1.00;AN=2;DP=126;ExcessHet=3.0103;FS=0.000;MLEAC=2;MLEAF=1.00;MQ=60.00;QD=28.55;SOR=1.022	GT:AD:DP:GQ:PGT:PID:PL	1/1:0,124:124:99:1|1:1921100_A_C:5482,376,0
NZ_CP016346.1	1921182	.	TG	T	4936.73	PASS	AC=2;AF=1.00;AN=2;DP=139;ExcessHet=3.0103;FS=0.000;MLEAC=2;MLEAF=1.00;MQ=60.00;QD=34.42;SOR=0.708	GT:AD:DP:GQ:PL	1/1:0,131:131:99:4974,394,0
NZ_CP016346.1	1921231	.	C	CA	4742.73	PASS	AC=2;AF=1.00;AN=2;DP=145;ExcessHet=3.0103;FS=0.000;MLEAC=2;MLEAF=1.00;MQ=60.00;QD=33.40;SOR=0.874	GT:AD:DP:GQ:PL	1/1:0,142:142:99:4780,432,0
NZ_CP016346.1	1921328	.	GT	G	3849.73	PASS	AC=2;AF=1.00;AN=2;DP=129;ExcessHet=3.0103;FS=0.000;MLEAC=2;MLEAF=1.00;MQ=60.00;QD=31.30;SOR=1.046	GT:AD:DP:GQ:PL	1/1:0,123:123:99:3887,372,0
NZ_CP016346.1	1921372	.	GA	G	4163.73	PASS	AC=2;AF=1.00;AN=2;BaseQRankSum=2.01;ClippingRankSum=0.00;DP=119;ExcessHet=3.0103;FS=3.197;MLEAC=2;MLEAF=1.00;MQ=60.00;MQRankSum=0.00;QD=34.99;ReadPosRankSum=-2.480e-01;SOR=0.386	GT:AD:DP:GQ:PL	1/1:1,118:119:99:4201,351,0
NZ_CP016346.1	1921466	.	TC	T	3499.73	PASS	AC=2;AF=1.00;AN=2;BaseQRankSum=-2.500e-02;ClippingRankSum=0.00;DP=108;ExcessHet=3.0103;FS=7.498;MLEAC=2;MLEAF=1.00;MQ=60.00;MQRankSum=0.00;QD=33.02;ReadPosRankSum=0.453;SOR=0.740	GT:AD:DP:GQ:PL	1/1:2,104:106:99:3537,275,0
NZ_CP016346.1	1921534	.	CG	C	3804.73	PASS	AC=2;AF=1.00;AN=2;BaseQRankSum=1.76;ClippingRankSum=0.00;DP=113;ExcessHet=3.0103;FS=4.019;MLEAC=2;MLEAF=1.00;MQ=60.00;MQRankSum=0.00;QD=34.28;ReadPosRankSum=1.02;SOR=0.970	GT:AD:DP:GQ:PL	1/1:1,110:111:99:3842,322,0
NZ_CP016346.1	1921682	.	CA	C	5034.73	PASS	AC=2;AF=1.00;AN=2;DP=117;ExcessHet=3.0103;FS=0.000;MLEAC=2;MLEAF=1.00;MQ=60.00;QD=28.53;SOR=0.822	GT:AD:DP:GQ:PGT:PID:PL	1/1:0,113:113:99:1|1:1921682_CA_C:5072,343,0
NZ_CP016346.1	1921689	.	CA	C	5151.73	PASS	AC=2;AF=1.00;AN=2;DP=113;ExcessHet=3.0103;FS=0.000;MLEAC=2;MLEAF=1.00;MQ=60.00;QD=27.23;SOR=0.907	GT:AD:DP:GQ:PGT:PID:PL	1/1:0,111:111:99:1|1:1921682_CA_C:5189,352,0
NZ_CP016346.1	1921693	.	CA	C	5113.73	PASS	AC=2;AF=1.00;AN=2;DP=117;ExcessHet=3.0103;FS=0.000;MLEAC=2;MLEAF=1.00;MQ=60.00;QD=29.52;SOR=0.941	GT:AD:DP:GQ:PGT:PID:PL	1/1:0,115:115:99:1|1:1921682_CA_C:5151,349,0
NZ_CP016346.1	1921847	.	CG	C	4493.73	PASS	AC=2;AF=1.00;AN=2;DP=126;ExcessHet=3.0103;FS=0.000;MLEAC=2;MLEAF=1.00;MQ=60.00;QD=33.47;SOR=1.688	GT:AD:DP:GQ:PL	1/1:0,122:122:99:4531,370,0
NZ_CP016346.1	1921993	.	ATT	A	6754.73	PASS	AC=2;AF=1.00;AN=2;BaseQRankSum=0.837;ClippingRankSum=0.00;DP=178;ExcessHet=3.0103;FS=7.376;MLEAC=2;MLEAF=1.00;MQ=60.00;MQRankSum=0.00;QD=32.91;ReadPosRankSum=2.00;SOR=0.673	GT:AD:DP:GQ:PL	1/1:2,175:177:99:6792,441,0
NZ_CP016346.1	1922068	.	GA	G	5619.73	PASS	AC=2;AF=1.00;AN=2;DP=187;ExcessHet=3.0103;FS=0.000;MLEAC=2;MLEAF=1.00;MQ=60.00;QD=31.75;SOR=0.929	GT:AD:DP:GQ:PL	1/1:0,177:177:99:5657,532,0
NZ_CP016346.1	1922142	.	CT	C	7087.73	PASS	AC=2;AF=1.00;AN=2;DP=170;ExcessHet=3.0103;FS=0.000;MLEAC=2;MLEAF=1.00;MQ=60.00;QD=31.31;SOR=1.348	GT:AD:DP:GQ:PL	1/1:0,162:162:99:7125,497,0
NZ_CP016346.1	1922163	.	GT	G	7130.73	PASS	AC=2;AF=1.00;AN=2;DP=167;ExcessHet=3.0103;FS=0.000;MLEAC=2;MLEAF=1.00;MQ=60.00;QD=31.45;SOR=1.416	GT:AD:DP:GQ:PL	1/1:0,164:164:99:7168,497,0
NZ_CP016346.1	1922195	.	TG	T	6099.73	PASS	AC=2;AF=1.00;AN=2;DP=169;ExcessHet=3.0103;FS=0.000;MLEAC=2;MLEAF=1.00;MQ=60.00;QD=33.27;SOR=1.495	GT:AD:DP:GQ:PL	1/1:0,161:161:99:6137,490,0
NZ_CP016346.1	1922320	.	CA	C	8179.73	PASS	AC=2;AF=1.00;AN=2;DP=185;ExcessHet=3.0103;FS=0.000;MLEAC=2;MLEAF=1.00;MQ=60.00;QD=31.26;SOR=0.738	GT:AD:DP:GQ:PGT:PID:PL	1/1:0,182:182:99:1|1:1922320_CA_C:8217,556,0
NZ_CP016346.1	1922327	.	AG	A	8415.73	PASS	AC=2;AF=1.00;AN=2;DP=187;ExcessHet=3.0103;FS=0.000;MLEAC=2;MLEAF=1.00;MQ=60.00;QD=27.76;SOR=0.693	GT:AD:DP:GQ:PGT:PID:PL	1/1:0,186:186:99:1|1:1922320_CA_C:8453,569,0
NZ_CP016346.1	1922348	.	CA	C	8053.73	PASS	AC=2;AF=1.00;AN=2;DP=183;ExcessHet=3.0103;FS=0.000;MLEAC=2;MLEAF=1.00;MQ=60.00;QD=29.09;SOR=0.832	GT:AD:DP:GQ:PGT:PID:PL	1/1:0,182:182:99:1|1:1922320_CA_C:8091,554,0
NZ_CP016346.1	1923303	.	A	AT	4454.73	PASS	AC=2;AF=1.00;AN=2;DP=151;ExcessHet=3.0103;FS=0.000;MLEAC=2;MLEAF=1.00;MQ=60.00;QD=31.59;SOR=0.736	GT:AD:DP:GQ:PL	1/1:0,141:141:99:4492,424,0
